# Supplementary material for: Untargeted metabolomics in primary murine bone marrow stromal cells reveals distinct profile throughout osteoblast differentiation
Source: Metabolomics. 2021 Sep 18;17(10):86. doi: 10.1007/s11306-021-01829-9 (PMC8450216; doi:10.1007/s11306-021-01829-9)
Supplement: Supplementary file 3 — Supplementary file3 (XLSX 486 kb) [file 11306_2021_1829_MOESM3_ESM.xlsx]

## Sheet: Sheet1
Metabolites	0D_1a	0D_2a	0D_3a	0D_1b	0D_2b	0D_3b	0D_1c	0D_2c	0D_3c	2D_1a	2D_2a	2D_3a	2D_1b	2D_2b	2D_3b	2D_1c	2D_2c	2D_3c	FC (2D/0D)	P-Val (2D/0D)	7D_1a	7D_2a	7D_3a	7D_1b	7D_2b	7D_3b	7D_1c	7D_2c	7D_3c	FC (7D/0D)	P-Val (7D/0D)
Label	0D	0D	0D	0D	0D	0D	0D	0D	0D	2D	2D	2D	2D	2D	2D	2D	2D	2D	FC (2D/0D)	P-Val (2D/0D)	7D	7D	7D	7D	7D	7D	7D	7D	7D	FC (7D/0D)	P-Val (7D/0D)
PREGNENOLONE ACETATE	0.608652	0.816452	0.697417	0.66615	0.903632	0.866042	0.718372	0.706976	0.755606	0.549448	0.775489	0.777869	0.600768	0.67328	1.1038	0.594564	0.810687	0.621307	0.965562	0.698103	2.23706	2.57666	2.57578	2.2103	2.48038	2.45879	2.92138	2.82881	2.5457	3.38831	4.11996e-13
CITRACONIC ACID	1.36886	1.35804	1.61355	1.17222	1.41509	1.70261	1.23209	1.72882	1.34114	3.22867	3.83296	3.75705	3.13925	3.69872	3.66053	3.22963	3.92517	3.80127	2.49553	5.48738e-12	4.34797	4.99842	4.89473	4.2841	4.777	4.88853	5.05369	5.07801	4.572	3.31682	5.56758e-15
Quercetin 3,7-dimethyl ether	0.482483	0.325291	0.355043	0.51449	0.357996	0.654025	0.553837	0.34746	0.341703	0.757099	0.948151	0.902189	0.757361	0.83435	0.875819	0.826626	0.940781	0.965562	1.98558	1.00263e-07	1.25122	1.46566	1.45024	1.09074	1.27802	1.23333	1.40347	1.37562	1.21607	2.99171	6.16138e-11
C18 Sphingosine	1.64376	1.94792	1.86738	1.74496	2.06054	2.10771	1.74038	1.76463	1.78131	2.21006	2.53255	2.3649	2.0421	2.36147	2.49089	1.93142	2.18725	2.21543	1.22075	0.000179524	5.25742	6.01571	5.92454	4.7452	5.31742	5.3143	5.02881	5.01066	4.44417	2.82486	1.96276e-12
Uracil	2.29121	2.56774	2.38428	2.44481	3.033	2.86364	2.19888	2.3406	2.44034	2.58842	2.94067	3.09546	2.37767	2.7323	2.78176	2.36523	2.75216	2.71891	1.07924	0.119976	6.74563	7.69796	7.61116	6.47476	7.28326	7.29007	7.0993	7.03505	6.22049	2.81228	5.33543e-14
PG 18:0; PG 8:0-10:0	0.373914	0.430709	0.37311	0.323412	0.441417	0.514609	0.378064	0.462215	0.367058	0.413795	0.472425	0.423668	0.42884	0.436939	0.439188	0.442983	0.457208	0.39413	1.06677	0.217591	1.05992	1.16421	1.09585	0.962304	1.06337	1.07726	1.01563	0.970629	0.884428	2.53611	3.73563e-12
PE 23:2e; PE 18:2e/5:0	0.35798	0.409462	0.403085	0.471578	0.508318	0.544009	0.437841	0.435221	0.489865	0.445051	0.518752	0.435304	0.368862	0.494583	0.423199	0.42913	0.43567	0.474637	0.992071	0.884732	1.17156	1.28702	1.25943	1.01696	1.16926	1.14768	0.999336	1.01112	0.915105	2.4591	2.0473e-10
FA 21:0	1	0.633108	0.65571	1.05338	0.676843	0.587282	0.994408	0.583828	0.587247	1.11826	0.70902	0.857979	1.026	0.778011	0.812263	0.914135	0.734948	0.70473	1.13047	0.251697	1.75721	2.08192	2.06027	1.68694	1.89596	1.9312	1.84383	1.80073	1.57824	2.4567	9.5957e-10
D-Erythrose-4-phosphate	0.502287	0.522084	0.502912	0.52023	0.568706	0.547353	0.519415	0.615144	0.469281	0.746626	0.928797	0.881282	0.776295	0.775315	0.901008	0.73115	0.918688	1.14478	1.63693	1.46592e-06	1.30496	1.29599	1.46549	1.14889	1.31056	1.31623	1.21754	1.40168	1.22537	2.45138	2.17251e-13
Thymidine-5'-monophosphate	0.498386	0.55971	0.629813	0.53523	0.689029	0.714597	0.61509	0.588588	0.593193	1.06339	1.21971	1.20421	0.961133	1.09843	1.10393	1.01157	1.21151	1.17001	1.85187	4.52699e-10	1.4242	1.63926	1.62111	1.18226	1.34758	1.40424	1.46663	1.41716	1.28577	2.35787	6.3788e-11
D-Arabinose	1.85962	2.16578	2.01278	1.95537	2.44993	2.38379	1.94806	2.11715	2.18958	2.6529	3.04074	3.04187	2.5974	3.00946	3.00489	2.64058	3.12638	3.11272	1.37443	5.0512e-07	4.62382	5.27648	5.20414	4.38173	4.9701	4.99658	5.27228	5.26313	4.70816	2.34233	1.89237e-13
Gluconate	2.08449	2.29953	2.26347	2.0644	2.73166	2.69815	2.13381	2.25011	2.35742	2.84192	3.25695	3.38938	2.73534	3.32505	3.20282	2.85357	3.38524	3.37042	1.35807	3.46305e-06	5.12523	5.87169	5.80897	4.90245	5.30811	5.35121	5.64188	5.60843	5.01689	2.32892	2.65642e-13
Cer-EOS d54:5; Cer-EOS d20:1/16:2-O-18:2	0.593734	0.456235	0.454245	0.665853	0.421944	0.408106	0.638386	0.428345	0.40005	0.643838	0.455939	0.397132	0.614692	0.43319	0.442717	0.539336	0.404964	0.454902	0.982048	0.849794	1.07537	1.39479	1.28443	1.02082	0.84527	0.861138	1.38642	1.3155	1.00739	2.28148	6.49605e-07
Syringetin-3-O-glucoside	0.338388	0.352531	0.282615	0.346385	0.338222	0.354123	0.346834	0.312741	0.318209	0.607432	0.80684	0.797481	0.644596	0.747287	0.792658	0.707291	0.814484	0.795915	2.24544	4.53484e-11	0.744342	0.796942	0.856424	0.679	0.737792	0.716481	0.793525	0.798611	0.658853	2.26818	2.80169e-12
PG 18:1; PG 4:0-14:1	0.428875	0.487217	0.464545	0.402126	0.460711	0.706119	0.430811	0.474768	0.453501	0.489918	0.619034	0.593353	0.491928	0.531782	0.439109	0.404109	0.569449	0.499426	1.07646	0.348184	1.04619	1.18159	1.21623	1.0153	1.1405	1.13768	1.0394	1.02129	0.945065	2.26131	1.53059e-10
FAHFA 31:5; FAHFA 9:0/22:5	0.702594	0.824782	0.76358	0.83127	0.9605	0.875534	0.69805	0.723958	0.840821	0.788763	0.858984	0.867712	0.747328	0.895189	0.842656	0.718658	0.862796	0.847652	1.02889	0.522406	1.62505	1.92879	1.91686	1.62283	1.81839	1.83292	1.80834	1.82863	1.61942	2.2159	1.68926e-12
N-Acetyl-D-mannosamine	1.49702	1.69867	1.99214	1.78615	1.98764	1.9979	1.74071	1.73886	1.87703	1.94668	2.02785	2.07363	1.67935	2.02141	2.17029	1.57019	1.99763	2.12897	1.07967	0.118387	3.73672	4.32306	4.25694	3.79266	4.25352	4.25995	3.94889	3.94844	3.4128	2.2023	2.93458e-12
Streptomycin	0.907526	1.02217	1.36003	1.9392	1.8216	1.88961	1.74508	1.07578	1.13272	0.916892	1.14872	1.69565	0.965607	1.77472	1.06588	1.41179	0.605233	1.09708	0.828433	0.207472	3.58826	3.72042	3.63595	2.57848	3.20984	3.09933	2.4801	2.58021	3.04205	2.16653	6.67518e-07
3-p-Coumaroylquinic acid	0.720992	0.798814	0.470912	0.653135	0.832155	0.792098	0.634535	0.674979	0.513514	0.792326	0.915148	0.913519	0.776388	0.852369	0.819205	0.741339	0.888463	0.852294	1.23968	0.00304901	1.38474	1.58531	1.57218	1.31698	1.48106	1.47309	1.52543	1.50174	1.31595	2.15994	1.11552e-10
5,6-Dihydrouracil	0.444194	0.644747	0.474177	0.535274	0.705233	0.640188	0.530417	0.630044	0.544542	0.44062	0.483597	0.499863	0.488417	0.533501	0.54857	0.520016	0.534032	0.524251	0.88814	0.056495	1.16948	1.3381	1.35416	1.20031	1.36314	1.35398	1.14562	1.19431	0.997817	2.15912	6.46352e-10
2-methoxy-4-pentadecylbenzoic acid	1.25555	1.40387	1.60298	1.75667	1.53351	1.58703	1.71222	1.74307	1.81304	1.68102	1.85388	1.92542	1.62042	1.89051	1.50799	1.6136	1.90144	1.8974	1.10298	0.0574842	2.96702	3.46104	3.38939	3.12759	4.41125	4.39028	3.41444	3.04575	2.64445	2.14126	2.02955e-07
Cyanidin-3,5-di-O-glucoside	0.693734	0.820673	0.739044	0.701833	0.898176	0.907208	0.683977	0.772177	0.686597	0.875986	1.07515	1.00761	0.790166	1	1.05831	0.826486	0.930362	1.05188	1.24807	0.000795978	1.51929	1.71818	1.72194	1.53229	1.71224	1.72421	1.65146	1.69143	1.47501	2.13605	1.49331e-12
Linoleic acid	1.86402	1.04108	1.7327	0.591114	0.592211	0.786357	0.557641	0.518471	0.492104	1.89053	1.91052	2.14542	2.38585	2.2811	2.26386	1.77909	1.59611	1.61085	2.18493	7.23867e-05	1.68438	1.96312	1.94446	1.86641	1.91245	1.91575	2.05375	1.97635	1.76939	2.08986	5.32849e-05
Sulfamethazine	0.748629	0.61157	0.515904	0.774028	0.805429	0.658388	0.780235	0.663298	0.559841	0.87276	0.883278	0.863772	0.828366	0.878058	0.912285	0.783241	1.08998	1.08998	1.34074	0.000268876	1.31338	1.46098	1.44522	1.22376	1.34155	1.37529	1.6676	1.68431	1.26071	2.08797	4.31341e-09
12-HEPE	2.28204	1.37474	1.97238	1.13553	1.36661	1.41826	1.28035	1.30132	1.35564	2.37919	2.36155	2.69656	2.89676	2.71926	2.71246	1.99711	1.86566	1.88038	1.59481	0.000155879	2.81779	3.1907	3.14425	3.00414	3.11258	3.10753	3.29303	3.24467	2.87532	2.06053	2.8776e-09
S-Lactoylglutathione	0.766203	0.36971	0.424158	0.905299	0.444789	0.537898	0.34161	0.558069	1.06133	0.873312	1.04225	0.540282	0.456161	1.00189	0.979629	0.86636	1.04565	0.426819	1.33708	0.111385	1.25748	1.16383	1.31918	1.2224	1.09636	1.33886	1.39166	1.33524	1.10677	2.07647	2.74697e-06
trans-5-O-Caffeoylquinic acid	0.463637	0.528989	0.526635	0.390651	0.551762	0.507679	0.424596	0.409456	0.433226	0.851165	0.964413	1	0.819854	0.896405	0.933148	0.835864	0.970437	0.97099	1.94548	8.34411e-11	0.922216	1.03911	1.1282	0.8413	0.963335	0.95684	1.00692	0.988063	0.878468	2.05929	1.50701e-10
PG(16:0/10-HDoHE)	1.11723	0.60317	1.03966	0.400233	0.538158	0.482085	0.399534	0.331481	0.349856	1.13988	1.11545	1.31841	1.41382	1.44123	1.36901	1.04469	0.840808	0.959852	2.02287	0.000148828	1.08285	1.2374	1.25135	1.14031	1.19065	1.22201	1.21195	1.29949	1.06334	2.03355	2.00857e-05
8,15-DiHETE	1.90878	1.09281	1.63065	0.94414	1.03392	1.08993	0.968096	1.00513	1.03808	1.9242	1.94711	2.18759	2.19689	2.07466	2.12326	1.54093	1.43794	1.41896	1.57322	0.000461111	2.28175	2.58465	2.54229	2.3014	2.39343	2.36274	2.46944	2.43366	2.13719	2.00779	3.55631e-08
Phytosphingosine	0.824235	0.913519	0.854404	0.85558	1.06535	0.944664	0.806574	0.870344	0.931575	0.97465	1.0751	1.04657	0.857667	0.973119	0.815692	0.885559	0.889528	0.947775	1.04952	0.271865	1.84102	2.09665	2.08635	1.71775	1.93402	1.9817	1.6498	1.61461	1.44551	2.02912	3.5457e-09
17-HDoHE	1.46132	0.789389	1.29208	0.683357	0.755933	0.898096	0.670848	0.685926	0.732886	1.38662	1.47277	1.67469	1.73827	1.64729	1.63135	1.22123	1.14518	1.17482	1.64272	0.000297796	1.67446	1.90371	1.9035	1.67008	1.71797	1.70834	1.86488	1.75085	1.5435	1.97461	3.80669e-07
Lactic acid	1.4823	1.74531	1.67239	1.88141	1.97594	1.8861	1.76087	1.69699	1.73842	1.97431	2.25978	2.33941	1.91667	2.26104	2.26295	2.02286	2.44343	2.39961	1.25508	3.78882e-05	3.17569	3.63082	3.62924	2.97884	3.36927	3.47903	3.64361	3.59865	3.26867	1.94283	5.34573e-12
PG(18:1/10-HDoHE)	1.32072	0.71784	0.989994	0.489078	0.554002	0.47366	0.532742	0.4535	0.393302	0.883356	1.24566	1.3421	1.46491	1.45401	1.3069	1.00253	1.02244	0.923344	1.79672	0.000802574	1.13846	1.37142	1.28504	1.21865	1.20196	1.2298	1.2258	1.23321	1.14364	1.86469	5.64851e-05
2-Oxoglutarate	0.962093	1.16672	1.10508	1.07218	1.34231	1.23233	1.152	1.24854	0.949076	1.40313	1.74577	1.69913	1.36056	1.56652	1.49082	1.37962	1.62862	1.78868	1.37462	1.47514e-05	1.91889	2.23041	2.19937	1.90358	2.15292	2.16225	2.15762	2.35323	1.98088	1.863	1.01104e-10
PI(18:1/16,17-EpDPE)	1.0804	0.62968	0.838581	0.315064	0.340009	0.567035	0.314386	0.285958	0.312788	1.02929	1.13271	1.29977	1.6042	1.21208	1.32143	1.06326	0.876779	0.934572	2.23619	6.73094e-05	0.788709	1.09279	1.04058	0.881327	0.95682	0.913407	1.09106	1.05306	0.868444	1.85448	0.000459916
LPI 15:1	0.742681	0.905043	0.776704	0.831491	0.9566	0.969665	0.759318	0.80467	0.823425	0.829291	0.933998	0.990113	0.842441	0.935058	0.966326	0.695964	0.872243	0.884169	1.0502	0.315554	1.48746	1.69916	1.68922	1.42412	1.58615	1.61408	1.68274	1.67776	1.48391	1.89503	1.34225e-11
Phosphatidylethanolamine 19	2.67084	2.48008	2.73081	1.34285	0.917562	1.67613	0.962143	0.793806	0.660907	2.55348	2.86781	2.89837	2.4307	3.42051	3.5767	2.84689	3.60789	3.19217	1.92443	0.000271858	2.88239	3.42624	2.97022	2.61323	3.02955	2.70186	3.03376	2.99265	2.67	1.84894	0.000303331
13-HPODE	1.54621	0.999444	1.32789	0.911088	0.914624	0.922966	0.808066	0.767578	0.909724	1.36453	1.35899	1.5992	1.78603	1.57525	1.62697	1.17917	1.14216	1.0781	1.39558	0.00390121	1.70547	1.93476	1.95082	1.80548	1.85681	1.85123	2.01095	1.95295	1.74907	1.84654	7.2702e-08
alpha-L-Fucose 1-phosphate	0.696048	0.71465	0.698139	0.800069	0.929022	0.908197	0.741348	0.729592	0.873193	1.14005	1.23673	1.30326	1.18275	1.34807	1.41539	1.1527	1.40454	1.37701	1.63048	1.61282e-08	1.5479	1.76724	1.76136	1.20873	1.3078	1.30798	1.39977	1.46076	1.21105	1.82964	2.848e-07
5-O-Caffeoylquinic acid methyl ester	0.719478	0.763806	0.961698	1.06866	1.30244	1.25678	1.07205	1.05452	1.11963	1.3094	1.48213	1.59006	1.21666	1.29932	1.32563	1.20913	1.51389	1.4859	1.33405	0.000536727	1.30397	1.83703	1.83837	1.87248	2.0602	1.98172	2.07735	2.0846	1.84465	1.81353	4.36691e-07
PS 21:1; PS 5:0-16:1	0.74975	0.671349	0.637304	0.799662	0.68652	0.684781	0.820722	0.810543	0.73714	0.802336	1.0109	0.932267	0.798918	0.990674	0.941959	0.710624	0.9448	0.982926	1.23002	0.000893987	1.1358	1.2607	1.33414	1.15453	1.49265	1.56987	1.18797	1.16741	1.13397	1.73347	8.82843e-08
Cer-BDS d32:4; Cer-BS d17:3/15:1	1.41451	1.60989	1.48321	1.26657	1.54697	1.51876	1.12696	1.17376	1.27128	1.31063	1.47007	1.48218	1.11632	1.30267	1.30852	0.77945	0.855114	0.848987	0.843862	0.0641562	2.55078	2.85605	2.81909	2.36864	2.6568	2.65089	2.44432	2.41065	2.14607	1.84527	1.61463e-09
PI(18:0/14-HDoHE)	0.973475	0.562687	0.802286	0.363804	0.3727	0.445598	0.316292	0.33401	0.303248	1.07125	1.01257	0.961513	1.20444	1.09519	1.05459	0.762894	0.756713	0.9045	1.97216	0.000100589	0.684085	0.908237	0.781107	0.874175	1.01169	0.811574	1.04352	0.884787	0.73503	1.72866	0.000902789
LPE 21:2	0.425288	0.521968	0.521469	0.599992	0.646559	0.626822	0.459785	0.497698	0.632614	0.603804	0.732295	0.717412	0.535282	0.62363	0.655977	0.519229	0.538629	0.533292	1.10692	0.146382	1.08	1.12915	1.12262	0.918596	1.01574	0.991763	0.979536	0.971088	0.837686	1.83411	7.44246e-09
2'-Deoxyuridine	1.14243	1.32165	1.25341	1.2575	1.5498	1.50311	1.25768	1.28149	1.38985	1.20925	1.38226	1.38634	1.18434	1.32109	1.37482	1.21808	1.43307	1.40603	0.996518	0.932504	2.20937	2.56462	2.48455	2.18434	2.47189	2.48591	2.59626	2.61219	2.30727	1.83295	3.02446e-11
PC(17:0/12-HETE)	0.817798	0.535274	0.87712	0.389567	0.459092	0.447866	0.444398	0.417893	0.367831	0.963605	0.869669	0.949624	1.31953	1.23298	1.32036	0.687664	0.85415	0.729438	1.87667	0.000339627	0.864882	1.0235	0.982583	0.736279	0.95855	0.763857	0.804711	0.861681	0.82869	1.64494	0.000188991
Phosphatidylcholine 15	2.34214	1.14081	1.93248	0.480432	0.590907	0.483154	0.448329	0.372042	0.421601	2.67651	2.61862	3.1816	2.3227	2.17808	2.74159	2.06682	1.41392	1.33682	2.50084	0.000568426	1.88462	1.19404	2.0629	1.99799	1.31859	1.80942	1.13158	1.02784	0.934535	1.62709	0.0643269
9,10-DiHOME	1.6213	0.82982	1.39938	0.635204	0.625981	0.690525	0.563708	0.576961	0.541531	1.69322	1.69479	1.92539	2.13845	2.04257	2.03216	1.54215	1.44769	1.45958	2.13457	2.18903e-05	1.22828	1.40633	1.4265	1.27238	1.28682	1.35295	1.47154	1.41024	1.29265	1.62307	0.00150044
LPC 18:5	0.407282	0.361386	0.390434	0.34447	0.500604	0.609772	0.321386	0.438003	0.38302	0.377695	0.345864	0.431446	0.338459	0.307244	0.347955	0.275889	0.353311	0.434273	0.85512	0.0986087	0.717033	0.841872	0.817214	0.655902	0.748049	0.830017	0.795644	0.80261	0.653246	1.82666	1.19216e-07
Cer-AP t28:1; Cer-AP t14:0/14:1	0.794358	0.893707	0.842322	0.775266	0.939948	0.989594	0.738834	0.780779	0.819011	0.83652	0.945439	0.96237	0.737603	0.839625	0.896421	0.579208	0.660709	0.726129	0.948534	0.415035	1.50145	1.70304	1.67121	1.39916	1.58084	1.58506	1.51543	1.46573	1.32383	1.81491	2.44776e-10
Catechin	4.33711	5.05262	4.75116	4.59374	5.60024	5.57927	4.56132	4.83983	5.13345	4.79262	5.46007	5.45928	4.45754	5.20064	5.25646	4.64766	5.51202	5.47147	1.0407	0.3287	8.19601	9.38621	9.28765	8.02052	9.07381	9.11851	9.54663	9.53923	8.4994	1.81485	1.7183e-11
PI 19:0; PI 2:0-17:0	0.50639	0.782364	0.592534	0.519368	0.589071	0.772156	0.476646	0.535501	0.510325	0.750846	0.98138	0.950306	0.737781	0.855753	0.894538	0.747352	0.820753	0.816247	1.42968	8.25841e-05	0.882642	0.987691	1.03601	0.849394	1.00542	1	0.928597	0.907528	0.84589	1.59777	7.47655e-07
DGDG 22:0; DGDG 2:0-20:0	0.530074	0.560723	0.549173	0.594218	0.563219	0.514267	0.561813	0.435065	0.544776	0.589191	0.720781	0.709107	0.561267	0.728445	0.75754	0.523997	0.58295	0.729723	1.21628	0.00303495	0.85089	0.966165	0.93073	0.789641	0.875398	0.869943	0.834598	0.858215	0.762312	1.59435	1.27561e-09
Cer-BDS d33:1; Cer-BDS d21:0/12:1	0.496882	0.574532	0.556961	0.500742	0.547835	0.560339	0.364314	0.376772	0.4903	0.541075	0.636945	0.677809	0.46861	0.542138	0.525801	0.44108	0.431559	0.496504	1.06553	0.40538	0.969957	1.01971	0.99423	0.815713	0.904987	0.911853	0.868201	0.846129	0.766191	1.81194	1.33062e-08
Uridine	5.80518	6.76013	6.34271	6.14252	7.44987	7.39235	6.10003	6.47788	6.80933	6.35357	7.27515	7.21872	5.9476	6.92621	7.02331	6.24234	7.32486	7.31107	1.03952	0.328886	10.7446	12.3393	12.2825	10.601	12.058	12.128	12.8013	12.7589	11.4147	1.80716	2.54003e-11
Cer-AP t28:1; Cer-AP t14:1/14:0	0.636192	0.781168	0.673653	0.730093	0.889722	0.818651	0.710378	0.728983	0.762345	0.775805	0.871931	0.880983	0.704514	0.835685	0.828217	0.569713	0.749475	0.718735	1.03029	0.593295	1.44381	1.58943	1.54421	1.26203	1.39859	1.39644	1.21886	1.18246	1.05846	1.79675	6.95161e-08
PI(16:1/13-HODE)	1.54627	0.896978	1.20468	0.353336	0.394417	0.578826	0.321141	0.3188	0.436813	1.3591	1.5315	1.7023	1.66011	1.6531	1.83475	1.1848	1.06201	1.29443	2.19493	0.000261465	0.879234	1.09799	1.06951	1.07024	1.07141	0.950504	1.1389	1.211	0.973287	1.56365	0.024285
GlcADG 34:5; GlcADG 16:2-18:3	0.472261	0.360165	0.312175	0.489799	0.388609	0.266263	0.491477	0.325473	0.425867	0.466762	0.328898	0.255785	0.466259	0.300193	0.261514	0.408599	0.365154	0.344966	0.905451	0.345436	0.58872	0.708515	0.675685	0.672225	0.894938	0.860102	0.610916	0.609112	0.635365	1.77107	6.33386e-06
L-Homocystine	1.09875	1.26992	1.14525	1.08674	1.36209	1.39728	1.09342	1.13555	1.18225	1.25469	1.46609	1.45541	1.13936	1.35092	1.34633	1.12885	1.31437	1.3306	1.09426	0.0610943	1.90342	2.22044	2.18087	1.90671	2.17003	2.17753	2.26489	2.24304	1.99063	1.7693	8.86972e-11
PC(16:1e/17-HDoHE)	0.318915	0.371676	0.350652	0.417328	0.447882	0.324882	0.324054	0.319667	0.405628	0.286836	0.345298	0.346472	0.376949	0.484466	0.425063	0.408421	0.343841	0.408868	1.04436	0.530856	0.579773	0.6423	0.695967	0.601719	0.665235	0.652293	0.622288	0.727567	0.570181	1.75492	3.55649e-09
HexCer-NDS d43:0; HexCer-NDS d15:0/28:0	0.506193	0.423035	0.395242	0.457233	0.486743	0.43818	0.468636	0.354165	0.357373	0.431187	0.428602	0.41022	0.448823	0.357699	0.399793	0.462813	0.369104	0.370133	0.946376	0.307513	0.704739	0.905484	0.825061	0.678074	0.609191	0.652112	0.891121	0.85472	0.694143	1.75328	7.04677e-07
MGDG 23:1; MGDG 2:0-21:1	0.483648	0.715147	0.651443	0.664544	0.680017	0.633548	0.674588	0.564199	0.579316	0.703506	0.764347	0.767425	0.558768	0.59438	0.627511	0.471237	0.459984	0.532639	0.970486	0.690269	1.10045	1.23223	1.2299	0.997905	1.12044	1.11811	1.0787	1.02092	0.953809	1.7449	2.99365e-09
Peonidine-3-O-glucoside chloride	0.291126	0.372594	0.309752	0.323169	0.349046	0.41161	0.336668	0.366093	0.274021	0.457929	0.519754	0.448671	0.449396	0.463891	0.445576	0.395674	0.430357	0.53252	1.36574	1.45418e-05	0.482109	0.573276	0.582019	0.456619	0.546884	0.502148	0.554561	0.546528	0.499882	1.56358	7.14325e-08
PG 16:1; PG 2:0-14:1	0.441473	0.487886	0.437415	0.480432	0.647976	0.627168	0.490334	0.429786	0.500304	0.569641	0.757606	0.723992	0.573405	0.584466	0.741056	0.621178	0.715151	0.664661	1.31003	0.000590988	0.723205	0.915102	0.841208	0.700139	0.78264	0.748516	0.858978	0.844234	0.668696	1.55912	1.58999e-06
PE 23:5; PE 5:0-18:5	0.444831	0.456312	0.468374	0.432415	0.538788	0.69204	0.466091	0.447548	0.513646	0.604919	0.749182	0.823818	0.59774	0.636696	0.804846	0.66345	0.730018	0.727946	1.4212	5.9952e-05	0.686204	0.872162	0.80282	0.688237	0.767955	0.777133	0.805223	0.862278	0.660492	1.55212	1.64141e-06
DAG 30:6; DAG 8:0-22:6	1.54263	1.65583	1.57161	1.64366	1.98344	1.93551	1.5296	1.60382	1.67205	1.68106	1.94261	1.97942	1.60239	1.83793	1.87564	1.28138	1.55833	1.57585	1.01298	0.817822	2.89496	3.24261	3.23604	2.65055	2.99157	2.96466	2.79591	2.7434	2.43162	1.7143	3.46305e-09
trans-Zeatin	0.881031	0.979744	1.03784	0.847826	1.03364	1.06821	0.798553	0.980206	0.926918	0.831667	1.05516	1.05878	0.79141	0.944382	0.949494	0.839934	1.01222	1.01723	0.993722	0.898112	1.47459	1.68444	1.61071	1.48576	1.64949	1.67007	1.74276	1.74957	1.59616	1.71424	7.68418e-11
LPG 20:4	0.622779	0.726674	0.705513	0.762049	0.875332	0.868209	0.698698	0.696473	0.735663	0.659116	0.768989	0.764185	0.674681	0.761087	0.640818	0.562555	0.751153	0.590706	0.922572	0.149268	1.21218	1.38543	1.37106	1.09294	1.27712	1.25877	1.30364	1.33083	1.18107	1.70563	1.02049e-09
Cer-BDS d37:9; Cer-BS d17:3/20:6	0.531124	0.675275	0.608524	0.54378	0.718476	0.613884	0.461808	0.563689	0.690379	0.66537	0.821311	0.75451	0.66592	0.799952	0.806795	0.641664	0.722464	0.731743	1.22245	0.00180166	0.90756	1.04751	1.05114	0.85193	0.923689	0.961675	0.969675	0.893975	0.778162	1.55084	4.29864e-07
PG(18:1/13-HODE)	1.23516	0.786625	1.06398	0.431428	0.533548	0.553184	0.467772	0.449087	0.49891	1.27896	1.38563	1.55977	1.74933	1.37063	1.58793	1.1488	1.08238	0.986644	2.01839	7.77408e-05	0.967714	1.08919	1.05594	0.978465	0.994577	0.954762	1.20489	1.02972	1.05964	1.55073	0.00229389
PE 23:2e; PE 18:2e/5:0	0.395022	0.577739	0.4453	0.540931	0.541682	0.587609	0.486949	0.4593	0.509455	0.540828	0.571568	0.580535	0.512224	0.531259	0.573837	0.515059	0.538214	0.408667	1.05022	0.370403	0.997905	0.954363	0.937596	0.774613	0.832662	0.811239	0.820683	0.78278	0.730785	1.68192	8.37456e-08
PE 23:4e; PE 18:4e/5:0	0.68179	0.728146	0.621937	0.700386	0.69842	0.838498	0.726543	0.563086	0.676745	0.767216	1.01556	1.02411	0.698538	0.976246	0.922216	0.63799	0.805162	0.769795	1.22152	0.0114303	1.02462	1.11938	1.11822	0.980981	1.09714	1.0983	1.14452	1.12039	0.953766	1.54875	5.93031e-09
Maltotriose	0.519338	0.649679	0.52593	0.584685	0.709385	0.715305	0.531135	0.58748	0.638731	0.710514	0.854271	0.87497	0.710319	0.829909	0.873767	0.739304	0.880627	0.91573	1.35296	2.45631e-05	0.809791	0.980986	0.955373	0.854834	0.897688	0.987141	0.990522	1.01456	0.873577	1.53149	8.05991e-08
PG 37:6; PG 17:2-20:4	0.417204	0.319325	0.308115	0.448198	0.360296	0.383556	0.473559	0.306282	0.381711	0.420608	0.321882	0.36184	0.416108	0.372981	0.298933	0.414104	0.258433	0.399058	0.96048	0.600939	0.514094	0.543194	0.693236	0.582545	0.81219	0.805827	0.528312	0.550767	0.628605	1.6652	2.98055e-05
Phosphatidylglyceride 16	2.5118	1.43215	2.26952	0.754719	0.706195	1.02249	0.48572	0.545586	0.589359	2.25578	2.8363	3.07584	4.00446	3.16189	3.64783	2.33974	2.30058	2.25653	2.50825	9.32771e-05	1.39643	1.62085	1.88659	1.82181	1.9453	1.73003	2.19563	1.66838	1.39966	1.51826	0.0421145
LPI 20:2	0.489725	0.582696	0.562034	0.535096	0.685113	0.697201	0.580195	0.581659	0.640094	0.627631	0.665632	0.64269	0.649365	0.665394	0.68856	0.539687	0.665163	0.652816	1.08277	0.0843027	0.943567	1.09266	1.10951	0.930634	1.04128	1.03488	0.943527	0.963558	0.825311	1.65955	1.53262e-08
PE(16:1/12-HEPE)	0.977916	0.615202	0.941971	0.456665	0.527629	0.5191	0.376467	0.471212	0.485842	1.00795	0.960139	1.02833	1.27776	1.42414	1.26468	0.986038	0.905999	0.972025	1.82931	7.62117e-05	0.783547	0.834266	0.810785	0.9117	0.986182	0.944932	1.03349	0.939829	0.872683	1.51106	0.00112398
PE 22:2e; PE 16:2e/6:0	1.30723	1.50326	1.4278	1.34126	1.71173	1.66412	1.24013	1.18217	1.43593	1.32344	1.51614	1.58399	1.20427	1.44129	1.42398	1.02098	1.13424	1.08482	0.915677	0.201041	2.40595	2.69036	2.50822	2.25654	2.5207	2.34064	2.21664	2.20928	1.97133	1.64822	3.04831e-08
Stachyose n-Hydrate	0.703266	0.783453	0.663193	0.693986	0.865297	0.853891	0.749756	0.752348	0.720761	0.933225	1.0461	1.07018	0.848003	1.01192	1.02965	0.882937	1.09817	1.04523	1.32117	7.20749e-06	1.04875	1.21946	1.20588	1.01816	1.14467	1.13739	1.1808	1.20266	1.0578	1.5054	6.25998e-09
PA 26:4; PA 8:0-18:4	0.545585	0.361142	0.475792	0.502742	0.56807	0.501185	0.433067	0.48538	0.39896	0.540704	0.635176	0.553181	0.498576	0.603487	0.657109	0.493844	0.681859	0.580885	1.22774	0.003499	0.656696	0.749462	0.79392	0.630034	0.758565	0.630335	0.766915	0.782527	0.656061	1.50389	1.30164e-06
PI(17:0/15-HEPE)	1.12341	0.670643	1.05869	0.300173	0.44398	0.466698	0.292737	0.29772	0.264912	0.692846	1.05694	0.973793	0.587004	0.825573	0.948665	1.1517	1.12452	0.900403	1.67951	0.0105104	0.788383	1.06102	0.783467	0.8007	0.739981	0.711251	0.875013	0.85063	0.76571	1.49954	0.0325346
DGDG 22:1; DGDG 2:0-20:1	0.535654	0.574195	0.550465	0.594564	0.600491	0.545077	0.614505	0.555836	0.535832	0.585251	0.836313	0.871797	0.593886	0.900962	0.831295	0.522557	0.827002	0.653409	1.29684	0.00356534	0.797494	0.832207	1.08028	0.793399	0.833117	0.84333	0.931334	0.713984	0.79218	1.49166	9.37702e-07
GlcADG 32:4; GlcADG 12:0-20:4	0.414438	0.407748	0.301388	0.468763	0.434152	0.375222	0.486362	0.292647	0.360481	0.437733	0.29476	0.310099	0.467605	0.30376	0.353288	0.415401	0.341942	0.386159	0.934922	0.416188	0.510067	0.574611	0.603368	0.640153	0.8421	0.839334	0.549407	0.536809	0.605712	1.61006	0.000106661
PC 8:0; PC 3:0-5:0	1.81271	2.16235	1.97548	2.13557	2.62268	2.54765	2.49357	2.69095	2.83438	2.29075	2.61502	2.601	2.10468	2.49977	2.53467	2.30953	2.65676	2.57181	1.04271	0.458698	3.59474	4.09603	4.03636	3.68726	4.13244	3.97223	3.70749	3.70736	3.282	1.60824	4.87597e-08
PC 23:1; PC 2:0-21:1	0.620172	0.636028	0.587675	0.64051	0.735408	0.785478	0.596008	0.601487	0.746877	0.599553	0.628784	0.716081	0.584683	0.733563	0.701067	0.427974	0.658221	0.595639	0.948891	0.406638	0.992773	1.14416	1.09125	0.963599	1.06457	1.0887	1.10424	1.12496	0.991832	1.60784	1.56182e-09
DAG 23:4; DAG 3:0-20:4	0.616274	0.778215	0.619809	0.624905	0.760301	0.773558	0.624105	0.606375	0.646071	0.597861	0.606919	0.699544	0.629139	0.604783	0.699388	0.566819	0.719026	0.607468	0.947324	0.268132	0.988742	1.12662	1.16185	0.992926	1.10882	1.16939	1.0968	1.09094	0.970325	1.60447	4.06701e-09
MGDG 23:0; MGDG 6:0-17:0	0.76031	0.896148	0.849598	0.876323	1.05552	1.00444	0.845993	0.921906	0.942831	0.920998	1.07755	1.07936	0.906692	1.01401	1.05608	0.73111	0.861201	0.936382	1.05278	0.339193	1.39108	1.57292	1.53633	1.33255	1.49274	1.4985	1.48515	1.45524	1.29926	1.60231	7.93501e-10
LPE 13:1	0.811929	0.723531	0.749941	0.834166	0.904637	0.873847	0.849215	0.73158	0.782362	0.881382	1.07727	1.12392	0.890124	1.03868	1.09553	0.83002	1.10004	1.12542	1.26183	0.000220839	1.12748	1.2687	1.25172	1.07102	1.23627	1.21147	1.23611	1.26088	1.06102	1.47698	6.82447e-09
HexCer-AP t26:3; HexCer-AP t14:2/12:1	0.555352	0.564538	0.605451	0.60452	0.571096	0.539381	0.607405	0.57603	0.580713	0.608167	0.823129	0.815865	0.61103	0.857626	0.873247	0.542349	0.632664	0.622483	1.22713	0.00865716	0.793777	0.916923	0.912277	0.778651	0.826702	0.817643	0.969217	0.902842	0.767829	1.47678	8.57704e-09
PE 23:4e; PE 20:4e/3:0	1.17227	1.32482	1.27817	1.21033	1.47781	1.37975	1.17959	1.25409	1.33266	1.28631	1.49651	1.49312	1.1775	1.41499	1.3578	0.941049	1.07955	1.12605	0.979618	0.723429	1.99201	2.26907	2.23952	1.90005	2.08359	2.11893	2.03042	2.06305	1.82834	1.59568	5.25366e-10
cis-Aconitate	2.94784	3.47108	3.28599	3.39184	3.81159	3.80796	3.44184	3.34434	3.46454	4.15733	4.72762	4.75088	4.12818	4.73632	4.83788	4.31792	5.02992	5.0372	1.34734	4.01461e-07	4.74374	5.44493	5.34628	4.49221	5.08192	5.11087	5.34096	5.36898	4.78042	1.4761	3.73611e-09
PE 23:3e; PE 18:3e/5:0	2.88821	3.34106	3.12418	2.87172	3.438	3.49471	2.8092	2.93586	3.13353	3.03936	3.42652	3.41983	2.7175	3.15756	3.19481	2.23691	2.61779	2.57316	0.94104	0.275701	4.75959	5.40581	5.27086	4.49196	5.08626	5.09485	5.04131	4.99462	4.44988	1.59061	4.95232e-10
ACar 14:0	1.14407	1.33325	1.27707	1.14446	1.39456	1.3769	1.02968	1.16712	1.18051	1.13285	1.29853	1.28678	1.09941	1.30888	1.29062	0.975135	1.12143	1.15	0.965244	0.463045	1.87678	2.12343	2.12858	1.87437	2.1385	2.15978	1.81189	1.8151	1.61763	1.58822	6.2687e-08
LPI 17:2	0.748692	0.856225	0.809502	0.802107	0.962919	0.982329	0.729958	0.804146	0.817008	0.779398	0.855676	0.756116	0.723091	0.840233	0.741694	0.643747	0.726489	0.779345	0.911206	0.0554411	1.21272	1.44109	1.39092	1.17867	1.30905	1.34023	1.42978	1.3845	1.21843	1.58466	5.98788e-09
D-Fructose	1.37949	1.57886	1.56769	1.53514	1.82666	1.8747	1.50181	1.61181	1.66254	2.02033	2.36129	2.34312	2.06373	2.27172	2.34225	2.10406	2.46848	2.41537	1.40249	1.90714e-07	2.15658	2.50846	2.43833	2.1403	2.40093	2.43807	2.52435	2.544	2.25975	1.47268	1.52731e-08
PA 29:3; PA 7:0-22:3	0.417204	0.331913	0.342302	0.448198	0.384175	0.411074	0.473559	0.440219	0.361815	0.420608	0.402567	0.465929	0.416108	0.305986	0.385042	0.414104	0.389058	0.466571	1.01538	0.791213	0.514094	0.621887	0.616644	0.582545	0.832303	0.781254	0.6282	0.502731	0.628605	1.58103	2.57337e-05
PE 23:3e; PE 18:3e/5:0	4.06376	4.49237	4.27452	4.28702	5.21824	5.19976	4.14273	4.36332	4.67544	4.40899	4.99046	5.03779	4.17692	4.80274	4.84549	3.3739	3.95293	3.90599	0.969989	0.578446	7.04251	7.90445	7.7537	6.56543	7.39653	7.32105	7.07069	7.02917	6.21392	1.57912	3.80579e-09
CAFFEIC ACID	1.36822	1.28366	1.39346	1.28834	1.32877	1.60909	1.14874	1.46592	1.50885	1.62438	1.84467	1.96622	1.58347	1.82222	1.79077	1.68862	1.95302	2.00115	1.31299	1.00394e-05	1.94277	2.10663	2.12684	1.70701	1.97827	2.00404	2.13396	2.09824	1.95703	1.45661	3.65293e-08
PE 24:4e; PE 20:4e/4:0	0.621843	0.50997	0.735259	0.47861	0.575264	0.727226	0.448893	0.462904	0.564358	0.647969	0.609475	0.574219	0.469121	0.779643	0.648522	0.449648	0.611038	0.652975	1.06211	0.481048	0.915939	0.891347	1.00609	0.87639	0.907142	1.00947	0.831235	0.843953	0.744041	1.56618	2.53623e-06
PG 10:0; PG 3:0-7:0	0.560697	0.568499	0.615201	0.653512	0.680264	0.625494	0.555343	0.563596	0.616917	0.635095	0.742259	0.849065	0.613704	0.80099	0.876832	0.583586	0.852499	0.827499	1.24671	0.00218849	0.816407	0.962654	0.931429	0.830318	0.913374	0.935518	0.877346	0.902461	0.727942	1.45186	5.85292e-08
PS(16:0/11,12-EET)	1.49498	0.803173	1.36307	0.4536	0.487993	0.640519	0.421988	0.424046	0.504306	1.40767	1.40698	1.60372	1.8043	1.83417	1.78322	1.24419	1.13643	1.25526	2.04377	0.000264476	0.838314	1.08164	0.97754	1.1348	1.06218	1.17795	1.08659	1.10641	0.986611	1.4335	0.0402125
Sulochrin	0.636689	0.74556	0.677419	0.65842	0.77365	0.812492	0.673726	0.717891	0.710082	0.666799	0.795626	0.782675	0.602786	0.711769	0.711369	0.619135	0.737735	0.771157	0.998926	0.980022	1.0181	1.18764	1.15113	1.0316	1.14305	1.16467	1.14543	1.16676	0.996059	1.56175	7.90137e-10
L-Threonic acid hemicalcium	6.72231	7.78672	7.19914	7.04093	8.55303	8.39747	6.85904	7.25423	7.61277	6.93253	7.84707	7.87577	6.22984	7.27897	7.32124	6.46324	7.59966	7.5651	0.965707	0.391249	10.7997	12.4398	12.2943	10.3953	11.7255	11.8255	12.3589	12.4035	10.9726	1.56046	1.29747e-09
cis, trans-abscisic acid	0.83322	0.49738	0.618247	0.413724	0.437278	0.605851	0.45471	0.44622	0.433504	0.717475	0.953693	0.940979	1.07589	0.943121	1.10389	0.824615	0.707068	0.754772	1.69225	5.69787e-05	0.667601	0.767032	0.737326	0.755677	0.734527	0.732286	0.789944	0.83598	0.719127	1.4218	0.000299065
BMP 17:0; BMP 4:0-13:0	0.527495	0.609309	0.610242	0.650835	0.692045	0.666333	0.468002	0.586067	0.558728	0.659387	0.897185	0.828386	0.686258	0.82948	0.902227	0.627446	0.777179	0.76108	1.29792	0.00049751	0.827068	0.93817	0.984659	0.843561	0.895809	0.851792	0.835518	0.842627	0.611403	1.42122	1.81587e-05
Phosphatidylethanolamine 22	1.18867	0.981793	1.30904	0.557229	0.45593	0.454865	0.557437	0.426003	0.422286	1.281	1.49342	1.91206	1.77813	1.68056	1.60976	1.0723	1.00841	1.05408	2.02884	0.000408427	0.986108	1.01944	1.02208	0.996057	1.00231	0.861487	1.10419	0.923896	1.08124	1.4161	0.0267957
LPE 16:4	0.604515	0.550583	0.602704	0.639903	0.702561	0.774503	0.58301	0.622759	0.690124	0.688775	0.851151	0.806473	0.704582	0.859631	0.850359	0.659417	0.854574	0.896981	1.24283	0.000741625	0.841621	0.980575	0.980621	0.835069	0.929603	0.889819	0.906277	0.996124	0.794103	1.41298	6.30637e-07
Sphingomyelin d18	1.15041	0.670573	1.04197	0.568255	0.547455	0.791521	0.52566	0.57465	0.6696	1.08519	1.03802	1.18063	1.24854	1.43435	1.3943	0.876846	1.06462	1.16745	1.60394	0.000301985	0.858707	1.06123	0.985786	0.966091	1.1073	1.07282	1.0515	1.13152	0.984797	1.40973	0.00195499
PI(16:0/12-HEPE)	1.4104	0.69034	0.975381	0.358547	0.321219	0.562207	0.365642	0.396763	0.383376	1.19929	1.17987	1.33052	1.43098	1.389	1.41577	1.08811	0.947944	0.94217	1.99925	0.000464204	0.757137	0.860221	0.995196	0.862577	0.829449	0.780185	0.969299	0.881043	0.734042	1.40361	0.0703511
Methyl Jasmonate	2.93241	2.9015	3.05855	2.43972	2.92864	2.90946	2.46378	2.6292	2.71541	3.27713	3.58807	3.7414	3.16411	3.54071	3.71867	3.17111	3.6693	3.67431	1.26287	4.69079e-06	3.55003	4.05383	4.02069	3.54046	3.88947	3.98151	4.07507	4.20154	3.72984	1.40289	1.74765e-08
D-Galacturonic acid	0.91373	0.943649	0.926019	0.738198	1.03991	0.894942	0.816906	0.906355	0.865383	0.934615	0.939814	0.920106	0.725235	0.954127	0.861637	0.677705	0.830129	0.902291	0.962781	0.453218	1.30249	1.46696	1.5193	1.15349	1.41507	1.40369	1.54639	1.4966	1.0974	1.54149	5.54005e-07
ACar 16:1	0.913428	1.06438	0.970844	0.94924	1.16143	1.12409	0.827888	0.924327	0.875742	0.798663	0.968145	0.968458	0.848198	0.97435	0.946355	0.769892	0.92165	0.84445	0.912475	0.0819025	1.43803	1.64742	1.65803	1.46548	1.68107	1.65397	1.39103	1.37461	1.25032	1.53891	4.29514e-07
PG 24:0; PG 11:0-13:0	1.13915	1.31972	1.19936	1.04766	1.32647	1.32998	1.15	1.22209	1.35746	1.3321	1.52147	1.52127	1.21876	1.41172	1.39578	1.08441	1.24129	1.26279	1.08093	0.117536	1.8562	2.08412	2.034	1.76379	1.9888	1.96786	1.87604	1.84257	1.64177	1.53762	4.89646e-09
C17 Sphingosine	0.853294	1.05634	0.937549	0.92007	1.21218	1.24687	1.1294	1.09037	1.09191	1.02018	1.2457	1.26645	1.00338	1.17927	1.2238	1.08497	1.23472	1.23343	1.10001	0.0765502	1.63398	1.58605	1.87108	1.35126	1.83961	1.82843	1.42014	1.78375	1.31427	1.53372	6.21809e-06
PI(16:0/10-HDoHE)	1.05764	0.71583	0.910331	0.369192	0.468224	0.46398	0.340088	0.440978	0.34304	1.03703	1.14775	1.19299	1.3951	1.21487	1.2457	1.03172	0.948975	0.831783	1.9662	8.21521e-05	0.783748	0.831842	0.813121	0.737049	0.810286	0.757678	0.77464	1.02173	0.617935	1.39902	0.029603
PG 30:1; PG 13:0-17:1	0.291126	0.357698	0.352652	0.323169	0.480695	0.432083	0.336668	0.357077	0.344659	0.457929	0.26418	0.247807	0.449396	0.326662	0.29739	0.395674	0.41257	0.494583	1.02148	0.829501	0.482109	0.573276	0.55331	0.456619	0.67635	0.687799	0.510101	0.538803	0.499882	1.51969	3.34279e-05
Kanamycin A	0.527495	0.625403	0.516002	0.650835	0.668673	0.672144	0.468002	0.689881	0.622043	0.659387	0.811235	0.769347	0.686258	0.799975	0.879836	0.627446	0.779532	0.82302	1.25651	0.00100118	0.827068	0.975391	0.8797	0.843561	0.947377	0.833082	0.810038	0.834118	0.611403	1.3899	5.66101e-05
PG(18:1/11,12-EET)	1.0543	0.837435	0.878286	0.479495	0.46349	0.594606	0.473644	0.392218	0.392174	1.09962	1.06695	1.20481	1.24826	1.20028	1.40889	0.894543	0.970911	0.776393	1.7735	0.000290701	0.735878	0.880663	0.80863	0.753219	0.872807	0.877093	0.903373	1.01744	0.778576	1.37049	0.017181
PC 21:2; PC 5:0-16:2	0.771025	0.842659	0.754062	0.763315	0.848257	0.795797	0.828661	0.76267	0.683742	0.951547	1.12414	1.05356	0.829145	1.07179	1.01418	0.812034	1.01559	1.0736	1.26884	8.54855e-05	1.03296	1.15093	1.1748	0.986288	1.07161	1.06192	1.04057	1.13645	0.996356	1.36902	2.21316e-08
11,12-EET	1.8422	2.14113	1.98808	2.00053	2.42999	2.36176	1.95991	2.08902	2.12964	2.64669	3.00445	2.98181	2.48265	2.85857	2.88376	2.52801	2.97482	2.91849	1.33454	1.04791e-06	2.75574	3.12179	3.09605	2.53998	2.84696	2.87488	2.99241	2.98289	2.65291	1.36539	2.82302e-07
MGDG 21:0; MGDG 2:0-19:0	0.983318	1.19572	1.14781	1.12695	1.35915	1.34815	1.00346	1.05397	1.22129	1.13099	1.26452	1.28072	1.06299	1.19256	1.24645	0.798442	0.883057	0.918715	0.936649	0.344402	1.67773	1.90268	1.90189	1.55693	1.77818	1.80864	1.81094	1.70984	1.5722	1.50568	6.12448e-08
Phosphatidylethanolamine 14	0.913597	0.458741	0.802023	0.361097	0.386787	0.489281	0.339979	0.312741	0.327883	0.829488	0.958936	0.95804	1.13588	1.12819	1.0832	0.819191	0.75358	0.753498	1.91707	0.000130306	0.514135	0.650508	0.644966	0.646045	0.743146	0.687738	0.749016	0.742216	0.529874	1.34505	0.0481936
PG(16:0/5-HEPE)	1.05617	0.621148	0.937282	0.380049	0.484225	0.523514	0.393753	0.443539	0.469123	1.10442	1.15398	1.30329	1.43815	1.25911	1.4291	0.941972	0.8997	0.882138	1.96124	8.38618e-05	0.770903	0.841795	0.844095	0.698784	0.839136	0.723271	0.925832	0.825318	0.650017	1.34101	0.032796
MGDG 20:1; MGDG 5:0-15:1	0.593752	0.661437	0.557128	0.730819	0.78887	0.628316	0.623147	0.54613	0.617602	0.646337	0.795391	0.894753	0.707063	0.938142	0.983207	0.661987	0.929548	0.789938	1.27825	0.00248551	0.81899	1.04239	0.918188	0.822547	0.818947	0.819131	0.870089	0.850293	0.740885	1.34004	3.72387e-05
PE 21:2e; PE 18:2e/3:0	1.49821	1.76867	1.63004	1.58143	1.85321	1.9008	1.5294	1.6592	1.72325	1.77347	2.02063	2.00421	1.6728	1.94882	2.0016	1.43562	1.71979	1.70543	1.07516	0.138738	2.42007	2.78234	2.72675	2.29661	2.60647	2.60883	2.5349	2.52309	2.24113	1.50158	6.86664e-09
PS(18:1/16,17-EpDPE)	1.15223	0.697305	1.04395	0.423294	0.522746	0.551626	0.370398	0.36388	0.346118	1.16581	1.22082	1.20103	1.03828	1.31716	1.19526	0.977253	0.892643	0.847276	1.80123	0.000578776	0.71283	0.788086	0.808938	0.72944	0.800332	0.901224	0.88698	0.912072	0.729344	1.32855	0.0715045
Riboflavin	1.32065	1.56437	1.44424	1.42678	1.67941	1.63204	1.33202	1.44974	1.56855	1.43483	1.59625	1.60029	1.32381	1.57089	1.637	1.32768	1.63781	1.55217	1.01959	0.630363	1.9024	2.24696	2.23547	2.0736	2.32984	2.37633	2.44844	2.38973	2.11573	1.49939	1.90095e-08
2-Deoxy-D-glucose	0.607181	0.608366	0.495759	0.588889	0.675095	0.638471	0.548473	0.72331	0.633005	0.548095	0.522588	0.609345	0.555355	0.577636	0.561198	0.53188	0.733769	0.704085	0.968362	0.572016	0.894418	0.973562	1.02285	0.718663	0.8654	0.974281	0.980951	0.977308	0.85879	1.4979	6.28674e-07
PC 15:0; PC 3:0-12:0	0.621043	0.837842	0.70373	0.65886	0.828014	0.894801	0.652212	0.690035	0.739025	0.896365	1.08424	1.04663	0.791016	0.966201	1.00736	0.769587	0.939148	0.9887	1.28129	0.0005396	0.880505	1.04661	1.04038	0.87527	1.01164	1.00449	1.0029	1.04115	0.883485	1.32614	2.05304e-05
PC 10:0; PC 5:0-5:0	0.457371	0.482349	0.427104	0.461664	0.544468	0.579838	0.426757	0.447032	0.468965	0.450067	0.508199	0.47957	0.382089	0.475156	0.474392	0.389891	0.408391	0.464472	0.938699	0.217355	0.658786	0.753743	0.756632	0.686905	0.763551	0.747264	0.69684	0.711143	0.63971	1.49331	2.06022e-08
LPI 19:0	0.84928	0.975889	0.912369	0.828971	1.01546	0.985043	0.843337	0.695378	0.807109	0.989863	1.24356	1.22015	0.911404	1.06988	1.14892	0.898875	1.05859	0.961423	1.20092	0.00510855	1.06046	1.26847	1.21499	1.02629	1.17738	1.11241	1.18912	1.20222	1.05755	1.30281	1.74473e-05
Thiamine	5.10065	5.95295	5.30256	5.48102	6.69798	6.3375	5.47308	6.00676	6.40823	5.33584	6.11188	6.12171	4.95546	6.0133	6.06477	5.03794	5.91179	5.87155	0.974669	0.54815	8.38294	9.54822	9.43849	8.20246	9.25309	9.24628	8.5098	8.51939	7.54621	1.49063	3.04545e-08
PG 34:9; PG 16:4-18:5	0.664665	0.839108	0.724309	0.694868	0.650143	0.840361	0.725024	0.70073	0.673153	0.804786	0.935975	0.923453	0.809853	0.904029	0.899559	0.755676	1.01962	0.83929	1.21189	0.000586043	0.880458	1.05048	1.07029	0.853141	0.939133	0.948963	0.960462	0.893711	0.866622	1.29957	1.27487e-05
PI 20:0; PI 5:0-15:0	0.807256	0.722589	0.990671	0.781532	0.969982	0.908855	0.859247	0.762037	0.673498	0.965712	1.10801	1.17516	0.895571	1.07929	1.16594	0.889779	1.05042	1.03725	1.25301	0.000765807	1.00863	0.98372	1.18727	0.973524	1.07316	1.21863	1.1135	1.136	0.998635	1.29662	9.2313e-05
PS 17:0; PS 2:0-15:0	0.703256	0.744844	0.665023	0.692784	0.747449	0.727098	0.707841	0.7114	0.673422	0.825615	0.979666	0.966573	0.896727	1.01976	1.05791	0.844002	0.895607	0.941049	1.32226	3.74007e-07	0.855764	1.0441	0.94623	0.844292	0.944931	0.932065	0.938632	0.883353	0.857657	1.29403	1.21091e-07
Quercetin 3,7-dimethyl ether	0.537106	0.536215	0.805309	0.560734	0.381371	0.587871	0.533863	0.672382	0.674801	0.596302	0.642261	0.528994	0.545794	0.497765	0.513492	0.497753	0.531125	0.58794	0.934169	0.381715	0.885108	0.984832	0.975322	0.801113	0.892304	0.8978	0.816856	0.820303	0.760408	1.48101	1.95242e-05
PC(16:1/13-HODE)	2.13868	1.23684	1.60782	0.613377	0.576847	0.833413	0.507583	0.401205	0.395429	1.63794	1.61056	1.99697	2.34945	1.89134	2.30084	1.24333	1.48944	1.43051	1.91914	0.00285014	1.00884	1.25632	1.2341	1.25096	1.39632	1.31806	1.24013	0.921628	1.12684	1.29382	0.214495
PG 26:1; PG 8:0-18:1	0.481052	0.529216	0.485429	0.55431	0.672682	0.628259	0.555275	0.553586	0.554174	0.546342	0.617868	0.625729	0.496722	0.588421	0.609169	0.465279	0.573968	0.606003	1.02304	0.650471	0.769159	0.840178	0.921815	0.735606	0.857449	0.847582	0.831283	0.871345	0.747212	1.48019	8.44747e-08
Cer-NS d27:4; Cer-NS d14:3/13:1	0.451955	0.397354	0.434193	0.466872	0.58235	0.467735	0.399059	0.414234	0.394313	0.477554	0.478578	0.456218	0.413805	0.424591	0.455932	0.414963	0.389738	0.501311	1.00115	0.982624	0.667854	0.715691	0.728266	0.598501	0.649953	0.658741	0.654876	0.66549	0.589422	1.47922	2.24637e-07
sn-Glycero-3-phosphocholine	0.931518	1.16933	0.910739	0.966626	0.9435	1.17354	0.940535	1.05183	1.09942	0.947972	1.05156	1.13854	0.954691	1.06256	1.0119	0.837771	1.02339	0.977188	0.980246	0.660328	1.4281	1.65396	1.59661	1.37351	1.60886	1.59581	1.53956	1.45167	1.33915	1.47896	5.87696e-08
PE 20:2e; PE 18:2e/2:0	0.504314	0.6308	0.451962	0.431632	0.710517	1.32725	0.468233	0.426247	0.657261	0.612275	0.686035	0.684965	0.536424	0.582251	0.641301	0.450068	0.568282	0.513677	0.940633	0.711969	0.883943	0.977524	1.0567	0.802835	0.892616	1.05371	0.872463	0.940495	0.805188	1.47738	0.00889992
Phosphatidylethanolamine 16	1.69496	1.14105	1.57321	0.718204	0.544006	1.11574	0.474374	0.461386	0.423162	1.84231	2.17234	2.29915	2.54737	2.22865	2.27809	1.69634	1.62597	1.66411	2.25315	3.30751e-05	0.858785	1.01617	0.995153	1.12696	1.40264	1.17488	1.32382	1.23111	1.35355	1.28688	0.158459
LPC 9:0	0.706548	0.555777	0.604917	0.741769	0.636634	0.61995	0.670427	0.499594	0.57603	0.799669	0.899077	0.908743	0.727261	0.799096	0.855535	0.688023	0.879386	0.856403	1.32104	4.18026e-05	0.737384	0.910643	0.874646	0.731453	0.782046	0.876157	0.901173	0.696974	0.680075	1.28136	0.000431854
PE(16:0/11,12-EpETE)	1.0867	0.621354	1.01087	0.48982	0.529671	0.562494	0.401816	0.461248	0.478885	1.23807	1.12939	1.32199	1.24113	1.21032	1.30581	0.972424	1.16606	0.994902	1.87496	2.09655e-05	0.729844	0.713171	0.89639	0.692508	0.774786	0.890509	0.857251	0.867603	0.801972	1.28021	0.0597291
PS 16:0; PS 2:0-14:0	0.766083	0.66314	0.694488	0.679354	0.742017	0.773331	0.709576	0.689447	0.668004	0.843359	0.969728	1.00912	0.85824	0.922167	0.989351	0.85529	0.970364	0.952386	1.31079	1.65367e-07	0.85761	0.992825	1.0287	0.822947	0.872983	0.91515	0.940274	0.869529	0.842173	1.27512	2.21508e-06
Isonicotinate	0.787795	0.895554	0.905403	0.784885	1.03872	0.979695	0.840736	0.931701	0.842835	0.779398	0.936237	0.967042	0.81445	0.880563	0.867613	0.74415	0.960264	0.90958	0.981513	0.678101	1.18778	1.40482	1.35558	1.18998	1.27803	1.36189	1.39515	1.3963	1.23679	1.47444	1.98722e-08
PE 19:3; PE 3:0-16:3	1.04316	1.00361	0.894929	0.927682	1.02635	1.07011	0.949782	0.901994	0.957181	1.05845	1.29311	1.27675	1.13723	1.27091	1.29819	1.00935	1.27607	1.22583	1.23603	5.23066e-05	1.08971	1.29154	1.31939	1.13489	1.30467	1.24933	1.30509	1.30425	1.14354	1.26982	2.17953e-06
PA 25:3; PA 9:0-16:3	0.78321	0.96345	0.892811	0.83749	0.980873	0.963121	0.795271	0.877176	0.954666	0.872955	1.04988	1.02563	0.8391	0.951799	0.9785	0.686967	0.795211	0.7784	0.991349	0.874526	1.13253	1.4685	1.48587	1.06526	1.43422	1.41926	1.41612	1.20209	1.22599	1.47238	2.2725e-06
PS 16:1; PS 2:0-14:1	0.484936	0.569726	0.516783	0.465094	0.602636	0.677857	0.536849	0.456277	0.479037	0.471386	0.530529	0.572722	0.427049	0.48314	0.478622	0.416781	0.461441	0.542895	0.915512	0.154173	0.729736	0.849831	0.823043	0.72061	0.830588	0.802193	0.776826	0.777199	0.723344	1.46859	2.57217e-07
LPE 19:2	0.737868	0.795588	0.732164	0.782943	0.821808	0.902481	0.75888	0.811216	0.786745	0.703378	0.843228	0.820663	0.701822	0.783009	0.846759	0.61244	0.677771	0.803425	0.952705	0.267632	1.07107	1.26169	1.26483	1.07294	1.1617	1.206	1.19678	1.15629	1.06457	1.46652	2.60948e-09
Eriodictyol-7-O-glucoside	0.520455	0.504723	0.513546	0.428474	0.518536	0.508118	0.372139	0.431692	0.38491	0.509491	0.57412	0.584403	0.384005	0.461266	0.511169	0.367374	0.484762	0.528931	1.0533	0.453003	0.619169	0.767406	0.721492	0.629416	0.695496	0.657856	0.674449	0.728153	0.629298	1.46386	4.41825e-07
Cer-BS d27:4; Cer-BS d14:3/13:1	0.758775	0.931903	0.80579	0.78203	0.907668	0.913218	0.642803	0.756928	0.801241	0.678247	0.715806	0.738515	0.625208	0.86099	1.13471	0.612695	0.7002	1.11954	0.984323	0.864723	1.10266	1.30999	1.31307	1.11786	1.27616	1.26867	1.08103	1.20415	0.969959	1.45795	1.71473e-06
4-hidroxy-3-methoxybenzyl alcohol	0.97094	0.851342	1.02452	0.787474	0.97668	1.05412	0.860122	0.961462	0.957978	1.06264	1.14254	1.12884	1.07419	1.14967	1.15987	1.0454	1.13114	1.26732	1.20332	8.26858e-05	1.07671	1.24447	1.1783	1.01872	1.22135	1.15567	1.34544	1.25255	1.10521	1.25505	6.03993e-05
DL-Cystathionine	0.79183	0.906824	0.78783	0.695039	0.982531	0.969833	0.873553	0.948358	0.953194	1.04887	1.098	0.950669	0.914255	1.08454	1.0555	1.01199	1.19925	1.23794	1.21394	0.00130064	1.00391	1.16614	1.13833	0.973207	1.16485	1.09548	1.09018	1.12708	0.982009	1.23166	0.000179508
2-hydroxy-6-pentadecylbenzoic acid	1.22056	1.424	1.36847	1.37461	1.62142	1.60682	1.26552	1.33662	1.40578	1.59339	1.84382	1.82177	1.52042	1.75699	1.78631	1.55586	1.82162	1.76118	1.22478	0.000105765	1.66146	1.89422	1.83728	1.53409	1.71415	1.75071	1.81009	1.74466	1.52978	1.22597	0.000103467
Cer-AP t31:3; Cer-AP t19:2/12:1	1.54847	1.80225	1.67064	1.72255	2.08784	2.01831	1.61075	1.68492	1.79355	1.78961	2.03869	2.01015	1.70817	1.99374	2.03253	1.44935	1.71419	1.71641	1.03222	0.537211	2.55867	2.93776	2.91953	2.35531	2.64245	2.64611	2.46297	2.40769	2.1443	1.44767	1.142e-06
Spermine	1.16736	1.23808	1.0929	1.23182	0.724962	0.695052	1.34502	1.09284	0.889396	1.42451	1.28806	1.20792	1.5623	1.435	1.46318	1.70606	2.62019	2.6605	1.6215	0.00452006	1.15743	1.47658	1.46935	1.07922	1.21952	1.19733	1.4641	1.49581	1.05815	1.2258	0.0281858
PE(15:1e/12-HETE)	1.11409	0.676979	0.800685	0.509452	0.469573	0.560627	0.370029	0.431534	0.448624	1.01351	1.07729	1.13217	1.31984	1.22366	1.15919	1.0603	0.961492	0.951866	1.83948	3.34598e-05	0.652867	0.713171	0.792873	0.670111	0.683794	0.798556	0.841135	0.760743	0.681445	1.22542	0.117407
PG 31:2; PG 7:0-24:2	0.31293	0.31823	0.263973	0.306475	0.411022	0.469487	0.337113	0.241843	0.306247	0.393852	0.282775	0.318135	0.359681	0.297712	0.317845	0.365263	0.327697	0.259086	0.984742	0.856948	0.430716	0.494335	0.411105	0.406204	0.627693	0.652135	0.403954	0.395396	0.447615	1.43872	0.00251734
PE(16:0/14,15-EET)	1.17784	0.670643	0.97119	0.563297	0.573812	0.543779	0.385771	0.387762	0.394313	1.26829	1.22624	1.24239	1.39536	1.31789	1.42307	0.921166	1.02902	1.0209	1.91312	7.50777e-05	0.690925	0.7721	0.831533	0.648718	0.82645	0.697846	0.843846	0.84934	0.688244	1.20828	0.188924
LPA 17:1	0.534564	0.604912	0.452979	0.463208	0.650467	0.647072	0.518524	0.590199	0.539505	0.517152	0.584543	0.693797	0.45867	0.646747	0.598676	0.521153	0.547538	0.513932	1.01615	0.797674	0.820481	0.809684	0.724095	0.745949	0.74188	0.886525	0.947152	0.741732	0.726891	1.42847	5.56024e-06
1,2-BENZENEDIOL	0.636789	0.573035	0.700959	0.53554	0.543774	0.750645	0.568673	0.526194	0.482202	0.782249	0.643699	0.769648	0.87761	0.980093	0.825272	0.706569	0.72976	0.689932	1.31724	0.000781667	0.653629	0.601894	0.694075	0.62903	0.616247	0.84034	0.797631	0.859688	0.695673	1.20129	0.0157335
PI(18:0/12-HETE)	1.19612	0.751009	0.871192	0.384566	0.399201	0.569628	0.373412	0.41882	0.372155	0.904747	0.947008	0.934104	1.13	1.13252	0.856222	0.733566	0.721904	0.778873	1.52526	0.0116392	0.781764	0.805639	0.60296	0.757784	0.596212	0.613555	0.804284	0.806074	0.601367	1.19369	0.278692
Trans-Zeatin-riboside-o-glucoside	0.702306	0.823495	0.696774	0.746999	0.893855	0.87686	0.785862	0.814427	0.92503	0.724529	0.855177	0.840056	0.7297	0.795538	0.7993	0.692307	0.743465	0.746185	0.953294	0.270319	1.04672	1.15817	1.09144	1.06212	1.24912	1.21947	1.24027	1.24546	1.02093	1.42228	3.98325e-07
PE(16:1e/11,12-EpETE)	3.09142	1.48098	2.9588	0.901753	0.522746	1.3327	0.496252	0.456065	0.497577	2.50422	2.80104	3.33964	4.06145	3.4621	3.71866	1.85282	2.09019	1.68875	2.17398	0.00369058	1.63487	1.64617	1.75613	1.24961	1.65657	1.55346	1.42263	1.59798	1.30722	1.17774	0.521253
Indole-3-Acetaldehyde	0.650089	0.773516	0.6987	0.631023	0.883887	0.783123	0.671549	0.761402	0.773386	0.84553	0.967208	0.974585	0.971372	1.06484	1.02004	0.901824	1.01601	0.983588	1.31967	4.024e-06	0.833	0.942274	0.919886	0.796018	0.863955	0.882358	0.910872	0.852757	0.797402	1.17684	0.000873976
D-Galactosamine	1.76211	1.35004	1.28621	1.86262	1.77875	1.86438	1.91308	1.88056	1.93133	1.81218	2.29119	2.29128	1.80638	2.44376	2.45615	1.82625	2.74277	2.7474	1.30637	0.00265525	1.85039	2.17697	2.12356	1.78791	2.12602	2.12298	2.12875	2.07238	1.87286	1.16845	0.00726521
BMP 31:5; BMP 13:0-18:5	0.40112	0.583257	0.560588	0.548379	0.626272	0.6856	0.649579	0.67417	0.740742	0.546069	0.52249	0.59725	0.539243	0.643693	0.762555	0.559416	0.619029	0.672502	0.998636	0.9845	0.731808	0.759198	0.810833	0.862639	1.00365	1.04457	0.894396	0.911658	0.741684	1.4188	0.000111645
PC 26:5e; PC 22:5e/4:0	0.590082	0.685302	0.617121	0.72136	0.760736	0.765223	0.605889	0.701539	0.602543	0.711816	0.895015	0.837685	0.731033	0.916588	0.930249	0.690928	0.861525	0.990369	1.25049	0.00110245	0.738059	0.866313	0.847097	0.738155	0.848298	0.820073	0.786437	0.760052	0.663424	1.16829	0.00285682
LPC 16:3	0.608108	0.639622	0.571755	0.647127	0.60861	0.530683	0.643688	0.521143	0.583385	0.638895	0.705618	0.682215	0.707025	0.878901	0.810084	0.660505	0.758747	0.794048	1.23943	0.000261461	0.650884	0.727056	0.759553	0.628166	0.7184	0.679387	0.705633	0.704945	0.630365	1.15881	0.000512642
PG 29:4; PG 13:1-16:3	0.5485	0.561177	0.596768	0.49019	0.822618	0.673494	0.68867	0.715568	0.775563	0.59128	0.533156	0.558228	0.615688	0.709515	0.751271	0.630347	0.633864	0.844993	0.999283	0.992605	0.691637	0.83957	0.834442	0.900523	1.07953	1.12786	0.983873	0.949232	0.910384	1.41626	0.000230455
PE(18:1/10-HDoHE)	1.30736	0.880665	1.06279	0.518299	0.505028	0.630089	0.421064	0.334932	0.437087	1.16725	1.40279	1.46541	1.79881	1.29968	1.27807	1.17101	1.06447	1.21769	1.94597	0.000183106	0.731065	0.783958	0.813202	0.759098	0.713154	0.708262	0.881919	0.761796	0.823697	1.14414	0.398088
LPI 8:0	0.513054	0.472092	0.500949	0.525479	0.454608	0.431355	0.530866	0.400012	0.394872	0.561615	0.687095	0.717863	0.571292	0.67562	0.63667	0.539207	0.662552	0.635975	1.34679	1.74246e-05	0.503581	0.5717	0.500976	0.475204	0.575426	0.541201	0.513436	0.610455	0.489411	1.13215	0.0166288
PE(18:0e/10-HDoHE)	1.94237	1.5191	2.03391	0.654709	0.52383	1.26133	0.481344	0.394503	0.42529	1.86878	1.97784	2.19941	2.26714	2.37217	2.61971	2.03989	1.67466	2.04171	2.06372	0.000363009	1.07319	1.13461	1.08756	1.15514	1.14266	1.22168	1.22765	1.26896	1.11097	1.12841	0.565816
Cytidine	2.75806	3.22838	2.99619	2.8773	3.50363	3.45322	2.86926	3.0301	3.20887	2.70879	3.09689	3.08138	2.52346	2.92955	3.00306	2.68005	3.1376	3.11097	0.940796	0.131004	3.95124	4.53627	4.44941	3.94864	4.47185	4.4652	4.72952	4.71233	4.22071	1.41397	3.37655e-08
LPG 17:2	0.87407	0.801643	0.848334	0.814612	0.872942	0.678202	0.873694	0.900215	0.889022	0.955161	1.08515	1.12678	1.01257	1.19848	1.11948	0.951998	1.0798	1.01027	1.26308	1.44626e-05	0.894603	1.14791	1.12663	0.831926	1.09211	0.861874	0.706697	0.869793	0.889871	1.11502	0.100322
DAG 37:1; DAG 11:0-26:1	0.665786	0.92053	0.850805	0.714005	0.720152	0.623113	0.685624	0.723057	0.709252	0.668247	0.815848	0.754607	0.636028	0.692304	0.650222	0.553892	0.647503	0.699844	0.925317	0.186019	0.983296	1.08479	1.063	0.95077	1.08929	1.11422	1.04618	1.05563	0.935219	1.40985	5.47311e-07
PC(16:0e/10-HDoHE)	0.95883	0.821898	1.09825	0.570449	0.626737	0.577946	0.541713	0.511414	0.539864	1.04774	1.1414	1.13599	1.22042	1.20119	1.33278	0.949796	1.06903	1.26714	1.65925	3.75556e-05	0.780401	0.764182	0.771981	0.820459	0.741602	0.766086	0.735713	0.822441	0.704624	1.10571	0.324478
PA 47:3; PA 25:0-22:3	0.474722	0.547473	0.479218	0.467535	0.387244	0.420629	0.417543	0.616116	0.515159	0.458765	0.450946	0.416225	0.425325	0.380786	0.384114	0.410663	0.497506	0.455228	0.896875	0.0839732	0.620367	0.720699	0.692195	0.634542	0.689876	0.708167	0.726235	0.681345	0.613999	1.40729	2.65825e-06
PC 20:0; PC 2:0-18:0	0.64966	0.770931	0.653126	0.717638	0.885841	0.824786	0.863557	0.972851	0.976528	0.627539	0.712363	0.67497	0.673691	0.837101	0.948986	0.750087	0.886414	0.84791	0.951352	0.486469	0.851077	1.07744	1.03521	1.17746	1.36232	1.3733	1.15387	1.17888	1.07834	1.40643	0.000173293
Ricinoleic acid	1.58729	1.46403	1.65421	1.21023	1.34744	1.4105	1.25416	1.26483	1.28448	1.48175	1.75283	1.76232	1.57879	1.79499	1.81046	1.55029	1.75731	1.71275	1.21834	0.000283031	1.37318	1.55887	1.57992	1.33473	1.52278	1.49814	1.60145	1.57544	1.39812	1.07738	0.101051
SM d42:2; SM d22:2/20:0	1.38575	1.68918	1.15635	1.5074	1.34243	1.20917	1.45173	1.4703	1.6334	1.61999	2.52249	2.41558	1.56492	1.47599	1.44104	1.64992	2.39827	1.91604	1.32373	0.00987254	1.51886	1.77595	1.61424	1.42372	1.45636	1.27205	1.65825	1.59229	1.49423	1.07475	0.182626
PC 22:1e; PC 14:1e/8:0	1.10965	1.22076	1.10122	1.15753	1.38571	1.35446	1.18598	1.25343	1.2935	1.23212	1.41995	1.40519	1.19025	1.40933	1.44544	1.11118	1.36767	1.32204	1.07602	0.09073	1.68625	1.93354	1.91931	1.57351	1.81598	1.79373	1.65082	1.6588	1.48355	1.40257	4.81574e-07
PE 46:0; PE 22:0-24:0	0.445466	0.509052	0.476137	0.448251	0.472556	0.519436	0.381913	0.489412	0.436813	0.440449	0.448744	0.455626	0.397547	0.421619	0.483041	0.43262	0.434854	0.38751	0.93371	0.0890499	0.593908	0.699129	0.677588	0.605125	0.56835	0.566782	0.76924	0.76858	0.601641	1.39993	1.51529e-05
PE 32:8; PE 16:4-16:4	1.109	1.30463	1.22368	1.22259	1.48729	1.46452	1.13365	1.20199	1.30884	1.24602	1.40999	1.4513	1.11002	1.25983	1.31927	0.872556	1.04626	1.03342	0.938241	0.326767	1.79107	1.98976	1.96183	1.59327	1.80842	1.8046	1.77215	1.7455	1.56264	1.39918	7.31313e-07
16-Hydroxyhexadecanoic acid	0.994457	0.857092	1.02449	0.700748	0.863494	0.969665	0.750811	0.774591	0.75521	0.970285	1.03637	1.20434	1.12026	1.0985	1.09685	0.958962	1.15969	1.17525	1.27696	0.0001858	0.847245	0.973991	1.02225	0.808525	0.856446	0.938401	0.939285	0.901711	0.918303	1.06704	0.224548
1-Myristoyl-2-hydroxy-sn-glycero-3-phosphate	0.607463	0.699261	0.642455	0.746409	0.754813	0.771092	0.702114	0.631525	0.660987	0.680541	0.787063	0.779875	0.773793	0.838512	0.911038	0.780625	1.07465	1.06293	1.23695	0.00435682	0.650829	0.772302	0.775653	0.681322	0.747382	0.74966	0.766068	0.760302	0.655594	1.05518	0.161233
PE 18:0e; PE 14:0e/4:0	0.909782	1.06674	0.981554	0.931668	1.17638	1.18552	0.95861	0.977915	1.13769	0.984685	1.10464	1.15987	0.988203	1.11996	1.06943	0.845409	0.961863	0.965435	0.986451	0.77679	1.37832	1.56949	1.53824	1.29114	1.49915	1.49316	1.45293	1.48687	1.30712	1.39574	2.84802e-07
S-Carboxymethyl-L-cysteine	0.667823	0.797117	0.690634	0.651703	0.804337	0.836465	0.777961	0.879125	0.866011	0.830395	0.910984	0.917921	0.686198	0.765047	0.791833	0.63811	0.908399	0.801961	1.04012	0.486687	1.07239	1.15111	1.19099	0.945812	1.10749	1.11044	1.1025	1.08064	0.949605	1.39302	9.14965e-07
13-HOTrE(r)	1.50589	1.37614	1.61337	1.08885	1.19851	1.31152	0.997544	1.12614	0.994662	1.41978	1.54988	1.5937	1.35915	1.54589	1.80497	1.40832	2.02186	1.6547	1.28054	0.00339968	0.995597	1.27355	1.32588	1.40552	1.41923	1.52296	1.53741	1.2505	1.07605	1.05298	0.502574
LPC 22:3	0.869	0.945537	0.843696	0.832261	1.03396	0.999071	0.869729	0.92201	0.921702	0.855812	0.941067	0.995481	0.835007	0.991005	0.966832	0.661647	0.918993	0.837901	0.971686	0.547568	1.21761	1.37578	1.37499	1.1256	1.31872	1.30644	1.3228	1.24542	1.15141	1.38871	7.43934e-08
Phosphatidylserine 18	1.01898	0.726343	1.00945	0.453292	0.5176	0.605542	0.424246	0.387468	0.424616	0.843066	1.17395	1.11468	0.816015	1.26499	1.14449	1.02732	0.978395	1.00743	1.68303	0.000466761	0.592056	0.795555	0.713965	0.557061	0.661366	0.638529	0.65516	0.638151	0.5795	1.04738	0.737977
Cer-BDS d36:8; Cer-BS d18:3/18:5	0.693964	0.828225	0.692566	0.719923	0.865388	0.854171	0.713716	0.723845	0.794129	0.707543	0.762121	0.876521	0.662649	0.84793	0.825406	0.675919	0.747329	0.722176	0.991529	0.853591	1.00949	1.14201	1.1208	0.963934	1.07255	1.09512	1.02789	1.06558	0.952015	1.37228	1.5076e-07
PA 24:5; PA 2:0-22:5	0.800815	0.930804	0.842909	0.849131	1.0563	1.03986	0.880597	0.916079	0.985732	0.841803	1.02089	0.999439	0.88863	1.02324	1.00023	0.781298	0.955961	0.934399	1.0173	0.703782	1.2147	1.40301	1.37623	1.16706	1.29092	1.32367	1.25878	1.23801	1.10958	1.37095	7.02544e-07
D-Ala-D-ala	1.01075	1.25725	1.18182	1.07828	1.28316	1.23893	1.11288	1.17663	1.21215	1.08922	1.50018	1.4808	1.0685	1.35985	1.39575	0.988475	1.2013	1.15557	1.06518	0.290427	1.49295	1.65692	1.60611	1.47877	1.73167	1.72002	1.67955	1.61899	1.47656	1.37052	4.68954e-08
Phosphatidylinositol 16	1.78989	1.07886	1.69198	0.591477	0.579442	1.00129	0.465684	0.476332	0.433874	1.99384	1.98834	2.15031	2.15113	1.9129	2.80673	1.55827	1.50242	1.59996	2.17836	0.000200879	0.839691	0.959584	1.0346	0.923793	0.839923	0.971861	0.924022	1.12142	0.796489	1.03731	0.854073
Quinadoline	0.785795	0.945003	0.903812	0.90426	1.09352	1.09427	0.923008	0.98559	1.03381	0.876952	1.01449	1.0531	0.802113	0.970442	0.878178	0.713897	0.834197	0.800701	0.916369	0.125028	1.28271	1.42461	1.4204	1.20365	1.34732	1.40238	1.31053	1.31313	1.17082	1.36987	6.38564e-07
Guanidine	1.4863	1.59376	1.48683	1.62423	1.62608	1.71345	1.6125	1.62263	1.71994	1.66627	2.0431	2.05933	1.66308	2.11888	2.16311	1.67933	2.09849	2.04624	1.2107	0.000394111	1.50071	1.82329	1.765	1.48023	1.75512	1.72615	1.64935	1.65081	1.51833	1.02646	0.410325
Phosphatidylcholine 16	0.810033	0.930786	0.801963	0.560562	0.504491	0.592872	0.589283	0.409807	0.497999	1.08677	0.848326	1.56715	1.72992	2.00185	1.562	0.611248	0.719822	0.757602	1.91033	0.00561571	0.718213	0.51977	0.65759	0.798293	0.625281	0.561084	0.837588	0.653344	0.47142	1.02541	0.823185
D-Trehalose	0.512882	0.631678	0.619369	0.570982	0.742183	0.711615	0.55166	0.609644	0.638432	0.577316	0.587179	0.584163	0.558322	0.561365	0.501959	0.511247	0.624625	0.618412	0.916998	0.0846973	0.863398	0.986574	0.978384	0.777671	0.817318	0.805591	0.796028	0.839679	0.758211	1.36404	1.40749e-05
Oxypurinol	3.12012	3.77451	3.3289	3.22021	4.01565	3.93365	3.1654	3.48238	3.74787	3.03062	3.45614	3.35059	2.84511	3.32451	3.33246	3.07166	3.73315	3.592	0.935434	0.143063	4.15152	4.92539	4.8202	4.45451	5.12993	5.12146	5.09585	5.01044	4.60899	1.36269	6.24724e-07
1-Lauroyl-2-hydroxy-sn-glycero-3-phosphocholine	0.919707	0.588993	0.84419	0.46011	0.476208	0.601128	0.385176	0.530522	0.539864	0.787582	0.855934	0.899729	0.976205	0.889882	0.875342	0.723703	0.722957	0.69919	1.38995	0.00331705	0.535382	0.700901	0.625512	0.57718	0.553175	0.602613	0.623571	0.619375	0.575009	1.0125	0.905076
3' 4' 5 7-tetrahydroxyflavanone	1.19908	1.31696	1.19582	1.42148	1.71934	1.72703	1.26148	1.39548	1.4501	1.93835	2.21844	2.24409	2.09595	2.61062	2.52079	2.16329	2.53321	2.51852	1.64291	1.59832e-07	1.39735	1.61544	1.59055	1.23498	1.38414	1.36524	1.46467	1.43205	1.26901	1.00526	0.926539
gamma-Linolenic acid	0.782044	0.9246	0.820013	0.829576	0.993267	0.995087	0.878344	0.820184	0.91222	0.819528	0.930781	0.929411	0.778512	0.940019	0.958109	0.794372	0.927775	0.941961	1.00819	0.839764	1.14199	1.29551	1.25894	1.06449	1.20426	1.22484	1.27184	1.23234	1.10013	1.35687	2.54716e-07
MGDG 20:0; MGDG 2:0-18:0	0.529586	0.694483	0.624117	0.687653	0.710878	0.774314	0.559705	0.574293	0.6914	0.601936	0.657422	0.663616	0.596952	0.711418	0.769286	0.608421	0.664075	0.71215	1.02375	0.650624	0.806547	0.934396	0.943636	0.842451	0.956433	0.938576	0.891038	0.854872	0.753502	1.35492	8.64142e-06
PC 25:3; PC 5:0-20:3	0.379028	0.445927	0.466647	0.509158	0.59156	0.565482	0.474487	0.563782	0.545245	0.448453	0.420356	0.498051	0.483015	0.557682	0.509999	0.452207	0.502656	0.560983	0.976237	0.673626	0.467015	0.624998	0.636321	0.673213	0.802536	0.883514	0.746464	0.702773	0.607394	1.35296	0.00144684
PC 24:3e; PC 18:3e/6:0	1.07932	1.21587	1.17547	1.09062	1.36151	1.36139	1.16706	1.18662	1.24179	1.16666	1.30862	1.34579	1.13938	1.29457	1.33428	1.04554	1.28226	1.25853	1.02721	0.50194	1.54625	1.75721	1.72694	1.49766	1.67364	1.68592	1.69661	1.63633	1.46609	1.34992	1.70227e-07
PC 18:0e; PC 16:0e/2:0	6.32322	7.35286	6.81781	6.97746	8.48063	8.28879	6.83172	7.12008	7.61042	6.915	7.78415	7.78763	6.96866	8.03736	8.05433	6.31464	7.38559	7.32359	1.01167	0.784048	9.33235	10.7548	10.8549	9.00463	10.1527	10.1285	9.9502	9.83285	8.75339	1.34894	1.14965e-06
PE 25:5ea; PE 22:5e/3:0	1.59222	1.90769	1.77756	1.75687	2.14242	2.11799	1.66873	1.74361	1.87493	1.65368	1.95772	1.92335	1.59258	1.8143	1.8468	1.33632	1.62028	1.65969	0.929001	0.167379	2.36335	2.74377	2.7301	2.20964	2.53774	2.52593	2.5189	2.49241	2.22009	1.34736	2.35392e-06
PE(16:1e/13-HODE)	3.88707	1.20131	3.06152	0.627785	0.566723	1.04981	0.483083	0.396575	0.469439	3.63258	3.27386	4.23117	5.5278	4.40416	4.31528	3.17998	2.67197	2.57509	2.87925	0.000283576	1.07551	1.26883	1.44361	1.1736	1.32744	1.2985	1.66691	1.35754	1.14441	1.00111	0.997352
Phosphatidylethanolamine alkenyl 16	1.02623	0.600185	1.00144	0.31923	0.392203	0.544696	0.337558	0.345867	0.297853	1.07613	1.13757	1.25639	1.44953	1.31919	1.25009	0.983376	0.958098	1.04544	2.15318	3.69639e-05	0.43617	0.593088	0.685479	0.416993	0.695081	0.506072	0.382279	0.445322	0.697498	0.998503	0.99395
GlcADG 41:0; GlcADG 19:0-22:0	0.389792	0.439604	0.452598	0.438387	0.403593	0.448543	0.4347	0.537905	0.628322	0.385912	0.469195	0.326428	0.403889	0.399525	0.453572	0.412227	0.418635	0.444827	0.889963	0.0922217	0.537794	0.588616	0.525685	0.589075	0.664542	0.720437	0.665007	0.708986	0.61036	1.34433	0.000249287
2'-Deoxyguanosine	1.289	1.57689	1.4071	1.47427	1.82191	1.83671	1.51089	1.54482	1.66161	1.70252	1.9396	1.94036	1.70047	2.00694	1.96032	1.84027	2.21438	2.15598	1.23632	0.000450817	1.44911	1.64543	1.61557	1.38264	1.55614	1.51836	1.68314	1.6123	1.51679	0.989824	0.818412
beta-Carotene-5,6-epoxide	0.665899	0.696847	0.641223	0.702631	0.902681	0.861155	0.73502	0.703897	0.856838	0.729341	0.835308	0.772476	0.429196	0.810845	0.839336	0.689814	0.810399	0.756042	0.986191	0.847388	0.835194	0.862518	1.7155	0.779554	0.859058	1.59445	0.829358	0.854887	0.750426	1.34211	0.0602296
PE(16:0/10-HDoHE)	1.49929	0.850925	1.3595	0.557025	0.544699	0.621418	0.386534	0.37268	0.420816	1.36296	1.27325	1.52907	1.66961	1.5799	1.67551	1.21215	1.13052	0.952368	1.87291	0.0012489	0.679573	0.839446	0.646749	0.724749	0.78606	0.791166	0.700375	0.79385	0.560099	0.986265	0.944787
Pyrimidine	0.994711	1.1538	1.07281	0.906058	1.01273	1.0332	0.848351	0.933886	0.879629	1.26661	1.48793	1.48376	1.06187	1.19901	1.18606	0.914407	1.07667	1.0922	1.21882	0.00878144	0.976312	1.1156	1.12964	0.845068	0.981112	0.979915	0.918747	0.876113	0.821822	0.9784	0.671135
Malvidin-3-O-beta-D-galactoside	0.546182	0.544005	0.55717	0.504312	0.675945	0.587937	0.469898	0.458531	0.418643	0.626526	0.636745	0.720612	0.756527	0.717873	0.693287	0.590876	0.553432	0.56989	1.23163	0.00322772	0.459328	0.535331	0.543382	0.486656	0.517623	0.537709	0.539294	0.569645	0.452323	0.974524	0.64888
DGDG 27:3; DGDG 11:0-16:3	0.520426	0.54795	0.530965	0.489099	0.565298	0.688478	0.504704	0.489042	0.57916	0.492983	0.610564	0.596559	0.480714	0.606677	0.626036	0.490208	0.520821	0.635016	1.02939	0.597865	0.681656	0.799633	0.827022	0.664152	0.739667	0.734762	0.708001	0.756211	0.654605	1.33582	8.46796e-06
L-beta-Homoleucine	0.55219	0.520857	0.593719	0.681694	0.77193	0.695614	0.468348	0.672382	0.569772	0.793909	0.895403	0.911005	0.908478	1.06695	1.05931	0.950831	1.11816	1.11673	1.59609	1.70866e-06	0.549324	0.63077	0.582896	0.487774	0.599743	0.619907	0.57404	0.678127	0.613929	0.965621	0.577039
PE(16:1e/11,12-EET)	2.69765	1.03397	2.09613	0.580268	0.541682	0.852212	0.469669	0.394693	0.446539	2.19169	2.00669	2.5166	3.13211	2.56847	2.53602	1.79133	1.9943	1.93733	2.26873	0.000750816	0.952069	1.19411	0.962833	0.809214	0.806393	0.817298	1.41817	0.860708	0.844003	0.950837	0.862976
Phosphatidylethanolamine 17	0.557876	0.413218	0.443388	0.366092	0.416094	0.349552	0.420064	0.335718	0.391947	0.500908	0.553382	0.886375	0.874925	0.641689	0.678575	0.394926	0.463048	0.537116	1.4973	0.00448905	0.392003	0.404909	0.41638	0.393843	0.348242	0.336781	0.370171	0.402986	0.431378	0.9466	0.379399
PE(16:1e/10-HDoHE)	3.44407	2.25823	2.69697	0.812049	0.684236	1.97017	0.596328	0.495787	0.520675	3.25955	3.19342	4.16577	3.87364	3.95355	4.05653	2.76467	2.63461	2.40372	2.24843	0.000533087	1.12249	1.40365	1.5009	1.5275	1.26654	1.34524	1.64073	1.46531	1.46479	0.944997	0.828867
PI(17:0/18-HETE)	0.941127	0.567908	1.0773	0.416011	0.400201	0.652806	0.40851	0.426085	0.413107	1.07454	1.07327	1.11059	1.14207	1.22399	0.953385	0.938548	0.936805	0.87669	1.75934	0.000201825	0.58523	0.47202	0.617899	0.609565	0.656143	0.571283	0.514608	0.538574	0.434886	0.942892	0.70883
PE(18:0/12-HETE)	1.86673	1.13082	1.84767	0.508078	0.585297	0.730168	0.51588	0.424782	0.459433	1.69923	1.39651	2.08196	2.00134	2.03377	2.13584	1.4839	1.24713	1.46496	1.9265	0.0020198	0.741998	0.752813	0.866134	0.96751	0.931437	0.861344	0.857055	0.818468	0.704908	0.929706	0.75327
PA 25:0; PA 12:0-13:0	0.369359	0.369477	0.366736	0.382711	0.344106	0.423803	0.37877	0.297886	0.380392	0.410799	0.382589	0.374838	0.390336	0.342757	0.381513	0.377929	0.354134	0.314619	1.00491	0.903789	0.435217	0.498484	0.447035	0.398928	0.574616	0.642409	0.506592	0.43372	0.442109	1.3217	0.000736091
PE 36:9e; PE 18:4e/18:5	0.31183	0.353805	0.316653	0.264906	0.341189	0.250683	0.313103	0.281008	0.324777	0.391169	0.289054	0.331979	0.265282	0.288063	0.239942	0.315973	0.270699	0.316817	0.982241	0.775059	0.388824	0.302817	0.29832	0.357246	0.656941	0.681891	0.288788	0.294716	0.375588	1.32168	0.0801777
Cer-BDS d35:7; Cer-BS d17:3/18:4	0.615796	0.679432	0.58135	0.618366	0.797433	0.739804	0.617948	0.665401	0.65157	0.641259	0.667183	0.717757	0.540048	0.680252	0.73371	0.498689	0.603965	0.627145	0.956915	0.419664	0.815345	0.947727	0.922752	0.803708	0.921127	0.912463	0.897069	0.871973	0.794148	1.32163	2.30894e-06
D-Gulono-gamma-lactone	0.592034	0.564986	0.540846	0.525708	0.632324	0.599558	0.494399	0.481535	0.599071	0.434233	0.551034	0.597097	0.536685	0.566801	0.698201	0.588677	0.631719	0.547262	1.0241	0.655096	0.664028	0.778192	0.826027	0.65338	0.756331	0.73275	0.773717	0.760686	0.702138	1.3214	2.76316e-06
PI(18:0/11,12-EpETE)	1.21759	0.773993	0.861707	0.38721	0.477212	0.486619	0.378505	0.348919	0.3571	0.930117	0.876315	1.10273	0.909147	0.831452	0.964756	0.671991	0.617366	0.778038	1.45247	0.0303552	0.560597	0.492076	0.576958	0.549874	0.502782	0.513378	0.61632	0.556952	0.533091	0.92686	0.676287
Cer-BDS d29:1; Cer-BDS d14:0/15:1	1.09116	0.909752	1.19533	0.863555	1.0152	1.36735	1.10245	0.886629	1.25314	1.20789	1.39355	1.02747	1.18637	1.02621	1.38588	0.871187	0.908024	1.19199	1.05308	0.514807	1.64717	1.91394	1.45441	1.53445	0.602653	1.46812	1.44555	1.41152	1.2578	1.31504	0.0204696
PE(18:0/9-HODE)	1.19602	0.586693	1.21012	0.455872	0.494706	0.616336	0.432505	0.412596	0.389439	1.08664	0.90502	1.19615	1.10286	1.2952	1.1885	1.08564	0.813006	0.916814	1.65505	0.00300038	0.498273	0.530805	0.584362	0.703679	0.624889	0.55088	0.671838	0.604653	0.499129	0.90926	0.607002
Phosphatidylethanolamine 18	2.68546	1.83914	2.10455	0.874234	0.71648	2.1686	0.772285	0.489473	0.54862	1.87613	2.27858	2.04399	2.2301	2.14716	2.23438	1.76709	1.67115	1.60321	1.4634	0.0472383	1.253	1.22993	1.29859	1.3062	1.02652	1.3079	1.4337	1.03636	1.1439	0.904685	0.653726
PE(18:2e/10-HDoHE)	4.55177	2.50615	3.5587	0.828468	0.791502	1.5947	0.665956	0.492529	0.472344	4.02441	4.21699	3.08628	4.43521	4.81798	3.81826	2.78293	2.8223	2.74489	2.11803	0.00361968	1.53677	1.59762	1.56264	1.35536	1.56065	1.86161	1.37888	1.68425	1.34982	0.89817	0.731621
PC(18:1/10-HDoHE)	0.778173	0.400648	0.554389	0.303655	0.360296	0.353581	0.303399	0.301657	0.330454	0.750134	0.74081	1.1954	0.946171	0.978444	0.798153	0.399703	0.386775	0.381121	1.78412	0.0103933	0.327718	0.346272	0.340715	0.329661	0.393455	0.411188	0.388312	0.320175	0.415472	0.887885	0.412552
PE 24:3; PE 6:0-18:3	1.47095	1.72427	1.61161	1.83137	2.23544	2.20548	2.11472	2.19724	2.33942	1.43578	1.66803	1.65295	1.63858	1.9645	2.00246	1.61602	1.88658	1.88561	0.888328	0.0919146	2.085	2.40579	2.39219	2.5803	2.90208	2.90932	2.70814	2.76802	2.46118	1.30916	0.000449029
(S)-3-Amino-5-methylhexanoic acid	2.80532	3.47455	3.22912	2.91197	3.65599	3.70462	2.92307	3.03483	3.15903	2.92317	3.21778	3.24602	2.78066	3.04376	3.15284	2.74105	2.90776	2.95065	0.933048	0.107887	3.80932	4.5949	4.50973	3.74614	4.44985	4.43787	4.24866	4.24664	3.71917	1.30672	1.40039e-05
PE 24:3; PE 8:0-16:3	0.823226	0.994712	0.914257	0.972791	1.19527	1.17221	1.07552	1.23113	1.21962	0.901128	1.03057	1.023	1.04304	1.23864	1.21023	1.02858	1.23478	1.2049	1.03293	0.590048	1.14249	1.33899	1.29699	1.43295	1.60707	1.60665	1.42145	1.3972	1.29654	1.30645	0.000256467
PE(16:0e/12-HETE)b	3.46682	1.39588	2.51283	0.744986	0.545851	0.825916	0.437049	0.449817	0.387709	3.31257	2.84697	3.88889	4.96256	3.78424	3.8788	2.59406	2.26562	2.34747	2.77529	0.000342866	0.918904	0.968233	1.17582	1.14838	1.06039	1.14432	1.03777	1.15362	0.862302	0.879526	0.69804
2'-Deoxyinosine 5'-monophosphate	0.672419	0.663754	0.645594	0.5534	0.702792	0.774125	0.570619	0.695896	0.649637	0.652678	0.781241	0.811154	0.773297	1.19012	1.20769	0.979383	1.16856	1.19344	1.47726	0.000899371	0.587461	0.723461	0.687597	0.470683	0.594945	0.55129	0.523917	0.530654	0.516595	0.874898	0.0337307
1-Myristoyl-2-Hydroxy-sn-Glycero-3-Phosphoethanolamine	1.61155	1.0871	1.44977	0.750301	0.903772	1	0.780188	0.774567	0.837757	1.43013	1.48925	1.66616	1.74217	1.65189	1.58509	1.25341	1.30526	1.32777	1.46287	0.0011208	0.838025	0.94122	0.937753	0.828728	0.889387	0.88463	0.933826	0.945101	0.783725	0.868124	0.220583
Xanthohumol	0.980185	1.0863	1.03791	0.982384	1.22318	1.17358	0.878049	1.02786	1.16839	0.984237	1.16296	1.05751	0.929842	1.12293	1.14088	0.964851	1.13358	1.04317	0.998129	0.96664	1.41062	1.54894	1.52961	1.24094	1.35787	1.37284	1.36523	1.40312	1.21477	1.30196	1.52147e-05
PC 21:0; PC 4:0-17:0	0.538932	0.57869	0.66999	0.597797	0.801718	0.812766	0.757254	0.86001	0.799121	0.523075	0.556627	0.719028	0.629044	0.710277	0.789246	0.649211	0.808985	0.796526	0.96349	0.627967	0.658336	0.794163	0.829392	0.947706	1.10083	1.18025	0.993858	0.976773	0.871034	1.30174	0.00507746
LPS 26:4	0.594773	0.744672	0.621229	0.674336	0.804196	0.731777	0.639817	0.520546	0.642042	0.672859	0.845916	0.802607	0.63451	0.728055	0.814153	0.59734	0.784558	0.794796	1.11742	0.0753072	0.800898	0.915718	0.970124	0.80889	0.897878	0.90584	0.884033	0.838749	0.750757	1.30125	5.3263e-05
PE(16:0e/10-HDoHE)	3.04169	1.07515	2.08956	0.754585	0.512176	1.33577	0.57767	0.493922	0.388287	2.37021	2.05206	2.82463	3.53883	2.75122	2.65302	1.97859	1.71548	1.82885	2.11445	0.00258295	0.963058	0.987691	1.09159	0.853352	0.914714	1.00688	1.00456	1.07468	1.00334	0.866689	0.618122
Cer-AS d26:2; Cer-AS d14:1/12:1	1.05239	1.19477	1.12979	1.07708	1.3302	1.34776	1.10061	1.15126	1.31328	1.17403	1.34572	1.28005	1.16183	1.28995	1.31454	0.99147	1.21309	1.1922	1.02484	0.57961	1.46611	1.66798	1.6404	1.3707	1.56757	1.61776	1.58656	1.57612	1.3961	1.29841	4.28446e-06
2'-Deoxyuridine-5'-monophosphate	0.817587	0.992007	0.944167	0.911241	1.21609	1.13082	1.0035	1.05303	1.1549	1.19058	1.42193	1.34936	1.54598	1.8497	1.86693	1.61518	1.91917	1.99664	1.5998	2.11299e-05	1.22734	1.45364	1.29865	0.54418	0.661344	0.739947	0.777869	0.637851	0.617792	0.862877	0.266434
PC(14:0/10-HDoHE)	1.53077	0.611229	0.856823	0.391978	0.440596	0.410538	0.421917	0.299702	0.351695	1.47694	1.41782	0.958754	1.03363	1.18147	1.31928	0.669725	0.614605	0.502515	1.72612	0.0277995	0.526218	0.705326	0.59961	0.443829	0.457699	0.485641	0.393879	0.485885	0.476823	0.860714	0.547343
PC 20:5e; PC 18:5e/2:0	0.498427	0.465732	0.588653	0.490841	0.566865	0.562422	0.408409	0.559485	0.512124	0.547683	0.655824	0.647976	0.46184	0.482633	0.712842	0.454961	0.495695	0.621961	1.09208	0.223686	0.630804	0.724949	0.727021	0.606371	0.635129	0.660658	0.684343	0.73598	0.621371	1.29522	1.95631e-05
PE 19:0e; PE 14:0e/5:0	2.87755	3.29979	3.10244	3.08792	3.75988	3.73393	2.95468	3.10875	3.35648	3.01033	3.41488	3.38215	2.91746	3.39218	3.4302	2.63658	3.07571	3.06496	0.967318	0.458854	4.09916	4.69814	4.6542	3.81428	4.32561	4.31773	4.18638	4.14057	3.66976	1.29453	1.30927e-05
Phosphatidylinositol 18	1.41217	1.07767	1.71063	0.514682	0.481287	0.71588	0.491331	0.379758	0.356416	1.26067	1.36301	1.41919	2.06771	2.02529	1.84527	1.52005	1.12741	1.12986	1.927	0.00241037	0.709857	0.689159	0.65808	0.633242	0.661212	0.651006	0.791747	0.621939	0.59788	0.842335	0.46005
TETRACOSANOIC ACID	1.07101	0.721674	0.982796	0.480102	0.557696	0.578758	0.399059	0.34599	0.386431	0.923838	0.962653	1.03223	1.30776	1.12405	1.09964	0.57053	0.923143	0.824063	1.58738	0.0051455	0.560712	0.689668	0.673912	0.351705	0.653869	0.419851	0.392161	0.387946	0.517708	0.841409	0.335816
ACar 7:0	0.626161	0.788623	0.745775	0.668516	0.77786	0.873699	0.77239	0.782516	0.836813	0.643759	0.913678	0.876111	1.11507	1.308	1.28558	0.820897	0.982113	1.09993	1.31616	0.00646943	0.65466	0.700207	0.746437	0.533678	0.708251	0.645553	0.682899	0.568068	0.488033	0.833453	0.00470042
Allopurinol	3.66122	4.98876	4.57317	3.99131	5.57767	5.51638	3.98661	4.60715	4.86282	4.02951	5.10019	5.14078	3.80282	4.87118	4.98214	3.91572	4.97037	4.97867	1.00063	0.992106	5.34723	6.59549	6.49803	5.25961	6.28467	6.32215	6.27543	6.24911	5.09021	1.29108	0.000330543
LPE 19:1	0.731283	0.902397	0.668391	0.790513	1.0685	1.01949	0.808414	0.790919	0.925355	0.734193	0.83523	0.871941	0.757639	0.885341	0.826591	0.688651	0.670821	0.741311	0.909991	0.152565	1.06924	1.22717	1.17189	1.03633	1.13074	1.13558	1.08675	1.08946	0.97418	1.28761	0.000174624
PC(18:1e/12-HETE)	0.915258	0.76779	0.573502	0.436885	0.334795	0.400067	0.325849	0.468274	0.549025	0.788107	0.822969	0.791175	0.715409	1.0344	0.748478	0.477235	0.5973	0.593685	1.37668	0.0327204	0.403123	0.425014	0.540815	0.343922	0.410725	0.458318	0.479246	0.36758	0.346055	0.791123	0.131957
PG 12:0; PG 3:0-9:0	0.550334	0.64379	0.620892	0.608513	0.754332	0.740589	0.606181	0.638649	0.647776	0.606719	0.631945	0.588182	0.557806	0.721157	0.642485	0.58932	0.692586	0.688513	0.984109	0.72296	0.741077	0.855726	0.872558	0.83509	0.891811	0.88711	0.842352	0.79615	0.752729	1.28627	7.36008e-06
Phosp+A259:A1283hatidylethanolamine alkenyl 18	0.551264	0.457985	0.589666	0.411712	0.51235	0.594861	0.40111	0.407158	0.313675	0.589019	0.45068	0.736252	0.620983	0.570413	0.675148	0.437169	0.594738	0.507929	1.22231	0.0370673	0.366679	0.342659	0.422182	0.371959	0.34157	0.324413	0.391801	0.393972	0.341681	0.777615	0.00711127
LPS 9:0	0.49796	0.513731	0.590077	0.487213	0.625631	0.708697	0.50855	0.493075	0.501968	0.581507	0.669933	0.670377	0.51511	0.602511	0.631818	0.469726	0.544369	0.636392	1.08014	0.22451	0.658002	0.77245	0.673608	0.619308	0.764992	0.709198	0.736121	0.75803	0.64111	1.28535	0.000171994
PC 22:3e; PC 20:3e/2:0	1.44155	1.66902	1.56601	1.46581	1.77456	1.74499	1.47187	1.48808	1.63681	1.40395	1.64816	1.63791	1.35305	1.56406	1.56117	1.15384	1.38645	1.32609	0.914157	0.0678251	1.95539	2.20651	2.20753	1.87044	2.09724	2.09308	2.04117	2.04531	1.80272	1.28479	2.10677e-06
PS 27:0; PS 2:0-25:0	0.389672	0.405538	0.371608	0.420339	0.538316	0.379671	0.390517	0.328231	0.341554	0.41712	0.30115	0.367596	0.421963	0.398876	0.392011	0.409488	0.379642	0.392605	0.976161	0.69417	0.553978	0.468791	0.508564	0.400062	0.573804	0.612611	0.531462	0.480803	0.449727	1.2845	0.00171
Thymidine-5'-diphosphate	1.10099	1.36585	1.22716	1.23504	1.60799	1.31316	1.29304	1.39061	1.44115	1.32305	1.4935	1.4894	1.53355	1.72588	1.77398	1.59234	1.84125	1.84191	1.22045	0.00159846	1.20494	1.35798	1.38758	0.702754	0.809951	0.841439	0.917028	0.953694	0.766617	0.746722	0.00355032
PS 31:4; PS 7:0-24:4	0.444652	0.503096	0.495494	0.419864	0.590842	0.562064	0.497684	0.542449	0.528892	0.426461	0.511111	0.492815	0.451106	0.486098	0.526627	0.370573	0.529231	0.56497	0.9507	0.363679	0.546868	0.61362	0.623687	0.603272	0.765074	0.798737	0.657802	0.664336	0.60402	1.28187	0.000428029
DL-Glyceraldehyde 3-phosphate	0.97174	1.1283	1.10619	1.01819	1.03004	1.19678	1.02317	1.06019	1.1077	1.18954	1.34604	1.32781	1.18661	1.40924	1.39757	1.20301	1.46963	1.3845	1.23559	1.90508e-05	0.744538	0.7981	0.847881	0.701543	0.790017	0.785224	0.795015	0.829112	0.734667	0.728674	1.45822e-08
Cer-AS d28:4; Cer-AS d16:3/12:1	0.6671	0.799734	0.716356	0.657482	0.857327	0.887217	0.676001	0.717319	0.698215	0.687295	0.814771	0.782965	0.618225	0.740691	0.749348	0.530714	0.642841	0.681184	0.935789	0.262257	0.885339	0.99424	1.03693	0.843701	0.978691	0.987338	1.01478	0.952264	0.858843	1.28088	3.57926e-05
Sorbitol 6-phosphate	1.55599	1.7342	1.25838	1.50003	2.03982	1.71428	1.79632	1.93678	1.92321	1.45399	2.26177	2.25623	2.2839	2.15324	2.72102	2.42505	2.83214	2.40492	1.34499	0.00143657	1.92871	2.18144	1.79459	0.721235	0.796431	0.738544	1.05526	0.806159	1.06911	0.717477	0.0331813
2'-Deoxyinosine	1.05564	1.27002	1.19602	1.22967	1.51781	1.52776	1.21197	1.3578	1.30857	1.72655	1.99151	2.12075	1.79764	2.19576	2.22754	2.15863	2.48508	2.49798	1.64462	4.25412e-07	0.744029	0.908783	0.804514	0.743822	0.821562	0.814966	0.743216	0.770548	0.716114	0.605344	6.70617e-08
3-Phospho-D-glycerate	1.2234	1.37867	1.35569	1.25573	1.57753	1.54444	1.26865	1.32762	1.35819	1.71142	1.94069	1.94258	1.72649	1.94924	2.01714	1.71199	2.05031	2.04042	1.3906	2.49128e-07	0.674428	0.916674	0.69184	0.679029	0.75135	0.6803	0.808349	0.787764	0.599148	0.536122	1.48575e-09
LPE 19:2	0.853087	0.974033	0.931437	0.94869	1.12031	1.10364	0.916723	1.00366	1.02392	0.917957	1.10059	1.06504	0.952772	1.03512	0.978166	0.826999	0.969652	0.958845	0.992073	0.846688	1.28776	1.38022	1.30624	1.14704	1.29583	1.28685	1.28329	1.2568	1.10394	1.27858	4.29113e-06
ACar 18:3	1.02792	1.18142	1.11694	1.12297	1.33629	1.36345	1.06788	1.06202	1.19332	0.91563	1.07142	1.05102	1.02932	1.18197	1.16278	0.936712	1.12945	1.07512	0.912263	0.0582335	1.37911	1.58861	1.5817	1.37556	1.55596	1.52198	1.54111	1.50933	1.32772	1.27777	1.10015e-05
PC 25:4e; PC 20:4e/5:0	0.480878	0.599168	0.535633	0.499371	0.660455	0.671241	0.573667	0.552671	0.626598	0.592675	0.64131	0.642027	0.56353	0.628495	0.605864	0.512726	0.611635	0.63102	1.04416	0.350645	0.693492	0.811574	0.759534	0.670775	0.746336	0.783416	0.753697	0.77386	0.647989	1.27713	4.63536e-05
PE 24:4; PE 8:0-16:4	0.512722	0.517734	0.558926	0.487694	0.438706	0.581583	0.484844	0.510172	0.402644	0.515783	0.595522	0.699376	0.423124	0.572811	0.567895	0.470727	0.566468	0.537291	1.10099	0.134041	0.587886	0.698724	0.708568	0.55579	0.620872	0.637327	0.725395	0.606529	0.599076	1.277	0.000104073
Phosphoenolpyruvate	0.906719	1.09173	0.993264	1.0563	1.33011	1.33494	1.0704	1.08848	1.19615	1.32807	1.50704	1.44134	1.21159	1.43546	1.47459	1.31541	1.55338	1.51552	1.26959	0.000143979	0.534472	0.618054	0.62638	0.545208	0.607123	0.590297	0.589079	0.649448	0.562511	0.528657	1.19472e-08
PE 17:0e; PE 14:0e/3:0	1.3833	1.67732	1.5676	1.43396	1.81599	1.71456	1.44755	1.54282	1.58937	1.61575	1.79101	1.8175	1.5507	1.77312	1.82424	1.33989	1.53891	1.53293	1.04315	0.36863	1.92426	2.1821	2.1453	1.86379	2.05986	2.03967	2.02132	2.02624	1.80174	1.2746	3.82022e-06
Phosphatidylethanolamine lyso 20	0.451076	0.576403	0.514187	0.491665	0.603326	0.570881	0.43365	0.487931	0.465215	0.464901	0.52807	0.506185	0.427818	0.556253	0.542629	0.500264	0.58801	0.583123	1.0224	0.674815	0.581083	0.725137	0.698196	0.582388	0.662936	0.641362	0.697045	0.662647	0.602534	1.27403	7.94047e-05
PE 24:1; PE 4:0-20:1	0.610819	0.783609	0.67631	0.688324	0.732696	0.777959	0.563032	0.577182	0.689685	0.640598	0.689973	0.678552	0.469249	0.627596	0.574207	0.510209	0.545929	0.432659	0.847426	0.0220486	1.42591	1.58423	1.52188	1.34593	1.50498	1.46776	1.41062	1.38651	1.24074	2.11301	8.74209e-12
PA 30:6; PA 8:0-22:6	0.407039	0.452929	0.485098	0.49019	0.599413	0.499286	0.379648	0.413976	0.469755	0.552964	0.664441	0.6861	0.490841	0.515335	0.622397	0.413328	0.484908	0.530313	1.18185	0.0357713	0.939815	1.04755	1.05024	0.792117	0.900079	0.893497	0.858873	0.852176	0.740843	1.92389	1.33123e-08
PC 20:1e; PC 18:1e/2:0	1.89236	2.13326	2.04047	2.03827	2.49521	2.40649	1.95968	2.05009	2.19059	2.13213	2.40964	2.39523	2.04035	2.36571	2.44758	1.83532	2.14121	2.13229	1.03608	0.433882	2.70755	3.07711	3.06124	2.46094	2.75854	2.76127	2.61454	2.62078	2.32553	1.26976	5.64874e-05
Malvidin-3, 5-di-O-glucoside chloride	0.229834	0.36488	0.276281	0.290266	0.314209	0.311702	0.221557	0.285054	0.294479	0.252245	0.303661	0.263492	0.213678	0.329682	0.369958	0.22406	0.321503	0.309074	0.999648	0.99649	0.493686	0.456096	0.508974	0.246288	0.331435	0.341038	0.342018	0.270259	0.296331	1.26963	0.0441863
PC 24:3; PC 2:0-22:3	0.485662	0.502656	0.537036	0.520136	0.588478	0.636131	0.550273	0.631784	0.620012	0.485272	0.512452	0.498876	0.473425	0.558157	0.597141	0.455252	0.584059	0.520484	0.923692	0.107684	0.574409	0.638197	0.66394	0.725241	0.839828	0.836316	0.715164	0.743884	0.69379	1.26785	0.000483979
PE 21:0e; PE 14:0e/7:0	0.666534	0.64063	0.666609	0.786572	0.72444	0.844475	0.69351	0.741574	0.741598	0.723249	0.723423	0.681921	0.648631	0.7462	0.676649	0.670813	0.705519	0.645094	0.956279	0.216606	0.947628	0.973898	1.01913	0.768823	0.947303	0.956295	0.878322	0.901287	0.850216	1.26698	2.52784e-05
MGDG 20:5; MGDG 2:0-18:5	0.569704	0.731101	0.685353	0.530342	0.610576	0.622705	0.554279	0.470547	0.57999	0.62577	0.777282	0.747236	0.559749	0.652491	0.663543	0.544405	0.6681	0.543124	1.07976	0.235791	0.690778	0.848413	0.817326	0.70397	0.775534	0.725373	0.742253	0.785397	0.68262	1.26464	0.000188041
HEXESTROL DIPROPIONATE	0.723593	0.880768	0.785706	0.742677	0.883478	0.891567	0.733168	0.682021	0.773357	0.755653	0.900546	0.883197	0.700557	0.685388	0.740306	0.617852	0.715822	0.685263	0.941977	0.276269	0.943299	1.06574	1.03939	0.869283	0.983421	1.01966	1.07794	1.05287	0.888055	1.25976	4.1308e-05
Naringin	1.05717	1.25809	1.38996	1.09088	1.24961	1.41911	1.09127	1.03591	1.09321	1.09759	1.22839	1.38011	1.07793	1.15215	1.43998	1.00692	1.19023	1.41623	1.02848	0.64333	1.4549	1.84685	1.43394	1.40593	1.7324	1.73745	1.26974	1.20632	1.3711	1.25956	0.00325455
gamma-Glu-Cys	0.907612	1.01678	0.979496	0.955582	1.17126	1.12062	0.868006	0.959434	1.03122	0.869293	0.923062	0.962635	0.801034	0.821212	0.913949	0.761888	0.932381	0.917796	0.877163	0.00679238	1.90903	2.05183	2.0419	1.7996	2.08741	2.0246	1.85124	1.78625	1.6663	1.911	4.42375e-11
PS 34:8; PS 16:3-18:5	0.628955	0.75945	0.821964	0.693097	0.734859	0.78001	0.628186	0.644413	0.717563	0.674437	0.765294	0.668944	0.661698	0.744257	0.824174	0.618048	0.651654	0.742444	0.99102	0.844072	0.844978	1.03874	0.97794	0.814339	0.987606	0.805014	0.830338	0.975889	0.78561	1.25778	0.000291376
Guanosine	2.34293	2.60619	2.52822	2.46456	2.95565	2.94806	2.27811	2.40501	2.5118	2.75237	3.30684	3.3351	2.57795	3.19839	3.03839	2.72935	3.18835	3.17065	1.18476	0.00141723	4.34759	4.98878	4.91798	4.38149	4.69368	4.69866	4.97122	4.94931	4.44126	1.8398	4.95235e-12
Quercetin-3-Glucuronide	1.07574	1.2691	1.14866	1.12579	1.35188	1.32412	1.08089	1.14778	1.26567	1.08116	1.22173	1.23001	0.903672	0.990749	0.982797	0.943239	1.14054	1.15533	0.894304	0.0309797	1.92187	2.18556	2.19164	2.10187	2.34044	2.38476	2.29778	2.26826	2.03432	1.82828	2.37833e-11
Adenosine 3':5'-cyclicmonophosphate	0.31183	0.405442	0.279983	0.264906	0.351465	0.376663	0.313103	0.387566	0.336404	0.391169	0.408157	0.372192	0.265282	0.406532	0.446725	0.315973	0.456797	0.402	1.1445	0.0787126	0.388824	0.458043	0.439905	0.357246	0.401446	0.481293	0.422226	0.477711	0.375588	1.25597	0.00122762
PC 12:0; PC 2:0-10:0	0.640213	0.600934	0.620858	0.636857	0.674142	0.667503	0.609282	0.614754	0.64511	0.68606	0.826247	0.809447	0.622026	0.661735	0.746404	0.567303	0.693944	0.645296	1.09612	0.056598	0.758011	0.892025	0.8927	0.724467	0.844037	0.788708	0.78042	0.771276	0.715839	1.25533	3.70728e-06
Dihydrotestosterone	0.598497	0.581241	0.582311	0.641029	0.683504	0.616515	0.642687	0.505025	0.57004	0.66139	0.687381	0.72558	0.611276	0.683336	0.649572	0.55523	0.689096	0.721109	1.10388	0.0231624	1.04995	1.25825	1.21508	0.99977	1.13214	1.12209	1.07941	1.07906	0.968858	1.82713	2.23446e-10
LPC 17:0	1.08349	1.22163	1.20255	1.14953	1.40903	1.41912	1.12224	1.17101	1.26718	1.13902	1.30637	1.33951	1.15168	1.26677	1.29174	1.02889	1.17918	1.15824	0.983307	0.698083	1.46621	1.68815	1.64559	1.39805	1.64049	1.60005	1.52522	1.51547	1.38034	1.25474	2.89433e-05
MGDG 16:1; MGDG 3:0-13:1	0.545452	0.677498	0.566855	0.528023	0.672934	0.593708	0.520984	0.521469	0.511526	0.562583	0.687353	0.701327	0.521162	0.651309	0.641671	0.517965	0.575942	0.589835	1.06047	0.285525	0.665883	0.74954	0.803018	0.62954	0.739929	0.726954	0.770285	0.713722	0.648533	1.25474	0.000122584
PS 19:3; PS 3:0-16:3	0.362326	0.372937	0.413624	0.321826	0.422328	0.452556	0.446815	0.330675	0.401783	0.515692	0.505517	0.519543	0.365385	0.467165	0.510643	0.375232	0.481747	0.457815	1.19118	0.00895955	0.707394	0.810939	0.825544	0.658344	0.747707	0.761715	0.664932	0.646116	0.57035	1.8137	2.98601e-08
PI 28:0; PI 2:0-26:0	0.581121	0.478563	0.573423	0.541321	0.693235	0.626995	0.900723	1.00801	0.911906	0.743954	0.712549	0.807355	0.626714	0.723904	0.783029	0.813115	1.16658	1.06339	1.17819	0.165957	0.759627	0.878147	0.872321	0.922361	0.832758	1.01914	0.867525	0.947925	0.806997	1.25201	0.0200734
PS 25:0; PS 3:0-22:0	0.597018	0.766791	0.690333	0.644722	0.881749	0.82402	0.782485	0.877941	0.960721	0.62544	0.614202	0.689567	0.719615	0.771534	0.807521	0.623127	0.808959	0.873279	0.929896	0.298066	0.765708	0.861082	0.907581	1.01686	1.14159	1.17017	1.00088	1.01219	0.91847	1.25175	0.00411821
5-Hydroxy-L-tryptophan145224-90-4	0.885251	1.09525	0.976707	0.944567	1.22156	1.21101	0.885393	0.977376	0.955868	1.28226	1.36934	1.36005	1.08999	1.26525	1.28557	0.993637	1.0798	1.15101	1.18834	0.00696899	1.55726	1.89619	1.87447	1.77102	2.02841	1.99836	1.81088	1.80144	1.69261	1.79511	1.22089e-09
PE 22:5; PE 4:0-18:5	0.554458	0.49738	0.69262	0.528481	0.723874	0.701964	0.541211	0.574962	0.53358	0.530233	0.673495	0.681038	0.545246	0.701796	0.752027	0.540088	0.755661	0.612764	1.08298	0.252847	0.695217	0.832461	0.805907	0.686483	0.74909	0.714082	0.764425	0.768261	0.675962	1.25116	0.000479678
PE 43:1e; PE 18:1e/25:0	0.450397	0.594574	0.606302	0.506025	0.515805	0.562494	0.527457	0.55122	0.54159	0.47275	0.504352	0.516742	0.484182	0.444698	0.482517	0.459954	0.549365	0.583569	0.92633	0.0844504	0.559536	0.615367	0.535311	0.66268	0.793176	0.845361	0.68164	0.730157	0.644863	1.24964	0.00246074
Neohesperidin dihydrochalcone	0.520604	0.547208	0.53078	0.513625	0.659827	0.651848	0.533231	0.563967	0.597124	0.410437	0.435334	0.412322	0.459292	0.612721	0.593224	0.538884	0.571402	0.562638	0.898019	0.0951908	0.604464	0.71983	0.700499	0.646775	0.712816	0.730853	0.775468	0.797042	0.706764	1.24936	7.66451e-05
PC 25:2; PC 9:0-16:2	0.385572	0.432245	0.5279	0.473341	0.488567	0.611895	0.446688	0.501125	0.596978	0.414586	0.45088	0.415514	0.373957	0.489206	0.464922	0.450015	0.503064	0.549113	0.920916	0.213934	0.476505	0.510533	0.625729	0.560227	0.676643	0.773833	0.616175	0.681225	0.651405	1.24818	0.0065267
TAG 44:2; TAG 13:0-15:0-16:2	0.459534	0.548795	0.721519	0.511077	0.535942	0.48189	0.53872	0.652645	0.611844	0.48115	0.605191	0.445111	0.498274	0.575189	0.532014	0.46157	0.394761	0.534179	0.894403	0.115715	0.571179	0.639839	0.600495	0.676942	0.845177	0.845602	0.780147	0.711888	0.64376	1.24754	0.00605294
TAG 50:7; TAG 12:0-16:2-22:5	0.532628	0.463376	0.662838	0.510038	0.444327	0.443882	0.54359	0.521523	0.88955	0.479289	0.635075	0.490553	0.469982	0.363049	0.449987	0.47798	0.451888	0.482799	0.858104	0.153173	0.606039	0.695671	0.717119	0.651312	0.707143	0.68873	0.765201	0.786278	0.625406	1.24565	0.016741
Cer-AP t26:3; Cer-AP t14:2/12:1	0.511763	0.548214	0.496394	0.521945	0.486936	0.679773	0.494002	0.425679	0.549544	0.564447	0.642883	0.65538	0.479739	0.603406	0.620383	0.498247	0.58295	0.572884	1.10735	0.0843359	0.613168	0.677937	0.709856	0.545765	0.647317	0.677763	0.693614	0.706927	0.599868	1.24563	0.000508304
LPG 19:0	0.90146	1.03987	0.940384	0.975694	1.09955	1.1464	0.987309	0.978547	1.05184	0.949326	1.05431	1.07947	0.950412	1.06887	1.07132	0.835773	0.999588	1.00947	0.988761	0.763379	0.533152	1.49647	1.45079	1.22434	1.41266	1.39805	1.35736	1.3	1.18166	1.24487	0.0254147
PS 15:0; PS 3:0-12:0	0.847529	1.0724	0.963118	0.949914	1.02082	1.09442	0.887918	0.857933	0.82764	0.949606	1.18793	1.20458	0.880286	1.17576	1.1886	0.774766	1.01589	0.966031	1.09643	0.161301	1.15241	1.37318	1.28738	1.08592	1.19158	1.23861	1.21795	0.963594	1.09585	1.24465	0.000412851
MAG 16:2	0.577552	0.628355	0.667545	0.557188	0.722128	0.669428	0.549521	0.638179	0.546938	0.539649	0.668787	0.620872	0.534561	0.670299	0.596327	0.511511	0.600746	0.631063	0.967065	0.485114	0.725418	0.804027	0.811802	0.730485	0.794663	0.823467	0.750648	0.780637	0.67559	1.24113	3.91841e-05
Rosmarinic acid	1.08708	1.28288	1.19448	1.05968	1.34974	1.27413	1.12088	1.17094	1.19967	1.18379	1.25274	1.3312	1.01418	1.19225	1.17897	1.10798	1.25757	1.25544	1.00323	0.932479	1.43798	1.68423	1.61514	1.26209	1.42427	1.47415	1.51698	1.52909	1.36365	1.23913	6.30843e-05
MGDG 22:3; MGDG 2:0-20:3	0.63174	0.666305	0.642013	0.627785	0.682868	0.676524	0.617443	0.576651	0.653451	0.675198	0.793336	0.749992	0.607057	0.768767	0.769441	0.575448	0.67299	0.651707	1.08471	0.0717796	0.745007	0.84359	0.848397	0.717455	0.812943	0.795492	0.837777	0.864793	0.688339	1.2388	8.32549e-06
PG 32:6; PG 10:0-22:6	0.483001	0.650919	0.598808	0.613681	0.729236	0.715924	0.597674	0.624993	0.689282	0.531187	0.6249	0.598932	0.539017	0.622716	0.677381	0.468543	0.566628	0.536882	0.905789	0.08636	0.738181	0.812257	0.806267	0.717184	0.822666	0.830699	0.839365	0.775266	0.71896	1.23798	0.00011522
MGDG 6:0; MGDG 2:0-4:0	0.568165	0.69724	0.612575	0.649604	0.820216	0.83627	0.65838	0.683885	0.670608	0.707922	0.819746	0.832293	0.748634	0.880772	0.854597	0.654485	0.836633	0.812716	1.15344	0.0143965	1.08023	1.24425	1.25688	1.15789	1.25267	1.28967	1.18233	1.17376	1.00452	1.71733	3.41386e-09
PS 20:3; PS 4:0-16:3	0.595158	0.659287	0.531196	0.592781	0.688115	0.678153	0.598193	0.664368	0.623882	0.645972	0.791421	0.695921	0.5646	0.733782	0.689203	0.536742	0.605749	0.543637	1.03124	0.577036	0.71985	0.811891	0.85522	0.709245	0.776709	0.756273	0.90382	0.740742	0.68809	1.23631	0.000119058
PC 22:0; PC 11:0-11:0	0.668207	0.699878	0.748318	0.745237	0.808444	0.900977	0.775826	0.817084	1.25734	0.640134	0.733653	0.761436	0.724343	0.766887	1.20395	0.918391	1.13744	1.16455	1.08482	0.465389	0.720839	0.988164	0.863065	0.773517	1.222	1.60401	0.995546	1.02549	0.973924	1.23517	0.0859377
PE 25:6e; PE 22:6e/3:0	1.81436	2.10887	1.98911	1.84794	2.20961	2.32136	1.75456	1.85149	1.95877	1.64347	1.8538	1.85501	1.49666	1.74112	1.71868	1.19799	1.37912	1.40648	0.800418	0.00113001	3.2449	3.66889	3.60835	3.04343	3.43021	3.38614	3.46951	3.44973	3.06315	1.7005	1.57801e-10
LPC 18:4	0.476253	0.500952	0.52166	0.538113	0.536577	0.597472	0.470971	0.367843	0.519452	0.572685	0.585372	0.602568	0.546418	0.533553	0.668765	0.502806	0.640253	0.573089	1.15371	0.0117495	0.914219	1.08066	1.00989	0.78708	0.803203	0.771987	0.78879	0.720005	0.746178	1.68282	1.70138e-06
L-Cystine	1.10897	1.19809	1.15104	0.836021	1.10694	1.04042	0.835358	0.934493	0.963185	0.616877	0.72417	0.738239	0.51	0.598205	0.662085	0.550694	0.645118	0.637845	0.619458	1.05128e-06	1.57407	1.71734	1.66099	1.53291	1.76507	1.75409	1.86211	1.85341	1.67394	1.6779	2.51782e-09
PC 24:4e; PC 20:4e/4:0	0.717568	0.799883	0.712017	0.668033	0.823696	0.856799	0.614154	0.786895	0.828477	0.694089	0.815706	0.7849	0.719252	0.793196	0.750433	0.571377	0.714378	0.760147	0.970027	0.544474	0.871208	0.969193	1.06414	0.831193	0.922511	0.934849	0.946066	0.989538	0.840468	1.2294	0.000248734
PC 19:0; PC 2:0-17:0	0.377269	0.568843	0.493418	0.52098	0.643597	0.617347	0.563191	0.646076	0.673652	0.474824	0.662508	0.540189	0.490296	0.638731	0.642041	0.570334	0.642466	0.566707	1.02424	0.727917	0.608711	0.686254	0.647181	0.662101	0.823203	0.822901	0.639214	0.71309	0.670853	1.22905	0.00535806
LPS 22:4	0.724711	0.843039	0.918921	0.758343	0.94501	0.830174	0.766548	0.763202	0.796386	0.768438	0.908569	0.883232	0.7613	0.834244	0.781484	0.711771	0.810033	0.76108	0.982824	0.674872	0.935088	1.09406	1.06702	0.902138	1.00383	1.01639	1.05436	1.02148	0.925944	1.22787	4.64906e-05
Cer-AP t30:2; Cer-AP t15:1/15:1	0.792022	0.916915	0.698433	0.845434	0.869514	0.817739	0.806458	0.712214	0.917027	0.830106	0.963308	0.784634	0.675483	0.944283	0.756049	0.580314	0.716325	0.684077	0.940186	0.336495	1.03146	1.00447	0.99394	0.841403	1.08487	1.09084	1.0682	1.0193	0.919787	1.22757	0.000143696
PE 42:0e; PE 18:0e/24:0	0.544701	0.547632	0.639254	0.500324	0.51589	0.60219	0.527415	0.697717	0.678678	0.517008	0.588742	0.60894	0.521563	0.483709	0.454534	0.489409	0.651776	0.613661	0.938243	0.299553	0.663104	0.743425	0.788369	0.643553	0.755896	0.720419	0.725332	0.755861	0.652276	1.22735	0.000412845
PC 25:5e; PC 22:5e/3:0	0.551694	0.593764	0.563103	0.487694	0.732994	0.760673	0.546577	0.604929	0.622717	0.506262	0.529134	0.516589	0.497518	0.568544	0.644657	0.45871	0.559423	0.61227	0.895494	0.0920443	0.60166	0.705304	0.715483	0.64744	0.825075	0.971719	0.722991	0.75884	0.756403	1.22708	0.00880846
PE 24:6; PE 2:0-22:6	0.501688	0.550269	0.540311	0.496039	0.61027	0.538601	0.469826	0.417387	0.499957	0.533884	0.609112	0.702216	0.438507	0.574473	0.565426	0.45144	0.613785	0.631908	1.10735	0.120181	0.666552	0.740229	0.623196	0.530776	0.644658	0.605922	0.651975	0.633097	0.573315	1.22606	0.000513074
LPG 18:3	0.43428	0.477868	0.471029	0.513095	0.603702	0.589374	0.457262	0.56443	0.565939	0.564134	0.697967	0.69063	0.579594	0.683716	0.664096	0.530525	0.554439	0.496982	1.16787	0.0181422	0.842543	0.933223	0.958505	0.802063	0.890269	0.888546	0.870191	0.841046	0.775748	1.6682	1.75874e-09
L-Glutamine	0.521049	0.743467	0.555994	0.628815	0.799653	0.654871	0.533275	0.667755	0.606639	0.697101	0.818013	0.813268	0.678753	0.863555	0.75958	0.549395	0.686409	0.706017	1.15067	0.0475631	0.999233	1.1211	1.15836	0.983947	1.08028	1.07504	1.08241	1.04617	0.933412	1.6598	1.08654e-08
5-Methylcytosine	0.735047	0.88328	0.817761	0.880863	0.946491	0.912349	0.832743	0.817349	0.881156	0.854897	0.916565	0.945222	0.833148	0.948524	1.01253	0.849093	1.05963	1.03786	1.09737	0.0299585	1.34095	1.51247	1.5019	1.27072	1.44756	1.45726	1.43461	1.51884	1.29506	1.65814	8.44826e-11
Guanosine-5'-triphosphate	0.591027	0.707325	0.686488	0.623503	0.7433	0.750886	0.592682	0.602179	0.713141	0.649431	0.708374	0.753549	0.642696	0.722943	0.710162	0.578098	0.645984	0.632835	1.00558	0.897865	0.786236	0.9322	0.897592	0.747352	0.825974	0.8452	0.819861	0.792934	0.713861	1.22472	0.000219777
PA 32:8; PA 16:4-16:4	0.893069	1.08356	0.926959	1.00028	1.15101	1.1175	0.912465	0.975475	1.06789	0.909357	1.02941	1.0525	0.891587	1.0433	1.07392	0.738662	0.862842	0.87053	0.928124	0.158916	1.09697	1.35584	1.34628	1.08967	1.28421	1.28542	1.31433	1.25055	1.15349	1.22442	0.000164988
SQDG 28:4; SQDG 12:0-16:4	0.510878	0.592454	0.579921	0.564853	0.774031	0.76949	0.578954	0.604123	0.655969	0.526036	0.588118	0.613006	0.478022	0.597626	0.615874	0.50073	0.571928	0.573397	0.899491	0.0877902	0.700755	0.832905	0.794206	0.720073	0.771361	0.789416	0.791976	0.81367	0.678257	1.22412	0.00106773
PE 25:4e; PE 18:4e/7:0	1.89805	2.19468	2.06787	1.99783	2.43234	2.40728	1.95279	2.02965	2.16431	1.94656	2.22672	2.21992	1.76302	2.09041	2.1238	1.58026	1.80916	1.81778	0.918141	0.0961279	2.57635	2.90986	2.8699	2.34642	2.6657	2.67631	2.54659	2.55087	2.25522	1.22212	0.000147202
PG 31:6; PG 9:0-22:6	0.460383	0.501268	0.549129	0.554434	0.591495	0.593644	0.624527	0.587223	0.64906	0.524131	0.569201	0.650893	0.557595	0.61138	0.652844	0.496888	0.629776	0.659742	1.04721	0.3539	0.540853	0.674837	0.685976	0.721935	0.794027	0.807889	0.686414	0.681177	0.652787	1.22201	0.00143515
Cer-NS d53:5; Cer-NS d27:3/26:2	0.569991	0.667306	0.754954	0.627181	0.554448	0.470716	0.598442	0.798501	0.640645	0.596843	0.640258	0.538968	0.597668	0.534227	0.51972	0.511308	0.506166	0.492507	0.868973	0.0428327	0.992419	1.05466	1.05125	0.956336	1.09702	1.06362	1.07467	1.14173	0.904841	1.64313	3.79133e-08
PC 24:6e; PC 22:6e/2:0	0.709076	0.83457	0.808368	0.719217	0.87836	0.894716	0.723968	0.722239	0.773706	0.750282	0.920965	0.912173	0.742344	0.902272	0.846376	0.665828	0.798672	0.804546	1.03953	0.424091	0.863673	1.04637	1.04777	0.842161	0.977602	0.984645	1.00703	0.991326	0.858096	1.22005	0.000208871
Cer-EOS d52:3; Cer-EOS d20:1/16:2-O-16:0	0.517666	0.477171	0.441058	0.475073	0.436561	0.383248	0.467059	0.485005	0.487459	0.408764	0.377445	0.395216	0.45907	0.378633	0.37877	0.502868	0.39564	0.379957	0.881558	0.0124046	0.665016	0.788581	0.772052	0.652042	0.647568	0.68327	0.920107	0.848185	0.688227	1.59822	5.91343e-07
BMP 12:0; BMP 2:0-10:0	0.770215	0.931592	0.796952	0.80176	0.971653	0.944182	0.824197	0.849217	0.837955	0.794747	0.896732	0.984587	0.747257	0.896956	0.885977	0.683624	0.841681	0.729121	0.965444	0.473763	0.99943	1.09719	1.12653	0.940176	1.09106	1.0503	1.06166	1.10022	0.95634	1.21936	3.08119e-05
MAG 18:3	0.711693	0.707102	0.61947	0.747789	0.872222	0.864923	0.64639	0.733173	0.616551	0.632352	0.799427	0.589759	0.702526	0.914631	0.654806	0.657865	0.810504	0.638466	0.981749	0.784554	0.897068	0.89515	0.905901	0.80042	1.07869	0.859544	0.996894	0.808101	0.706905	1.21925	0.00459232
Norvaline	2.50526	2.9427	2.76788	2.60134	3.21119	3.20332	2.64301	2.80927	2.94021	2.77585	3.15762	3.12139	2.45709	2.8904	2.92681	2.60399	3.04582	3.02582	1.01485	0.71832	3.19888	3.71683	3.66191	3.08846	3.52124	3.49847	3.63787	3.65452	3.24443	1.21848	5.32239e-05
DGDG 30:4; DGDG 14:1-16:3	0.727156	0.83457	0.902695	0.752864	0.957372	0.927619	0.776183	0.764137	0.992423	0.758218	0.812731	0.74623	0.820661	0.833202	0.813831	0.840851	0.922478	0.892899	0.974602	0.577794	0.948746	1.08087	0.977896	0.915933	1.07645	1.04647	1.11502	1.13286	1.00795	1.21836	0.000387538
Myricetin	0.842924	0.889108	0.876714	0.911241	1.06695	1.07711	0.918897	0.903133	0.91464	0.762991	0.844536	0.951198	0.899556	0.875443	0.97078	0.817891	0.960971	0.891629	0.949323	0.205955	1.07683	1.20612	1.23371	1.03899	1.11487	1.20923	1.19292	1.12835	1.0288	1.21773	5.83713e-05
PS 19:2; PS 3:0-16:2	0.643714	0.70742	0.707521	0.685647	0.728721	0.74851	0.666206	0.652126	0.625221	0.688458	0.881317	0.84023	0.65429	0.8204	0.786224	0.599754	0.738366	0.660515	1.08183	0.128959	0.759793	0.877904	0.891725	0.744406	0.879448	0.870044	0.855547	0.895804	0.727606	1.2169	4.31597e-05
PE 26:5; PE 8:0-18:5	0.908369	1.07483	0.968796	1.11817	1.39415	1.41186	1.35968	1.38297	1.49275	0.962248	1.11723	1.10954	1.08523	1.2594	1.28216	1.04206	1.27747	1.25326	0.934935	0.343387	1.2292	1.41609	1.41785	1.5025	1.65967	1.65653	1.60527	1.59872	1.4342	1.21675	0.00700683
Biotin	1.10728	1.54329	1.49319	1.19913	1.70227	1.63373	1.18671	1.37819	1.43328	1.23499	1.37663	1.38825	1.15464	1.34676	1.3691	1.06532	1.30865	1.31724	0.912007	0.135259	1.65017	1.90403	1.80305	1.5348	1.78041	1.79048	1.74056	1.70157	1.51796	1.21661	0.00175964
PA 22:2; PA 6:0-16:2	0.511888	0.635714	0.604597	0.508557	0.657776	0.511341	0.561883	0.522604	0.617602	0.535688	0.655949	0.577271	0.527255	0.619497	0.668902	0.459303	0.633735	0.718311	1.05143	0.396332	0.636549	0.7642	0.725551	0.66257	0.712515	0.781474	0.65485	0.661787	0.63868	1.21555	0.000318586
PE 21:1e; PE 18:1e/3:0	0.637037	0.816642	0.662838	0.643621	0.944166	0.769872	0.609157	0.841215	0.762555	0.558764	0.623235	0.59855	0.488613	0.710365	0.743298	0.499754	0.838884	0.696976	0.861127	0.0751995	0.909269	0.975241	1.04316	0.833432	0.927596	0.921675	0.878866	0.854371	0.780111	1.21483	0.00304241
HYDROCORTISONE HEMISUCCINATE	0.525826	0.731398	0.722892	0.693933	1.06289	1.08859	0.692669	0.755846	0.71461	0.452689	0.478105	0.646442	0.518923	0.705973	0.622633	0.809501	0.900357	0.86077	0.857875	0.197492	0.996086	1.0906	1.17267	1.12185	1.14321	1.25273	0.570427	0.622741	0.517386	1.2145	0.162816
PS 14:0; PS 2:0-12:0	0.523371	0.520564	0.433502	0.536379	0.503592	0.458662	0.55264	0.421573	0.463844	0.530508	0.628647	0.721243	0.515678	0.592154	0.54081	0.491251	0.593765	0.625384	1.18697	0.00538573	0.716645	0.788705	0.789206	0.707127	0.8406	0.82205	0.808823	0.827916	0.690492	1.58391	3.32179e-09
HexCer-NS d45:4; HexCer-NS d25:2/20:2	0.588354	0.779655	0.995383	0.620308	0.697624	0.73719	0.735907	0.938575	0.986645	0.580118	0.756428	0.644374	0.660644	0.677879	0.768151	0.613439	0.767971	0.751176	0.878601	0.109054	0.743074	0.798617	0.701062	1	1.30375	1.31646	0.850869	0.951272	0.932413	1.2144	0.0800143
PE 26:2; PE 7:0-19:2	0.686548	0.916821	0.872732	0.794878	0.936993	0.96317	0.79345	0.799032	0.884506	0.730598	0.785402	0.826389	0.673422	0.780591	0.75966	0.585038	0.716224	0.695899	0.85684	0.00546472	1.20781	1.39267	1.35645	1.18519	1.33289	1.34681	1.45887	1.43634	1.3033	1.57167	4.43316e-09
L-Norleucine	2.88901	3.38811	3.22417	3.08481	3.74538	3.80022	3.11664	3.30703	3.43272	3.10196	3.57298	3.57688	2.91634	3.40361	3.46116	3.05876	3.55707	3.56403	1.00749	0.852588	3.68317	4.23462	4.18746	3.6972	4.08175	4.08214	4.31781	4.30749	3.79171	1.21326	5.67136e-05
5-Cholesten-3beta-ol-7-one566-28-9	1.90719	3.28589	2.84715	2.05507	1.74145	1.73263	1.99425	2.31173	1.89608	1.94687	2.04618	1.95972	1.83028	1.97022	1.94287	1.71759	1.62212	1.67873	0.845389	0.084902	2.54933	2.90056	2.84202	2.40692	2.81507	2.81282	2.67898	2.60984	2.36076	1.21267	0.0254207
PG 26:0; PG 2:0-24:0	2.52851	0.288369	0.24788	2.64421	0.44571	0.441224	2.58535	0.398255	0.326909	2.50993	0.369406	0.268705	2.44119	0.420785	0.400365	2.43215	0.339278	0.323395	0.959501	0.931691	2.88006	0.500159	0.534531	2.77974	0.761198	0.712178	0.514399	0.514442	2.81239	1.21225	0.663709
PE 24:4e; PE 20:4e/4:0	0.844423	0.961116	0.909639	0.922479	1.18318	1.08748	0.896232	0.924327	0.949327	0.869449	0.997441	1.02039	0.844982	0.939484	0.992472	0.652396	0.804923	0.767055	0.909011	0.123604	1.14399	1.3309	1.28961	1.03158	1.21044	1.19617	1.16321	1.13471	1.01583	1.21182	0.00078466
PE 21:1e; PE 14:1e/7:0	2.67996	3.03818	2.87938	2.68086	3.21585	3.26609	2.734	2.82491	3.02643	3.25862	3.63474	3.65661	3.11466	3.58983	3.56944	2.67852	3.13669	3.12446	1.12973	0.0112872	4.41484	4.92728	4.86982	4.20841	4.7068	4.70895	4.62079	4.50902	4.00463	1.55512	6.42932e-10
PC 21:1e; PC 14:1e/7:0	0.950991	1.05095	1.17523	1.1882	1.42371	1.47982	1.25474	1.31847	1.5045	0.958075	1.06184	1.0762	1.13116	1.38251	1.40228	1.15376	1.42061	1.47832	0.975161	0.732212	1.04388	1.40194	1.31363	1.52806	1.72779	1.85851	1.64779	1.56756	1.61118	1.20744	0.0214349
PC 20:0e; PC 14:0e/6:0	1.57689	1.81828	1.68681	1.65299	2.00407	2.01129	1.71478	1.7456	1.91648	1.75992	2.00813	1.98713	1.74168	2.0334	2.05821	1.67238	1.96845	1.90421	1.0624	0.131969	2.08006	2.34776	2.32067	1.99416	2.25574	2.21909	2.18091	2.1554	1.91663	1.2073	8.02138e-05
LysoPhosphatidylcholine (16:0)	6.72111	13.1407	11.4802	7.2737	7.91656	7.76441	7.43336	10.7555	8.8805	7.2555	11.047	10.6552	7.06072	10.4008	10.3366	7.13009	9.10578	8.77507	1.00492	0.96192	9.53822	12.1735	11.9852	9.17257	11.5717	11.5983	11.4855	11.3686	9.31761	1.20703	0.0415088
PC 24:5e; PC 22:5e/2:0	0.608652	0.67981	0.676396	0.658303	0.751392	0.789819	0.716925	0.651987	0.774026	0.604944	0.700728	0.716188	0.607521	0.678329	0.721908	0.514337	0.722892	0.610241	0.93179	0.149593	0.746685	0.913313	0.928135	0.784541	0.835453	0.856	0.873189	0.857777	0.807958	1.20543	0.000105937
LPE 17:0	2.41398	2.82541	2.59298	2.63861	3.20189	3.19502	2.47138	2.5982	2.81221	2.5875	2.96086	2.92754	2.55413	2.94184	2.96671	2.2749	2.6316	2.61463	0.988284	0.800808	3.12857	3.63162	3.59095	2.99403	3.39079	3.39136	3.37784	3.31766	2.95771	1.20327	0.00037663
3-Hydroxypyridine	0.500726	0.610846	0.628728	0.589766	0.640997	0.580174	0.48965	0.682401	0.511259	0.445234	0.672989	0.626148	0.60686	0.706448	0.707491	0.644796	0.773149	0.812026	1.1453	0.0615859	0.548195	0.62752	0.652713	0.641436	0.771104	0.736693	0.823399	0.791058	0.703644	1.20273	0.00615188
Piperidine	3.62844	4.21691	3.94415	3.74117	4.57566	4.50533	3.73385	3.90172	4.08073	3.9458	4.46616	4.4812	3.54754	4.15236	4.18372	3.46347	4.00245	4.01038	0.997939	0.959904	4.50844	5.22511	5.06221	4.42919	4.9839	5.0055	5.0232	5.00607	4.44508	1.20262	5.99491e-05
Xanthosine-5'-monophosphate	0.841859	0.993329	0.920322	0.905764	1.0426	1.04326	0.87088	0.821474	0.861648	1.02365	1.12998	1.15618	0.840866	1.02095	0.96528	0.715373	0.771825	0.837396	1.01932	0.767816	1.01602	1.17003	1.16267	1.01507	1.13073	1.12299	1.13975	1.17344	1.045	1.20173	8.34586e-05
DGDG 5:0; DGDG 2:0-3:0	0.49397	0.416634	0.363613	0.458152	0.459957	0.479342	0.45179	0.349161	0.509991	0.483226	0.635142	0.522765	0.414204	0.470528	0.570998	0.430911	0.568866	0.58213	1.1748	0.0244723	0.625749	0.754786	0.749513	0.623118	0.679161	0.710757	0.68531	0.708544	0.625592	1.54736	4.92103e-08
PE 21:2e; PE 18:2e/3:0	4.96059	5.73587	5.29526	4.76354	5.79767	5.52776	4.39292	4.57734	4.94268	4.67089	5.29624	5.318	4.22464	4.92022	4.94234	3.05799	3.70078	3.68128	0.865607	0.0446925	7.64641	8.58439	8.45453	7.13574	8.01617	8.009	7.60926	7.34418	6.69788	1.51103	3.3122e-08
LPE 19:0	0.46527	0.585351	0.495865	0.519525	0.536419	0.539847	0.41776	0.439152	0.49863	0.581915	0.572269	0.512405	0.479168	0.527513	0.511344	0.380514	0.474383	0.479597	1.00473	0.930278	0.831569	0.704241	0.62665	0.436331	0.65474	0.602032	0.574342	0.495697	0.477339	1.20124	0.0388713
BMP 23:5; BMP 5:0-18:5	0.508767	0.528534	0.430713	0.512564	0.558576	0.539225	0.525592	0.5324	0.5702	0.518872	0.637544	0.624224	0.44023	0.63757	0.686819	0.508736	0.638489	0.554974	1.11492	0.0627778	0.570913	0.74614	0.752546	0.510257	0.624031	0.602639	0.62143	0.641673	0.582748	1.20095	0.00253281
OxPG 38:6(4O(2Cyc)); OxPG 18:1-20:5(4O(2Cyc))	0.530696	0.387447	0.415367	0.468416	0.554077	0.442267	0.467295	0.468408	0.488702	0.476494	0.524854	0.632602	0.448361	0.589614	0.618077	0.463716	0.534994	0.609198	1.15991	0.021065	0.645664	0.772358	0.770427	0.64012	0.72521	0.68001	0.708992	0.768825	0.651621	1.50692	6.51539e-08
PI 21:5; PI 3:0-18:5	0.505784	0.538307	0.495971	0.550723	0.570114	0.547655	0.499082	0.422648	0.560285	0.53579	0.512091	0.516794	0.479463	0.596008	0.54938	0.513664	0.651897	0.563594	1.04863	0.289109	0.655819	0.674137	0.725793	0.516776	0.594675	0.623628	0.658874	0.610157	0.572396	1.20076	0.00085631
1,6-Anhydro-beta-D-glucose	0.8769	0.823425	0.683714	0.732397	0.810082	1.07859	1.03152	0.728539	1.01146	0.752874	0.887894	0.815433	0.773015	0.832754	0.79244	0.821605	1.02545	0.899217	0.977375	0.730598	0.91044	1.07486	1.04471	0.889128	1.04206	1.06983	1.19278	1.08058	1.02589	1.19978	0.00816112
LPC 19:1	0.801662	1.01821	0.968893	0.933406	1.17019	1.32936	1.03802	1.15818	1.34495	0.822443	0.959406	0.964755	1	1.24959	1.19654	0.974307	1.18971	1.2064	0.979543	0.7808	0.95402	1.19566	1.1971	1.2416	1.49498	1.63578	1.33076	1.32652	1.33175	1.19925	0.0262789
LPA 17:2	0.726927	0.882546	0.785832	0.749805	0.828878	0.895027	0.730787	0.733146	0.803351	1	1.14574	1.14691	0.798778	0.980893	0.884187	0.662229	0.846118	0.801594	1.15837	0.0481428	1.03482	1.07648	1.15481	1.11943	1.25667	1.24477	1.3747	1.30643	1.15291	1.50232	7.92349e-08
TAG 52:9; TAG 12:2-20:3-20:4	0.508942	0.478007	0.518871	0.491875	0.48914	0.542321	0.493301	0.561455	0.562989	0.456751	0.484346	0.416698	0.449145	0.441233	0.420543	0.47263	0.540517	0.390296	0.876317	0.0028783	0.712038	0.888697	0.833725	0.694075	0.726009	0.67548	0.901568	0.846439	0.682321	1.49785	7.06241e-07
PA 19:1; PA 6:0-13:1	0.468667	0.506958	0.421097	0.482794	0.531535	0.585768	0.507597	0.429945	0.370387	0.515016	0.625625	0.57293	0.460861	0.471727	0.499649	0.452029	0.462808	0.52736	1.0658	0.294304	0.578732	0.61198	0.612084	0.459884	0.565583	0.607614	0.614568	0.59948	0.500218	1.19639	0.00450436
MGDG 27:2; MGDG 13:1-14:1	0.535654	0.612968	0.530826	0.44607	0.665235	0.662487	0.540678	0.539276	0.609791	0.503242	0.614059	0.611949	0.453944	0.57132	0.588419	0.441407	0.536966	0.564336	0.949962	0.385355	0.638732	0.720021	0.735131	0.581644	0.754992	0.723454	0.674546	0.691518	0.629615	1.19574	0.00208937
LPE 20:2	0.99835	1.09593	1.12617	1.09527	1.31121	1.29157	0.955451	1.02992	1.11043	0.901607	1.0355	1.05427	0.818904	0.971978	0.977033	0.738156	0.857083	0.805041	0.814794	0.0016205	1.67804	1.82776	1.81442	1.5175	1.68863	1.69707	1.60494	1.61797	1.43313	1.48582	8.39898e-08
Cer-AS d53:4; Cer-AS d26:3/27:1	0.603314	0.69616	0.693434	0.620229	0.548367	0.657447	0.614727	0.837093	0.611425	0.590023	0.611505	0.665443	0.547246	0.610984	0.579022	0.53572	0.59396	0.652104	0.915646	0.0956762	0.730159	0.796266	0.7597	0.713483	0.822101	0.863382	0.785435	0.826652	0.709803	1.19122	0.00162465
DL-alpha,epsilon-Diaminopimelic acid	1.10546	0.824595	0.978559	0.997313	1.16155	0.959889	0.858462	1.18979	1.23572	0.835613	1.08352	1.06898	0.777831	0.928417	1.04171	1.00009	0.858553	1.16228	0.940466	0.358558	1.0924	1.36138	1.29816	1.19546	1.33519	1.28018	1.24936	1.18259	1.09594	1.19109	0.00385869
LPG 24:1	2.52851	0.323478	0.366349	2.64421	0.43835	0.402875	2.58535	0.406624	0.337935	2.50993	0.364592	0.343948	2.44119	0.385419	0.384939	2.43215	0.432296	0.373787	0.963581	0.937014	2.88006	0.511711	0.516331	2.77974	0.710985	0.751838	0.488456	0.49279	2.81239	1.19042	0.691819
Cer-AS d28:4; Cer-AS d14:3/14:1	1.06175	1.18275	1.12529	1.10008	1.37716	1.32187	1.08539	1.17882	1.23804	1.08556	1.22145	1.20189	1.05128	1.24834	1.24188	0.982661	1.14847	1.09919	0.963411	0.377204	1.32255	1.53931	1.51191	1.29546	1.42491	1.44585	1.47695	1.4223	1.25867	1.18993	0.000285744
BMP 17:1; BMP 2:0-15:1	0.7448	0.749682	0.728306	0.783762	0.772542	0.815635	0.801179	0.6955	0.69289	0.825824	0.967799	1.03582	0.77473	0.945805	0.943982	0.723862	0.91669	0.894945	1.18354	0.00149351	1.05376	1.20164	1.19257	1.02395	1.12148	1.0985	1.17931	1.1679	1.0182	1.48244	7.24067e-10
PE 36:9e; PE 18:5e/18:4	2.52851	0.328709	0.350121	2.64421	0.361173	0.478157	2.58535	0.298384	0.327559	2.50993	0.382866	0.322926	2.44119	0.296203	0.324786	2.43215	0.34615	0.323878	0.947276	0.911559	2.88006	0.301492	0.281782	2.77974	1.06913	1.05351	0.280602	0.275182	2.81239	1.18498	0.712346
SM d44:5; SM d28:3/16:2	0.829433	1.15161	1.07085	0.80059	0.714653	0.699983	0.882637	1.0583	0.975065	0.9735	1.2856	1.26979	0.906703	0.831024	0.753748	0.891472	1.13781	1.03062	1.10963	0.247175	0.99808	1.22003	1.11668	0.961702	1.05813	1.03687	1.20108	1.11023	0.982696	1.1836	0.016675
MGDG 4:0; MGDG 2:0-2:0	2.10903	2.60447	2.34403	2.04363	2.64193	2.51872	2.06973	2.16089	2.164	1.70769	2.00775	1.9531	1.54033	1.75449	1.72286	1.30945	1.50298	1.54719	0.728386	3.00837e-05	3.70695	4.07289	3.83395	3.34142	3.77671	3.67372	2.79243	2.91347	2.48491	1.48121	4.39296e-05
PE 26:5; PE 8:0-18:5	0.917632	1.0715	1.04125	1.14755	1.36341	1.34367	1.27392	1.34896	1.4846	0.918129	1.04112	1.08089	1.06709	1.21002	1.20586	1.07212	1.26436	1.27774	0.922205	0.215314	1.19663	1.38491	1.33167	1.40876	1.57606	1.60905	1.58275	1.53764	1.35304	1.18085	0.0118234
Cytosine	4.03175	4.80244	4.43774	4.65197	5.58917	5.53955	5.00411	5.25001	5.53013	4.5314	5.16717	5.10038	4.45357	5.05902	5.16371	4.67212	5.44482	5.39871	1.00344	0.938585	5.51657	6.29314	6.19226	5.47419	6.08414	6.11549	6.00715	5.95339	5.20886	1.17861	0.000987738
Taurocholate	1.68374	1.96023	1.84271	1.77228	2.14201	2.16241	1.63321	1.67517	1.84429	1.576	1.80307	1.816	1.46461	1.65681	1.71543	1.13318	1.33533	1.38188	0.830478	0.00664839	2.79387	3.09592	3.03746	2.51821	2.84272	2.8194	2.66389	2.62322	2.35305	1.48048	1.84888e-07
LPS 20:1	0.512901	0.573567	0.551408	0.560657	0.537922	0.526879	0.51968	0.425434	0.530443	0.558445	0.662754	0.724514	0.540015	0.609117	0.57513	0.525265	0.593277	0.603329	1.13779	0.0108872	0.857355	0.995029	1.02094	0.745977	0.755612	0.661338	0.65642	0.598645	0.699538	1.47521	0.000194322
PG 23:3; PG 7:0-16:3	0.636991	0.673073	0.564373	0.67009	0.742183	0.688095	0.634242	0.558825	0.71297	0.699104	0.809075	0.840985	0.685753	0.772872	0.718676	0.648715	0.736344	0.723177	1.12819	0.0106609	0.87065	0.974813	1.02566	0.824778	1.00299	1.00873	1.00099	1.01385	0.837403	1.45555	1.90198e-07
3-Methyladenine	0.855253	1.21008	1.11651	1.08915	1.15824	1.29102	0.855435	0.935218	0.890034	1.10466	1.18112	1.07111	0.895168	1.16836	1.16653	0.770769	0.811366	0.878943	0.962461	0.620441	1.16956	1.42299	1.32429	1.08074	1.19473	1.26222	1.2635	1.15316	1.19817	1.17748	0.0108546
PC 22:2e; PC 16:2e/6:0	1.00532	1.15073	1.1418	1.17706	1.46836	1.44141	1.24774	1.35157	1.47309	0.927883	1.07498	1.07103	1.1557	1.30192	1.41911	1.13867	1.42288	1.43318	0.955335	0.50418	1.11059	1.40734	1.45723	1.35485	1.67521	1.84357	1.50448	1.61779	1.51932	1.17747	0.0221263
DGDG 20:0; DGDG 2:0-18:0	0.511782	0.504723	0.620419	0.58513	0.610576	0.572405	0.544944	0.587906	0.550867	0.600043	0.705537	0.71187	0.584738	0.808522	0.719648	0.54839	0.585315	0.707569	1.1735	0.00717002	0.904454	0.989435	0.878876	0.761227	0.817146	0.813056	0.703092	0.770604	0.722422	1.44639	1.27398e-06
LPC 19:1	1.03812	1.25479	1.22379	1.25397	1.54028	1.56481	1.36446	1.4185	1.66676	1.00935	1.13644	1.10699	1.19325	1.44241	1.55411	1.22391	1.60675	1.49743	0.954985	0.540266	1.19233	1.44472	1.50252	1.53131	1.88579	2.06761	1.58184	1.66926	1.60972	1.17522	0.0395033
Cer-BDS d38:9; Cer-BS d18:3/20:6	0.668252	0.764758	0.768284	0.721537	0.82941	0.882244	0.741899	0.723339	0.787785	0.711034	0.785993	0.796921	0.736758	0.817889	0.831846	0.692327	0.80189	0.729881	1.00247	0.944848	0.78033	0.96212	0.971308	0.790581	0.936153	0.964456	0.962042	0.902542	0.81618	1.17397	0.00124876
Cer-BS d28:4; Cer-BS d14:3/14:1	0.668297	0.72571	0.648114	0.563577	0.730693	0.766381	0.549186	0.622036	0.638603	0.734495	0.811543	0.75869	0.594867	0.675361	0.699138	0.527222	0.683885	0.594449	1.02825	0.639516	0.717511	0.844208	0.777081	0.714609	0.779063	0.817183	0.789784	0.757508	0.737789	1.17288	0.00114523
Pyrrhoxanthinol	0.751751	0.857329	0.787683	0.75703	0.970684	0.926592	0.820487	0.91571	0.95501	0.809209	0.909026	0.931291	0.799336	0.91119	0.967093	0.799955	0.927855	0.979618	1.03775	0.393244	0.880579	0.968936	1.00979	1.02053	1.1845	1.18569	0.986482	1.00358	0.839713	1.17276	0.00713928
Cer-AS d50:5; Cer-AS d24:3/26:2	0.81963	0.941162	0.94831	0.886037	0.805465	0.825284	0.906171	1.13814	0.949423	0.991638	1.16579	1.30007	0.918523	0.88617	0.790834	0.957472	1.24261	1.16239	1.14549	0.0679098	0.998255	1.24177	1.18477	0.964803	0.956276	0.950971	1.20949	1.14883	0.981512	1.1724	0.00901822
Indole-3-carboxylic acid	2.07199	2.42748	2.26009	2.18845	2.7374	2.66815	2.1905	2.28866	2.49309	2.16507	2.43624	2.46585	1.9845	2.30825	2.34841	1.92689	2.24787	2.23824	0.94352	0.190431	2.60322	2.9498	2.91842	2.54766	2.89306	2.88717	2.83687	2.81371	2.48653	1.16931	0.000702834
Arachidonic acid	4.50737	5.1881	4.81129	4.98596	5.94689	5.93158	4.86979	5.0915	5.32547	4.35511	4.92732	5.16847	4.07606	4.73309	4.76531	4.17307	4.79179	4.79023	0.895463	0.0165677	7.26306	8.26015	8.08427	6.56336	7.42005	7.49758	7.78638	7.74665	6.8209	1.44546	6.66824e-08
PI 20:2; PI 4:0-16:2	0.575644	0.689505	0.63311	0.5747	0.730222	0.693126	0.559341	0.56655	0.629906	0.647974	0.724608	0.777982	0.60172	0.707955	0.692811	0.569017	0.623346	0.671308	1.06451	0.201769	0.685439	0.848703	0.772586	0.674738	0.763928	0.712291	0.703114	0.781638	0.662345	1.16855	0.00248311
PE 30:6; PE 8:0-22:6	0.6796	0.757655	0.750635	0.663276	0.767848	0.757886	0.567145	0.600917	0.648977	0.517794	0.628237	0.603809	0.47221	0.502435	0.52756	0.377258	0.479218	0.500438	0.744108	0.000119161	0.993359	1.08943	0.982407	0.936923	1.04416	1.09282	0.937941	0.921759	0.823154	1.42429	9.94844e-07
PC 27:5; PC 9:0-18:5	0.448639	0.42821	0.463518	0.451555	0.575057	0.509691	0.476164	0.539428	0.622223	0.5757	0.701745	0.650312	0.484337	0.625902	0.658483	0.441462	0.592202	0.597392	1.1801	0.021057	0.60914	0.742509	0.705123	0.612301	0.79144	0.815745	0.770154	0.727714	0.654675	1.42404	8.88789e-06
PI 18:2; PI 2:0-16:2	0.614733	0.702657	0.628563	0.625755	0.748673	0.762313	0.607149	0.613622	0.700174	0.669794	0.732773	0.769209	0.631093	0.782599	0.813002	0.595434	0.739184	0.735625	1.07747	0.122142	0.733022	0.92637	0.824873	0.710222	0.753462	0.835369	0.812457	0.739568	0.676632	1.16795	0.00364968
Cer-BDS d55:6; Cer-BS d22:2/33:4	0.499491	0.496801	0.453929	0.480597	0.539808	0.43959	0.456131	0.508297	0.490662	0.465125	0.391339	0.464982	0.425932	0.42377	0.413083	0.479756	0.421941	0.411473	0.892812	0.00233072	0.60198	0.734262	0.731198	0.620709	0.626087	0.63728	0.826681	0.780874	0.649243	1.42219	2.40969e-06
COUMESTROL	0.836998	1.0222	0.940825	0.881703	1.10052	1.17033	0.883936	1.001	0.96601	0.887598	1.06731	1.00773	0.837747	0.968397	0.996972	0.786591	0.895822	0.884578	0.946525	0.281844	1.07819	1.19067	1.23026	1.0321	1.16562	1.13561	1.20283	1.20521	1.02912	1.16653	0.00204118
Cer-NS d52:3; Cer-NS d16:2/36:1	0.669059	0.845492	0.856663	0.690439	0.646668	0.659534	0.689149	0.837345	0.626997	0.670916	0.756616	0.67959	0.661438	0.736027	0.713382	0.6289	0.798052	0.676319	0.969315	0.544257	0.773646	0.914445	0.883364	0.747813	0.784648	0.868547	0.953726	0.920569	0.757761	1.1661	0.00951684
PE 25:4; PE 9:0-16:4	0.459637	0.505905	0.470383	0.478619	0.53926	0.562422	0.503049	0.46256	0.48085	0.51431	0.599908	0.523564	0.4523	0.44252	0.543404	0.450644	0.478394	0.589302	1.0295	0.534084	0.596436	0.5692	0.653759	0.459861	0.597447	0.547926	0.652677	0.625135	0.499474	1.16565	0.00481161
8-HYDROXY-5-NITROQUINOLINE	1.27878	1.51937	1.43069	1.41325	1.71931	1.64746	1.42916	1.47859	1.65588	1.50682	1.67634	1.66359	1.34692	1.62544	1.62269	1.4073	1.71247	1.683	1.04952	0.263108	1.77687	1.94493	1.9303	1.54424	1.7896	1.68721	1.78425	1.80446	1.53518	1.1639	0.0021489
PC 38:2e; PC 16:0e/22:2	0.569456	0.815138	1.15012	0.622145	0.599477	0.553258	0.770076	0.972275	0.919339	0.578784	0.68761	0.693399	0.677357	0.727021	0.651733	0.636436	0.640379	0.677642	0.856422	0.136428	0.716047	0.748364	0.783917	0.983498	1.15761	1.16063	0.788257	0.869456	0.89538	1.16236	0.177648
PC 22:4e; PC 20:4e/2:0	0.622883	0.737788	0.741727	0.6166	0.823629	0.830338	0.655982	0.781697	0.815519	0.582769	0.659974	0.702216	0.624415	0.736626	0.755836	0.561411	0.626425	0.666639	0.892871	0.0436741	0.791905	0.92701	1.0008	1.03146	1.22127	1.32345	1.01848	1.08278	0.998745	1.418	8.63437e-05
PS 35:7; PS 13:1-22:6	0.542153	0.492122	0.519112	0.512878	0.543388	0.637526	0.536959	0.457969	0.543365	0.525397	0.743703	0.687375	0.550435	0.719504	0.667844	0.553308	0.593765	0.692085	1.19809	0.00437392	0.679079	0.862015	0.812864	0.662192	0.802476	0.745319	0.821126	0.724028	0.676148	1.41788	1.1452e-06
Methionine	3.27343	5.08644	4.74644	3.54308	5.39504	5.39236	3.63344	4.47738	4.73786	3.69307	5.1004	5.11644	3.52387	4.75049	4.83073	3.62172	4.47671	4.49246	0.983131	0.828087	4.75708	5.65077	5.60066	4.66369	5.36707	5.38211	5.28562	5.25186	4.71748	1.15864	0.0297102
PG 26:2; PG 13:1-13:1	0.524707	0.571483	0.444049	0.47655	0.446398	0.498376	0.454078	0.501711	0.436539	0.557496	0.661058	0.65798	0.469646	0.570867	0.67421	0.432866	0.570137	0.59654	1.19222	0.00970379	0.648292	0.72743	0.790075	0.606143	0.733533	0.653395	0.647391	0.728342	0.630122	1.41591	6.00755e-07
Cer-BDS d39:10; Cer-BS d17:3/22:7	0.838938	1.00687	0.96309	0.893367	1.17044	1.1396	0.879749	0.940328	1.03492	0.926092	1.03421	1.04876	0.836067	1.06887	1.10912	0.891359	1	1.01039	1.00649	0.89644	1.09688	1.28942	1.28984	1.05232	1.16796	1.17861	1.07637	1.09358	1.01841	1.15744	0.00711113
PC 23:3e; PC 18:3e/5:0	0.487956	0.608409	0.579882	0.577198	0.721909	0.792062	0.548683	0.685017	0.66325	0.528186	0.556234	0.567294	0.499705	0.641904	0.667741	0.535164	0.653791	0.677385	0.940512	0.349035	0.578047	0.644636	0.724561	0.687705	0.85199	0.880952	0.71243	0.741853	0.722309	1.15538	0.0424837
PE 19:1e; PE 16:1e/3:0	1.69233	1.99872	1.84705	1.72501	2.04693	2.10195	1.76759	1.89165	1.97321	2.10634	2.4434	2.44511	2.06659	2.38662	2.38263	1.73947	2.01385	2.02719	1.15059	0.00878038	2.54889	2.95883	2.90725	2.48516	2.7361	2.77459	2.65182	2.68487	2.36101	1.41445	4.13215e-08
PG 24:1; PG 2:0-22:1	0.766511	0.866971	0.811523	0.85745	1.06718	1.00406	0.84998	0.913862	0.912053	0.801336	0.907044	0.87796	0.809417	0.873587	0.982133	0.671473	0.854103	0.80306	0.941678	0.236481	0.978975	1.15266	1.12193	0.937172	1.07003	1.03409	1.00898	1.0316	0.948962	1.1534	0.00322398
Cer-BDS d35:8; Cer-BS d16:3/19:5	0.74941	0.827088	0.782041	0.745146	0.991575	0.965531	0.74075	0.803804	0.852789	0.804691	0.926427	0.901886	0.807021	0.905474	0.946763	0.776941	0.876712	0.935286	1.05673	0.229424	0.877377	1.04478	1.00602	0.887599	0.943655	0.963021	0.959081	0.979348	0.910459	1.14926	0.00343036
Isatin	0.964058	1.24133	1.10731	1.05723	1.3429	1.26654	1.13095	1.21464	1.18187	0.982343	1.27629	1.24896	1.04065	1.30704	1.28814	1.01472	1.27949	1.36036	1.02771	0.606872	1.14362	1.2982	1.29761	1.26966	1.49623	1.52031	1.39481	1.38607	1.26643	1.14905	0.00635882
2'-Deoxycytidine	2.23597	2.68002	2.46674	2.59178	3.16042	3.19024	2.8146	2.91279	3.11758	2.50392	2.85797	2.86066	2.49193	2.87531	2.84446	2.58593	3.04679	2.99336	0.995637	0.926545	2.99793	3.44927	3.389	2.96791	3.33777	3.33371	3.26925	3.27297	2.88633	1.14835	0.00572169
MGDG 23:4; MGDG 3:0-20:4	1.02356	1.3357	1.23114	1.0469	1.39031	1.40597	1.02717	1.1277	1.15354	1.02286	1.2159	1.21641	0.973873	1.08658	1.12826	0.920776	1.09489	1.10799	0.909285	0.0958556	1.24482	1.48891	1.4501	1.24636	1.4314	1.39698	1.38726	1.4356	1.23386	1.14646	0.0112943
DGDG 6:0; DGDG 2:0-4:0	0.517944	0.604564	0.577277	0.505059	0.615616	0.627283	0.50649	0.640019	0.586387	0.550398	0.656044	0.590191	0.473551	0.631808	0.623419	0.485261	0.757611	0.550117	1.02659	0.66278	0.619758	0.669165	0.738283	0.555174	0.649999	0.70673	0.698974	0.689516	0.60758	1.14565	0.0053062
PE 28:6; PE 6:0-22:6	0.641275	0.765057	0.739996	0.741769	0.915197	0.887849	0.90175	0.936161	0.962396	0.580037	0.782898	0.770616	0.735322	0.84132	0.848774	0.666536	0.773091	0.805301	0.908221	0.123729	0.7624	0.874827	0.875604	0.949055	1.06367	1.09596	1.01946	1.03516	0.905709	1.14555	0.0332552
Cer-AS d51:2; Cer-AS d25:2/26:0	0.625286	0.522667	0.741278	0.690568	0.568636	0.55576	0.63062	1.07774	0.716548	0.648722	0.66146	0.721768	0.578476	0.574428	0.704739	0.598	0.65222	0.598287	0.936206	0.466777	0.671136	0.811307	0.835631	0.635598	0.876022	0.790614	0.839177	0.791005	0.769156	1.1453	0.126497
OxFA 22:6(3O)	0.568235	0.822462	0.686902	0.579381	1.15846	1.09544	0.726259	0.455284	0.357781	0.608026	0.817104	0.835987	0.63141	0.639491	0.575959	0.622106	0.628996	0.445846	0.89996	0.478168	0.729963	0.702842	0.664446	0.887664	1.10438	1.1742	0.60466	0.656423	0.861173	1.14504	0.371586
Cer-BDS d33:6; Cer-BS d17:2/16:4	0.820812	0.95839	0.923629	0.81122	1.07011	1.02581	0.855314	0.905547	0.983272	0.886189	0.943334	0.995633	0.823504	0.907166	0.919952	0.688673	0.815802	0.836795	0.935713	0.177804	1.02072	1.10129	1.13458	0.975373	1.09366	1.07858	1.12194	1.10288	0.935019	1.14483	0.00267618
Oleic acid	1.91809	2.20708	2.03426	2.05442	2.44948	2.43963	1.98806	2.1156	2.19366	2.17727	2.45611	2.40767	2.13875	2.5035	2.53876	2.20656	2.55311	2.55196	1.10997	0.0128878	2.83431	3.2187	3.16588	2.67684	3.01512	3.06065	3.16582	3.19538	2.8063	1.3989	5.87984e-08
L-Phenylalanine	3.50569	4.10361	3.85744	3.76603	4.58092	4.59905	3.78068	4.00493	4.19714	3.61867	4.15221	4.17278	3.40309	3.93836	4.0077	3.55927	4.16192	4.14257	0.96596	0.398932	4.18488	4.82596	4.74292	4.15258	4.68353	4.68819	4.9343	4.91218	4.38313	1.14046	0.00248836
PA 48:5; PA 22:1-26:4	0.486812	0.760166	0.785643	0.550146	0.524494	0.432083	0.549479	0.83471	0.713415	0.507636	0.533346	0.585243	0.48692	0.64657	0.59292	0.498411	0.468197	0.481203	0.851604	0.0996806	0.576233	0.675681	0.607484	0.706971	0.835096	0.864615	0.722123	0.728802	0.708337	1.13986	0.151146
Alloxanthin	1.24455	1.6865	1.38726	1.16942	0.985924	1.00761	1.14931	1.43022	1.19945	1.33997	1.62993	1.58556	1.39494	1.61874	1.56469	1.20047	1.43112	1.42819	1.1717	0.0266766	1.66395	1.82981	1.89005	1.58392	1.6765	1.68535	1.90197	1.81029	1.55032	1.38471	3.672e-05
PE 23:0; PE 2:0-21:0	0.47206	0.509603	0.549086	0.4994	0.637196	0.709777	0.550553	0.508126	0.69394	0.489394	0.546368	0.563142	0.470117	0.625562	0.531637	0.478875	0.701215	0.655534	0.986764	0.853429	0.567826	0.599916	0.616923	0.624917	0.762796	0.780641	0.67284	0.55168	0.640284	1.13414	0.0718046
MGDG 21:4; MGDG 5:0-16:4	0.600332	0.692633	0.763513	0.585343	0.756093	0.728039	0.577925	0.660371	0.616963	0.647742	0.658077	0.754486	0.607768	0.81026	0.777747	0.58191	0.672838	0.695202	1.03759	0.492531	0.707047	0.778319	0.839176	0.705608	0.790584	0.807551	0.744694	0.746999	0.661612	1.13382	0.0107853
D-Xylulose	0.694361	0.818141	0.701515	0.794315	0.838014	0.942758	0.836696	0.833884	0.901852	0.695869	0.794878	0.820521	0.695854	0.862344	0.770187	0.808121	0.907399	0.739867	0.963799	0.424346	0.880719	0.998337	0.951234	0.827626	1.02772	0.999453	0.942856	0.892932	0.820684	1.13313	0.0096221
PE 20:1e; PE 16:1e/4:0	1.55461	1.77881	1.61986	1.63667	2.03694	1.89579	1.52073	1.57769	1.79732	1.58485	1.70132	1.78721	1.4954	1.68409	1.76326	1.31448	1.62893	1.57764	0.942845	0.215817	1.9392	2.09375	2.21291	1.74225	1.95304	1.96776	1.91678	1.94047	1.70438	1.1331	0.0100057
SM d43:0; SM d14:0/29:0	0.417291	0.37956	0.432808	0.460873	0.367873	0.496639	0.447258	0.429706	0.344366	0.409912	0.352836	0.287275	0.421583	0.323444	0.375554	0.404337	0.333665	0.311524	0.852705	0.0147075	0.511578	0.658159	0.631296	0.495752	0.523691	0.529561	0.654282	0.633733	0.505288	1.36198	6.60376e-05
MGDG 14:0; MGDG 7:0-7:0	0.529765	0.609352	0.424375	0.515268	0.546539	0.541396	0.513532	0.636146	0.490878	0.57709	0.699405	0.620447	0.546658	0.670299	0.690452	0.553082	0.659802	0.63233	1.17522	0.00445779	0.665615	0.783313	0.824107	0.658405	0.685549	0.668344	0.759569	0.828628	0.661965	1.35951	1.72541e-05
BMP 29:3; BMP 7:0-22:3	0.590479	0.674822	0.705617	0.636429	0.70182	0.704937	0.719936	0.889488	0.934175	0.631196	0.743166	0.637484	0.766578	0.958153	0.982228	0.839452	0.978126	0.887391	1.13207	0.124268	0.644112	0.707045	0.743816	0.822218	0.970516	1.00655	0.903915	0.830337	0.79093	1.13141	0.0990779
LPI 19:2	0.626212	0.545397	0.616402	0.560401	0.614288	0.604181	0.549353	0.526778	0.544718	0.651635	0.724428	0.689567	0.56632	0.765855	0.75466	0.519485	0.67631	0.740789	1.17374	0.00539079	0.721486	0.905336	0.824139	0.722634	0.796356	0.798616	0.75002	0.761567	0.708056	1.34706	4.10463e-07
Cer-BS d28:2; Cer-BS d14:1/14:1	0.635844	0.802581	0.686101	0.724476	0.988361	0.96684	0.79347	0.803622	0.813709	0.721183	0.819243	0.833121	0.81251	0.896129	0.893928	0.693875	0.970911	0.888417	1.04356	0.484323	0.821779	1.04675	0.990389	0.829558	0.920168	0.882346	0.936582	0.912419	0.812921	1.12999	0.0416497
PE 27:6e; PE 22:6e/5:0	1.09961	1.26033	1.23321	1.15849	1.41754	1.45179	1.1476	1.20199	1.29137	1.11482	1.26381	1.28164	1.00484	1.21118	1.18215	0.870122	1.00582	1.02627	0.884453	0.0311373	1.57282	1.76305	1.77164	1.48076	1.67274	1.68426	1.81368	1.78913	1.56948	1.34236	9.15941e-07
BMP 25:4; BMP 7:0-18:4	0.604851	0.684387	0.59272	0.598862	0.797218	0.771966	0.640717	0.673813	0.687335	0.640311	0.695992	0.657633	0.557021	0.664993	0.673706	0.598593	0.658973	0.705137	0.967033	0.4561	0.702987	0.809331	0.790398	0.69555	0.807201	0.819817	0.786723	0.826765	0.588799	1.12818	0.0299362
CHOLIC ACID	2.13289	2.48637	2.34681	2.1519	2.70383	2.62201	2.26336	2.37274	2.4956	2.53163	2.86584	2.86677	2.45841	2.83446	2.88891	2.24342	2.66832	2.67984	1.11411	0.0141663	2.92834	3.37432	3.35132	2.96246	3.33106	3.31589	3.3188	3.32419	2.92416	1.33626	2.15073e-07
Cer-AS d42:3; Cer-AS d16:1/26:2	0.492905	0.731784	0.740305	0.513938	0.59865	0.546824	0.55919	0.663432	0.632788	0.504544	0.569034	0.585801	0.508265	0.545884	0.524252	0.478526	0.589051	0.625427	0.899808	0.0916879	0.613519	0.680629	0.655148	0.660369	0.787512	0.774968	0.67617	0.681989	0.644716	1.12687	0.0459387
PS 13:0; PS 6:0-7:0	0.710253	0.85668	0.763513	0.753304	0.911777	0.882709	0.784405	0.831142	0.923277	0.788073	1.0278	1.00986	0.806465	0.993048	0.97341	0.724762	0.871837	0.872881	1.08778	0.121795	0.865619	1.08429	1.05927	0.857015	0.906781	0.963888	0.878179	0.866747	0.862601	1.12503	0.0171542
Cer-NDS d50:1; Cer-NDS d14:0/36:1	0.55181	0.659616	0.659712	0.573824	0.606321	0.593322	0.634817	0.909643	0.713038	0.572279	0.665052	0.652728	0.571194	0.725873	0.577014	0.586717	0.640798	0.716608	0.967157	0.607886	0.683594	0.791153	0.722247	0.696608	0.725028	0.753209	0.803377	0.790934	0.654702	1.12178	0.0621358
PE 23:1; PE 9:0-14:1	0.885752	1.04874	0.998527	0.895969	1.11418	1.16688	0.99533	1.10061	1.19884	0.909171	1.11767	1.04155	0.826945	0.960595	1.08492	0.832169	1.01146	0.988717	0.93284	0.183918	1.11891	0.965823	1.27098	1.09505	1.21454	1.28987	1.22412	1.25261	1.11048	1.12095	0.0250861
PC 23:2e; PC 16:2e/7:0	1.09566	1.1857	1.02118	1.1518	1.60726	1.2923	1.29946	1.50744	1.33254	1.06612	1.24834	1.26556	1.29733	1.42365	1.57656	1.2558	1.35109	1.51237	1.04381	0.502421	1.15909	1.35597	1.23287	1.38139	1.63854	1.77963	1.439	1.49942	1.39319	1.12057	0.105656
Thymine	1.70764	1.97431	1.7768	1.82359	2.16619	2.20392	1.8325	1.97328	2.12414	1.73674	1.96174	1.97952	1.70211	1.93448	1.99559	1.64781	2.07807	2.04924	0.971729	0.501727	1.98095	2.35845	2.32959	1.95262	2.36345	2.31883	2.22761	2.18838	1.95681	1.11911	0.0139074
PS 12:0; PS 6:0-6:0	0.598572	0.757018	0.701806	0.600451	0.784926	0.756544	0.594534	0.714876	0.640094	0.612882	0.697495	0.640265	0.560101	0.682734	0.636557	0.534917	0.658736	0.695237	0.930085	0.152464	0.725533	0.79196	0.866276	0.714063	0.841411	0.757762	0.770024	0.712566	0.695339	1.11809	0.023605
PC 24:4e; PC 22:4e/2:0	1.06162	1.23592	1.18282	1.17982	1.43811	1.4148	1.15794	1.19084	1.28809	1.06879	1.19698	1.22426	1.04726	1.2368	1.21148	0.936094	1.10053	1.05404	0.903701	0.0400691	1.58797	1.83009	1.78099	1.52396	1.69954	1.68908	1.67788	1.62941	1.46873	1.33522	1.51938e-06
PE 24:3e; PE 18:3e/6:0	0.734917	0.883423	0.811642	0.787535	0.925358	0.97745	0.815276	0.822826	0.924704	0.830185	0.931451	0.88681	0.799761	0.898112	0.838535	0.697299	0.817091	0.82105	0.978806	0.607343	0.894391	1.03846	1.00817	0.851884	0.980107	0.975371	0.991738	0.983542	0.858896	1.11707	0.0104717
Petunidin-3-O-(6''-O-(4'''-O-E-coum)-alpha-rhamnopyranosyl-beta-glucopyranosyl)-5-O-beta-glucopyranoside	0.782701	0.781325	0.197078	0.792075	1.01387	0.845584	0.229503	0.844863	0.256724	0.829317	0.662231	0.739466	0.755379	0.761903	0.858855	0.680515	0.818631	0.953259	1.22909	0.201011	0.71599	0.745389	0.696142	0.662766	0.757183	0.66686	0.671813	0.79629	0.700002	1.11643	0.495176
D-Pantothenic acid	4.6011	5.09799	5.02396	4.89187	6.01	5.64842	4.46383	4.9358	4.95434	4.26993	4.94332	4.87768	3.71264	4.31271	4.62219	3.75446	4.42954	4.43465	0.862578	0.00525685	6.41153	7.34131	7.24368	6.44796	7.2807	7.19028	6.55456	6.52978	5.79662	1.33246	2.85481e-06
PG 42:1; PG 23:0-19:1	0.623927	0.840955	0.969683	0.662419	0.613804	0.703202	0.776644	0.864962	0.951312	0.612605	0.578229	0.566826	0.674811	0.57123	0.564423	0.654452	0.547595	0.569838	0.762106	0.00131348	0.804492	0.768263	0.729805	1.0802	1.41161	1.31917	0.97509	1.17479	1.00277	1.32244	0.0151834
PG 28:4; PG 2:0-26:4	1.48679	1.76638	1.6073	1.71996	2.11382	2.04283	1.73446	1.77075	1.91818	1.50043	1.68401	1.72184	1.45827	1.74661	1.69344	1.20137	1.44846	1.4128	0.858096	0.0122516	2.19981	2.54498	2.51477	2.15711	2.45681	2.44789	2.45388	2.43653	2.14955	1.32183	4.1973e-06
Cer-AS d53:4; Cer-AS d27:2/26:2	0.528682	0.573616	0.710318	0.535019	0.51261	0.513839	0.539238	0.661484	0.600136	0.51189	0.569493	0.540423	0.507069	0.533242	0.450588	0.486728	0.506301	0.537525	0.897258	0.0371449	0.707508	0.842724	0.774061	0.699554	0.804993	0.768739	0.748917	0.793057	0.678955	1.3176	1.26075e-05
HexCer-NDS d44:0; HexCer-NDS d22:0/22:0	0.396019	0.562536	0.513792	0.457516	0.599222	0.475869	0.386618	0.477885	0.408152	0.395874	0.438096	0.367798	0.403985	0.395218	0.443493	0.458937	0.366693	0.365525	0.849918	0.0186875	0.580429	0.645904	0.640647	0.592211	0.574877	0.573973	0.752645	0.666141	0.586804	1.31233	0.000239163
PS 23:4; PS 5:0-18:4	0.698089	0.849761	0.788186	0.74898	0.76715	0.846596	0.770842	0.728261	0.788177	0.781375	1.00914	1.02862	0.729531	0.883224	0.960296	0.711366	0.825946	0.735282	1.09716	0.109478	0.792798	0.94698	0.964743	0.761907	0.874723	0.9481	0.880923	0.86195	0.750196	1.11398	0.0133455
5-Hydroxyindole-3-acetic acid	1.84869	2.15484	1.9814	1.94326	2.29293	2.25637	1.78118	1.87188	1.95319	1.93542	2.23567	2.21857	1.72115	2.04853	2.05932	1.54281	1.91477	1.86216	0.969844	0.538908	2.11888	2.40349	2.39343	2.05831	2.28099	2.2868	2.27544	2.30551	2.00572	1.11308	0.00959651
DGDG 10:0; DGDG 5:0-5:0	0.647818	0.821804	0.696426	0.796322	0.990576	0.821881	0.725234	0.684954	0.812656	0.632737	0.699654	0.737486	0.726711	0.868149	0.871625	0.693256	0.828631	0.897797	0.994052	0.92255	0.81075	0.947213	0.923898	0.8004	0.859822	0.857032	0.868699	0.879884	0.836254	1.11236	0.0354165
PI(18:1e/20-HETE)	1.34201	0.795939	1.08458	0.442013	0.485681	0.700722	0.368826	0.302947	0.34215	0.855788	0.829106	0.814919	0.959141	0.855572	0.812771	0.731904	0.876198	0.892053	1.30053	0.130602	0.67951	0.712414	0.867605	0.620434	0.70322	0.755484	0.703516	0.769687	0.708329	1.11174	0.56292
PA 36:10; PA 18:5-18:5	0.517653	0.503409	0.52818	0.539757	0.706287	0.555834	0.414625	0.551123	0.422286	0.63834	0.730578	0.734025	0.543559	0.630695	0.674143	0.475832	0.620415	0.530612	1.17705	0.0372073	0.68359	0.716206	0.739489	0.605487	0.692558	0.685195	0.726193	0.738613	0.631448	1.31221	0.000111331
PE 45:2; PE 19:1-26:1	0.654439	0.770556	0.833572	0.666236	0.682966	0.657656	0.63575	0.622987	0.795011	0.649356	0.700178	0.762166	0.604167	0.590633	0.625998	0.583721	0.887876	0.794529	0.980923	0.76261	0.697355	0.818704	0.738633	0.69505	0.817003	0.9235	0.767178	0.80878	0.745117	1.10953	0.0434693
5-Hydroxyindoleacetic acid	2.76563	3.1868	2.97644	2.83453	3.42631	3.37242	2.78926	2.93202	3.12913	2.90827	3.30822	3.35448	2.58992	3.00426	3.0678	2.71837	3.19079	3.2021	0.997508	0.950182	3.09318	3.563	3.4832	3.03527	3.42638	3.42653	3.56064	3.59641	3.20029	1.10843	0.00769543
DGTS 19:3; DGTS 3:0-16:3	0.733909	0.858754	0.947919	0.974626	1.20294	1.22772	0.868676	0.969649	1.04775	0.72026	0.909631	0.883827	0.819603	0.841258	0.855035	0.883019	1.00005	0.911267	0.88587	0.0760521	0.91742	1.11371	1.06859	1.17014	1.26169	1.33168	0.999646	1.01631	0.904197	1.10773	0.163711
TAG 53:13; TAG 15:3-19:5-19:5	2.52851	0.539019	0.686184	2.64421	0.456588	0.49792	2.58535	0.599362	0.719485	2.50993	0.496038	0.358573	2.44119	0.459592	0.383804	2.43215	0.466467	0.331719	0.877658	0.753197	2.88006	0.457518	0.372674	2.77974	0.975456	1.02372	0.484343	0.679787	2.81239	1.10741	0.790441
PC 17:1; PC 2:0-15:1	0.512403	0.549217	0.520653	0.498009	0.700148	0.484989	0.518477	0.493801	0.473356	0.583417	0.712788	0.619058	0.524592	0.735999	0.562453	0.478429	0.692121	0.649678	1.16996	0.0279964	0.672776	0.771989	0.722348	0.621609	0.718455	0.723765	0.66413	0.698023	0.636458	1.31119	2.19625e-05
PC 42:6e; PC 22:6e/20:0	2.52851	0.697534	0.793349	2.64421	0.487032	0.550956	2.58535	0.593271	0.77423	2.50993	0.378485	0.339736	2.44119	0.370951	0.400745	2.43215	0.465914	0.410775	0.836581	0.660903	2.88006	0.535485	0.368888	2.77974	1.21945	0.973503	0.614568	0.718998	2.81239	1.10714	0.777443
PA 23:3; PA 3:0-20:3	0.515124	0.608838	0.592423	0.504012	0.619447	0.735269	0.460084	0.54054	0.527707	0.448767	0.520951	0.562711	0.417106	0.532669	0.507939	0.471667	0.540928	0.459896	0.874436	0.0396149	0.743414	0.846576	0.84008	0.713452	0.753141	0.739895	0.712342	0.690937	0.648642	1.31058	0.000117785
Uric acid	1.97415	2.29671	2.15014	2.08552	2.48559	2.47122	2.01948	2.15206	2.29302	1.69389	2.03289	2.0017	1.66441	1.94909	1.91671	1.68849	2.0113	2.01231	0.85161	0.000891891	2.6763	3.07847	3.05668	2.54585	2.9161	2.9239	3.06323	3.06474	2.70599	1.30627	1.37662e-06
Glycerophosphate	0.612299	0.94238	0.723091	0.917543	1.09857	1.16452	0.902836	0.881255	1.20262	0.795557	0.961193	0.93484	0.984774	1.1286	1.05598	0.904817	1.0986	1.085	1.05971	0.461748	1.01386	1.21205	1.11376	0.948915	0.887194	0.98425	1.09732	1.08703	0.983397	1.10452	0.197678
PE 36:6e; PE 22:6e/14:0	2.52851	0.740783	0.693163	2.64421	0.485681	0.441572	2.58535	0.870558	0.542538	2.50993	0.570822	0.494722	2.44119	0.598906	0.582143	2.43215	0.743372	0.690534	0.959368	0.909624	2.88006	0.74217	0.838723	2.77974	0.694705	0.656858	0.660171	0.671425	2.81239	1.10439	0.785184
PC 39:2; PC 17:0-22:2	2.52851	0.631319	0.842616	2.64421	0.500786	0.432809	2.58535	0.561922	0.74431	2.50993	0.425864	0.404034	2.44119	0.357699	0.395259	2.43215	0.45214	0.347776	0.851307	0.696476	2.88006	0.45799	0.470598	2.77974	1.05258	0.959899	0.60761	0.646833	2.81239	1.10424	0.789282
PG 30:5; PG 12:0-18:5	0.779716	0.921167	0.843074	0.914273	1.15113	1.11699	0.883277	0.902591	0.997259	0.732492	0.843683	0.801417	0.777692	0.853993	0.865643	0.598267	0.736914	0.768598	0.820109	0.00322814	1.17533	1.33187	1.33002	1.12393	1.24042	1.29599	1.2705	1.2459	1.09107	1.30502	2.86241e-05
PC 25:5e; PC 22:5e/3:0	0.703266	0.782728	0.666433	0.655478	0.929735	0.958536	0.792284	0.806282	0.96326	0.728404	0.655887	0.75669	0.716488	0.922376	0.872247	0.641432	0.773407	0.838931	0.951482	0.456663	0.818197	0.85685	0.871902	0.831241	0.982302	1.03044	0.843753	0.87279	0.900936	1.10339	0.0936719
Cer-BDS d37:8; Cer-BS d16:3/21:5	1.09285	1.30462	1.19242	1.18581	1.38444	1.40505	1.18446	1.23648	1.33747	1.30088	1.45739	1.41487	1.2544	1.46424	1.49867	1.19765	1.42689	1.45404	1.10116	0.0215525	1.51584	1.73851	1.74287	1.50088	1.7168	1.71285	1.63499	1.65713	1.4753	1.29775	1.37685e-06
DGDG 30:5; DGDG 12:0-18:5	0.625286	0.6883	0.664611	0.690568	0.755373	0.801792	0.63062	0.768727	0.687335	0.648722	0.642556	0.67467	0.578476	0.602593	0.733681	0.598	0.749628	0.753409	0.947585	0.244283	0.671136	0.727824	0.854712	0.635598	0.818391	0.818988	0.814996	0.837533	0.769156	1.10071	0.0478666
PC 41:5e; PC 18:5e/23:0	2.52851	0.551891	0.671553	2.64421	0.378206	0.47204	2.58535	0.535552	0.640051	2.50993	0.426756	0.311514	2.44119	0.269017	0.394084	2.43215	0.340319	0.347636	0.86057	0.732996	2.88006	0.31369	0.3315	2.77974	0.865924	0.928342	0.563582	0.631599	2.81239	1.09988	0.813141
Cer-AS d35:1; Cer-AS d23:1/12:0	0.512045	0.721949	0.63573	0.547568	0.492457	0.551998	0.564713	0.68072	0.5803	0.520114	0.537024	0.566315	0.510989	0.46196	0.499099	0.499527	0.515964	0.514506	0.874802	0.0159921	0.678242	0.707858	0.688652	0.703145	0.807186	0.839878	0.840259	0.889804	0.687662	1.29413	0.000302683
BENZALDEHYDE	0.898049	1.12407	1.07774	0.948277	1.16171	1.15386	0.970018	0.972944	1.0449	0.95054	1.06178	1.12227	0.88179	0.98989	1.03648	0.867628	1.08408	1.14484	0.977302	0.617352	1.06678	1.2413	1.24707	1.03007	1.17449	1.14641	1.19705	1.14137	1.03436	1.09916	0.027022
DGDG 18:1; DGDG 2:0-16:1	0.538029	0.715892	0.668741	0.556554	0.749365	0.697805	0.562972	0.640054	0.695851	0.594793	0.728828	0.711654	0.530763	0.706418	0.686658	0.529599	0.700935	0.73693	1.01739	0.770493	0.67071	0.766696	0.767985	0.65022	0.758133	0.742825	0.667547	0.742034	0.636748	1.09916	0.0579377
Carnosine	0.515881	0.622053	0.573977	0.493445	0.635731	0.63836	0.543772	0.530207	0.56832	0.602385	0.841553	0.712355	0.542096	0.675231	0.67884	0.612893	0.725968	0.671383	1.18372	0.00672175	0.616078	0.745547	0.752433	0.697232	0.784151	0.715284	0.769464	0.84386	0.662122	1.28592	3.65382e-05
Flavanone	0.761301	1.05636	0.949626	0.878566	1.06864	1.14079	0.874826	0.902428	0.975358	0.554528	0.580483	0.542103	0.581679	0.631401	0.629903	1.05337	1.2333	1.24126	0.818787	0.127025	1.20427	1.37059	1.35922	0.865959	0.99955	1.00003	0.90336	0.928886	0.817882	1.0978	0.259944
Leucine	3.98429	5.56999	5.10109	4.30154	5.97528	5.96781	4.63907	5.1335	5.42206	4.25588	5.48546	5.53421	4.27545	5.22273	5.30113	4.69184	5.29867	5.3208	0.98463	0.787647	4.81876	6.3173	6.10846	4.74407	5.9664	6.00738	5.79701	5.78652	5.01314	1.09685	0.125193
PG 30:4; PG 8:0-22:4	0.877018	0.996652	0.947615	0.90094	1.09808	1.06108	0.895051	0.961351	1.04909	0.863019	0.962565	0.977627	0.814478	0.908404	0.893202	0.681339	0.809352	0.771299	0.874176	0.00893415	1.17964	1.34306	1.36207	1.04918	1.33591	1.34726	1.30405	1.20159	1.1423	1.28203	1.81465e-05
LPI 18:5	0.531944	0.634651	0.630075	0.542675	0.684236	0.656975	0.574791	0.72054	0.621502	0.544425	0.685604	0.63819	0.505272	0.642836	0.642817	0.498204	0.644788	0.730513	0.988434	0.835497	0.612314	0.715068	0.706083	0.649254	0.751096	0.734585	0.645804	0.68588	0.636065	1.09625	0.0376632
O-Acetyl-L-carnitine	3.40312	5.53123	5.13302	3.69442	5.7481	5.80968	3.78776	4.79358	5.02578	3.80153	4.78421	4.79429	3.62514	4.67011	4.64959	3.72172	4.36985	4.30653	0.902072	0.194996	4.68991	5.50465	5.61144	4.62144	5.4539	5.48807	5.44186	5.52235	4.66374	1.09483	0.200318
Cer-AS d41:2; Cer-AS d29:1/12:1	2.52851	0.480153	0.540712	2.64421	0.39146	0.389166	2.58535	0.46489	0.47475	2.50993	0.356274	0.392039	2.44119	0.464029	0.358939	2.43215	0.355227	0.482944	0.932712	0.875817	2.88006	0.364709	0.391448	2.77974	0.688668	0.652383	0.414968	0.502907	2.81239	1.09411	0.837503
Creatine	2.19492	2.57676	2.44541	2.2134	2.65271	2.67603	2.20693	2.33022	2.43382	1.94653	2.23218	2.19578	1.80888	2.12395	2.08933	1.91886	2.2437	2.17706	0.862223	0.000912502	2.80689	3.26327	3.19307	2.75948	3.13801	3.14046	3.28102	3.282	2.94398	1.2797	1.87354e-06
D-Glucosamine-6-phosphate	0.959858	1.13642	1.04768	1.06578	1.29398	1.28758	1.03968	1.1055	1.16295	1.04065	1.18867	1.17435	0.929094	1.11388	1.0979	0.967695	1.13174	1.1532	0.970072	0.496099	1.11607	1.29355	1.25734	1.10637	1.26105	1.25049	1.31227	1.29605	1.15077	1.09352	0.0367208
Niacinamide	6.145	9.47822	8.86853	6.37612	10.1955	10.222	6.3179	8.34411	8.74309	5.85007	8.59682	8.6797	5.52053	8.22295	8.31337	5.43438	7.93804	7.91321	0.889927	0.217177	7.72148	10.2612	10.0564	7.23492	9.89088	9.86932	9.6392	9.64711	7.20052	1.09145	0.28922
PG 41:1; PG 27:0-14:1	2.52851	0.773701	0.827856	2.64421	0.469262	0.481011	2.58535	0.918059	0.748714	2.50993	0.527634	0.582314	2.44119	0.471992	0.528926	2.43215	0.5032	0.480255	0.874834	0.718611	2.88006	0.620348	0.61072	2.77974	0.95959	0.994204	0.63425	0.7692	2.81239	1.09049	0.801072
Inosine	9.57672	11.2546	10.4894	10.5087	12.9081	12.9119	11.2553	11.7783	12.3544	10.8806	12.4235	12.4881	11.0444	12.8338	12.8832	11.2927	13.0574	13.0208	1.06684	0.133691	11.7469	13.4262	13.2717	11.4915	12.9098	12.8791	12.675	12.7324	11.2267	1.09047	0.0410026
PA 45:1; PA 19:0-26:1	2.52851	0.553659	0.77441	2.64421	0.407204	0.458447	2.58535	0.838876	0.675374	2.50993	0.551123	0.606311	2.44119	0.463822	0.529144	2.43215	0.468197	0.494789	0.915457	0.81918	2.88006	0.671416	0.636163	2.77974	0.673284	0.611972	0.748187	0.675511	2.81239	1.08919	0.819129
FAHFA 44:10; FAHFA 22:6/22:4	0.501748	0.75923	0.669729	0.537415	0.579985	0.627857	0.571935	0.706592	0.709702	0.528705	0.524166	0.729429	0.501611	0.557159	0.542162	0.518163	0.600365	0.698776	0.918143	0.217359	0.611417	0.617449	0.68033	0.652513	0.763207	0.769469	0.691539	0.73643	0.645117	1.08885	0.133245
Cer-NP t50:3; Cer-NP t14:2/36:1	0.385572	0.579543	0.728993	0.473341	0.487032	0.524668	0.446688	0.635381	0.728091	0.414586	0.527246	0.530553	0.373957	0.573845	0.497995	0.450015	0.469135	0.488444	0.867009	0.126346	0.476505	0.596629	0.55087	0.560227	0.68895	0.713292	0.568106	0.62297	0.651405	1.08812	0.321336
Malate	0.667733	0.842435	0.75739	0.743266	0.965031	0.836368	0.753201	0.737587	0.810277	0.810934	0.865199	0.839028	0.711136	0.850309	0.820045	0.693389	0.894621	0.857184	1.03213	0.497441	0.804082	0.923117	0.924943	0.764071	0.867032	0.914314	0.895197	0.887627	0.755443	1.08752	0.0746087
Aniline	0.754413	0.685775	0.791982	0.7417	0.998514	0.832858	0.599894	0.837954	0.824886	0.68934	0.681616	0.712328	0.660272	0.622029	0.65894	0.597732	0.691259	0.915771	0.88134	0.0699082	0.83719	0.904262	0.903747	0.79796	0.841924	0.843815	0.884952	0.877815	0.791518	1.08704	0.104184
Maltitol	0.70675	0.829104	0.788898	0.43333	0.391162	0.576928	0.299648	0.365762	0.383495	0.549268	0.510541	0.43624	0.637065	0.500672	0.673975	0.6848	0.437382	0.641264	1.06202	0.66381	0.403168	0.645561	0.596073	0.384563	0.617955	0.62745	0.542206	0.682109	0.681276	1.08487	0.563557
PE 27:6e; PE 22:6e/5:0	0.837016	1.02535	0.955522	0.873286	1.08844	1.08277	0.865416	0.872923	0.945156	0.815846	0.872978	0.89436	0.65424	0.777815	0.813762	0.554416	0.670439	0.708342	0.791282	0.000986727	1.19145	1.32283	1.31359	1.11009	1.25791	1.25103	1.21589	1.21315	1.05161	1.27869	1.63414e-05
GlcADG 41:5; GlcADG 23:0-18:5	2.52851	0.509052	0.684438	2.64421	0.45516	0.555027	2.58535	0.588588	0.746503	2.50993	0.47048	0.463141	2.44119	0.457765	0.417416	2.43215	0.432296	0.457332	0.892437	0.779129	2.88006	0.411116	0.418575	2.77974	0.894998	0.897443	0.564728	0.573517	2.81239	1.08283	0.83763
DAG 32:8; DAG 16:4-16:4	0.65599	0.812017	0.647679	0.707078	0.85739	0.827075	0.672918	0.73465	0.749086	0.668383	0.77851	0.768168	0.626619	0.710863	0.745006	0.592484	0.66559	0.669771	0.934199	0.163697	0.766989	0.880024	0.891284	0.710298	0.815554	0.803888	0.83836	0.81444	0.694554	1.08276	0.0930029
Thymidine	2.94548	3.50364	3.25171	3.35719	4.08228	4.06162	3.39607	3.55591	3.64758	3.0769	3.51433	3.52215	2.98763	3.49975	3.56477	3.13978	3.71238	3.67976	0.965284	0.429869	3.4151	3.95424	3.86899	3.47239	3.89484	3.9242	4.10209	4.11489	3.65374	1.08173	0.0694279
pelargonidin-3-O-glucoside	0.333029	0.405248	0.420582	0.324018	0.443864	0.427178	0.358512	0.433659	0.407209	0.301479	0.361828	0.395915	0.311304	0.400633	0.360236	0.37493	0.395311	0.455309	0.94474	0.329018	0.409907	0.433953	0.449204	0.392082	0.39296	0.425539	0.423709	0.465438	0.450053	1.08149	0.0796295
LPC 20:2	0.680232	0.916915	0.766272	0.890671	1.09201	0.978893	0.869746	0.914479	1	0.647753	0.770653	0.780616	0.827971	0.987819	1.02465	0.811715	0.950403	1.19841	0.986531	0.862452	0.724372	0.888794	0.880262	0.933405	1.12083	1.3255	0.965601	0.954827	0.968366	1.08049	0.311239
PE 26:4; PE 8:0-18:4	0.916974	1.09688	1.0284	1.11501	1.32889	1.39067	1.29928	1.35042	1.45526	0.939656	1.01517	1.01951	1.04336	1.19267	1.20988	1.02699	1.17866	1.15105	0.890286	0.0728684	1.05765	1.22972	1.19275	1.28831	1.4554	1.47497	1.45535	1.43729	1.27305	1.08038	0.230216
PE 44:2; PE 20:0-24:2	2.52851	0.764459	0.905578	2.64421	0.543929	0.604181	2.58535	0.762949	0.800427	2.50993	0.620089	0.446898	2.44119	0.592112	0.649969	2.43215	0.602596	0.597297	0.897249	0.757789	2.88006	0.620148	0.564799	2.77974	0.959019	1.12526	0.68114	0.668235	2.81239	1.07835	0.823662
L-TRYPTOPHAN	2.12883	2.39114	2.24622	2.25625	2.76339	2.77233	2.21864	2.34335	2.46904	2.08711	2.29623	2.34432	1.93252	2.20099	2.29938	2.03667	2.36191	2.34668	0.922027	0.0622402	2.35862	2.70951	2.59603	2.32942	2.60954	2.67242	2.7832	2.72243	2.4977	1.07827	0.0629995
PC 25:4e; PC 18:4e/7:0	0.672931	0.757378	0.745494	0.746538	0.893997	0.939179	0.786548	0.914761	0.976108	0.684351	0.721118	0.769994	0.722229	0.859472	0.929756	0.708013	0.853679	0.921998	0.964708	0.54922	0.724317	0.829165	0.853969	0.853389	1.02588	1.08301	0.898688	0.917112	0.827982	1.07811	0.220737
Cer-NP t53:3; Cer-NP t15:1/38:2	2.52851	0.659872	0.574372	2.64421	0.460926	0.523679	2.58535	0.870072	0.647818	2.50993	0.634472	0.592731	2.44119	0.563701	0.526957	2.43215	0.649829	0.563488	0.949512	0.888841	2.88006	0.662771	0.599935	2.77974	0.672291	0.671378	0.618611	0.693438	2.81239	1.07793	0.841448
LPS 16:1	0.518448	0.575061	0.451452	0.491592	0.579306	0.5191	0.485238	0.533541	0.502313	0.542703	0.656514	0.684557	0.458331	0.572856	0.598293	0.466209	0.634419	0.629791	1.12621	0.0457147	0.61964	0.721333	0.703044	0.571605	0.726335	0.628568	0.66305	0.669995	0.612048	1.27052	1.2331e-05
DGDG 23:2; DGDG 7:0-16:2	0.651515	0.699618	0.711143	0.709028	0.859156	0.891937	0.601748	0.693545	0.71692	0.613071	0.74519	0.719663	0.617242	0.669641	0.693477	0.604668	0.765107	0.797984	0.95278	0.390656	0.697692	0.772818	0.815668	0.732146	0.773685	0.847636	0.865906	0.797705	0.72899	1.07615	0.145224
1, 18_1_lysophosphatidylcholine	2.52851	1.21896	1.12854	2.64421	0.71688	0.664492	2.58535	1.10525	0.8187	2.50993	0.896093	0.897579	2.44119	0.956912	0.914624	2.43215	0.82988	0.859403	0.949808	0.8481	2.88006	0.997377	1.01983	2.77974	1.082	0.911484	0.969887	0.973202	2.81239	1.07569	0.789472
GLUTARIC ACID	1.59802	2.5221	2.40226	2.43949	2.92836	2.3015	2.36933	2.4987	2.81746	1.78283	2.03961	2.06893	1.69852	2.04639	1.9961	1.79473	2.21889	2.13392	0.812714	0.00456249	2.81907	3.30878	3.24564	2.75277	3.02438	3.15088	3.27428	3.21827	2.76089	1.25953	0.00054102
MGDG 28:4; MGDG 4:0-24:4	0.558328	0.585351	0.577628	0.522193	0.605015	0.561419	0.492062	0.559767	0.547693	0.513333	0.545734	0.485211	0.519792	0.5322	0.483889	0.353306	0.36554	0.478642	0.853914	0.00612667	0.653731	0.699421	0.725995	0.660859	0.733622	0.787735	0.716545	0.699001	0.623386	1.25768	2.03725e-06
PE 19:1; PE 6:0-13:1	0.601113	0.655574	0.628201	0.555835	0.693567	0.740259	0.586762	0.644874	0.628455	0.52228	0.604563	0.647357	0.551777	0.652908	0.615271	0.474421	0.539161	0.550117	0.899421	0.0324608	0.787533	0.808592	0.88456	0.776212	0.831059	0.851554	0.804916	0.809153	0.651405	1.2564	3.11309e-05
PC 43:1e; PC 16:1e/27:0	0.385572	0.442464	0.611045	0.473341	0.371547	0.570533	0.446688	0.411641	0.457195	0.414586	0.456912	0.336386	0.373957	0.321739	0.416978	0.450015	0.398364	0.341389	0.8418	0.032884	0.476505	0.451559	0.39973	0.560227	0.761198	0.715321	0.581918	0.6283	0.651405	1.25327	0.0280583
N-Oleoylethanolamine111-58-0	2.09142	2.42628	2.24958	2.25055	2.70803	2.64569	2.16296	2.26597	2.37253	2.34082	2.72843	2.6681	2.34126	2.68429	2.77255	2.21798	2.61773	2.67625	1.08853	0.0479958	2.76362	3.17606	3.12097	2.70069	3.01966	3.0463	3.03258	2.98308	2.65156	1.25133	1.10191e-05
D-Carnitine	5.6057	7.56736	7.07777	5.9189	7.64344	7.64815	5.80342	6.46806	6.826	5.36955	6.90501	6.94234	4.97028	6.58754	6.6697	4.85976	6.13927	6.13328	0.901219	0.102698	7.16425	7.81364	7.6808	6.56524	7.41638	7.40047	7.24741	7.20416	6.4423	1.07226	0.139295
Cer-EOS d50:5; Cer-EOS d16:1/16:2-O-18:2	2.52851	1.09465	1.07778	2.64421	0.719359	0.610926	2.58535	1.29683	1.06495	2.50993	0.997047	0.964829	2.44119	0.894764	0.896326	2.43215	0.829506	0.735594	0.932375	0.792327	2.88006	1.01374	1.05333	2.77974	0.996439	0.986067	1.09977	0.985374	2.81239	1.07226	0.792397
PC 40:3; PC 18:0-22:3	2.52851	0.505346	0.624918	2.64421	0.368882	0.371323	2.58535	0.53214	0.630388	2.50993	0.359125	0.35611	2.44119	0.364723	0.286292	2.43215	0.323813	0.414437	0.879226	0.773688	2.88006	0.348187	0.356366	2.77974	0.720137	0.734194	0.414968	0.524152	2.81239	1.0722	0.870102
Phosphatidylcholine lyso 20	0.448989	0.524926	0.467958	0.405629	0.537843	0.581382	0.464048	0.514995	0.474519	0.470365	0.548801	0.499973	0.414559	0.533865	0.620661	0.48057	0.621528	0.599134	1.08352	0.189797	0.478819	0.587631	0.523833	0.464987	0.537945	0.540775	0.573939	0.552844	0.478506	1.07217	0.142696
HBMP 44:5; HBMP 12:0-18:5-14:0	2.52851	0.530178	0.700455	2.64421	0.476911	0.388717	2.58535	0.617046	0.602687	2.50993	0.394575	0.386353	2.44119	0.330901	0.354263	2.43215	0.468823	0.380656	0.875817	0.756989	2.88006	0.426046	0.314605	2.77974	0.729548	0.83246	0.53796	0.556271	2.81239	1.07179	0.864638
PE 46:6; PE 24:0-22:6	2.52851	0.638611	0.810692	2.64421	0.46864	0.441107	2.58535	0.75401	0.683444	2.50993	0.41415	0.443449	2.44119	0.402284	0.430726	2.43215	0.331022	0.354607	0.844645	0.680581	2.88006	0.43668	0.425728	2.77974	0.885172	0.91382	0.554309	0.691332	2.81239	1.07137	0.854604
PG 21:4; PG 5:0-16:4	0.791585	0.88961	0.876239	0.806899	0.86618	0.800346	0.847301	0.765999	0.800943	0.961842	1.18079	1.12943	0.869074	0.985952	1.02067	0.808234	0.74194	0.906165	1.15567	0.0198779	0.96131	1.04187	1.00808	0.942877	1.05654	1.06442	1.06804	1.1153	0.955106	1.23753	5.90303e-07
6-Hydroxymelatonin	0.582904	0.753004	0.721844	0.727271	0.933444	0.827241	0.704268	0.772671	0.800074	1.00757	1.10347	1.06023	0.741782	0.836109	0.914697	0.679987	0.793578	0.819321	1.16621	0.0464128	0.837871	0.964832	0.942059	0.894986	0.990227	0.943491	1.04371	0.928449	0.860052	1.23201	0.000304992
2-hydroxy-6-pentadecyl-N-phenylbenzamide	0.853197	0.982567	1.14012	0.506598	0.766451	0.657708	0.583849	0.625897	0.629115	0.853917	0.977974	0.741958	0.705193	0.859311	0.881232	0.907766	1.09072	0.982995	1.18613	0.0993998	0.867331	0.854764	0.65589	0.824214	0.681187	0.901873	0.990218	0.556952	0.877512	1.06885	0.543353
LPC 15:1	1.10152	1.24549	1.19014	1.19541	1.45989	1.45061	1.24329	1.32355	1.41067	1.24924	1.38159	1.4235	1.26979	1.45817	1.52668	1.1742	1.46337	1.51039	1.07197	0.137134	1.31115	1.53527	1.50438	1.21404	1.38203	1.3719	1.42806	1.43578	1.23317	1.06843	0.135819
Spongosine	1.1247	1.36875	0.818092	1.24549	1.55755	1.12079	1.19286	1	1.43207	0.819878	1.33214	0.86423	1.11152	1.27293	1.2921	1.11671	1.2324	0.951289	0.920159	0.344236	1.21596	1.35824	1.33991	1.24198	1.407	1.4019	1.16964	1.37885	1.08712	1.06817	0.344938
PE 42:1; PE 23:0-19:1	2.52851	0.798465	0.893659	2.64421	0.660926	0.597472	2.58535	0.949258	0.86415	2.50993	0.831222	0.787025	2.44119	0.675685	0.73684	2.43215	0.6879	0.717002	0.943855	0.853501	2.88006	0.734181	0.690149	2.77974	0.939729	0.971201	0.746405	0.820649	2.81239	1.06808	0.836342
PE 43:6e; PE 22:6e/21:0	0.907667	1.07589	1.13623	0.931588	0.767731	0.688907	0.91131	1.28494	1.1397	0.743585	0.958892	0.918926	0.740452	0.91094	0.862621	0.775946	0.85342	0.809874	0.856478	0.058303	0.922148	1.10749	1.12238	0.889103	1.14831	1.08874	1.00148	1.189	0.970063	1.06725	0.379013
PC 39:2; PC 20:0-19:2	0.588354	0.831156	0.949871	0.620308	0.541604	0.707885	0.735907	0.725305	0.88073	0.580118	0.382035	0.426317	0.660644	0.379661	0.430232	0.613439	0.408185	0.395535	0.649763	0.00047329	0.743074	0.514675	0.481978	1	1.31039	1.32933	0.815096	0.967782	0.932413	1.22999	0.146174
Cer-BDS d58:9; Cer-BS d22:3/36:6	2.52851	0.548531	0.762484	2.64421	0.557329	0.671693	2.58535	0.57295	0.661226	2.50993	0.402651	0.433565	2.44119	0.432084	0.434554	2.43215	0.428026	0.517795	0.869902	0.727179	2.88006	0.417646	0.440179	2.77974	0.845297	0.905057	0.575813	0.641242	2.81239	1.06635	0.865155
L-beta-Homothreonine	0.956997	1.13923	1.09133	0.955095	1.17715	1.21358	1.01353	1.07485	1.06768	1.19582	1.2889	1.3327	1.16291	1.27366	1.36168	0.988837	1.13153	1.1878	1.12739	0.0127515	1.11976	1.30894	1.31804	1.25843	1.46023	1.40658	1.3995	1.29445	1.25657	1.22014	8.28024e-05
PA 12:0; PA 2:0-10:0	1.0967	1.26402	1.18158	1.05991	1.34172	1.33762	1.0642	1.11106	1.22802	0.911335	1.16665	1.03021	0.899255	1.04571	1.07166	0.84532	0.993553	0.9975	0.838684	0.00138288	1.3722	1.57423	1.47874	1.34325	1.47651	1.53693	1.47128	1.50173	1.27568	1.21954	7.34664e-05
Quinolinone B	2.52851	0.647146	0.648578	2.64421	0.702237	0.688191	2.58535	0.587565	0.584966	2.50993	0.660346	0.603884	2.44119	0.836468	0.84046	2.43215	0.68721	0.670334	1.00562	0.986953	2.88006	0.915233	0.861965	2.77974	0.59953	0.534674	0.473348	0.495471	2.81239	1.06333	0.869435
Tyrosine	2.60824	3.01614	2.81879	2.77047	3.30186	3.38837	2.68948	2.82218	2.96283	2.62874	3.05064	3.03787	2.45027	2.82944	2.85582	2.54917	2.964	3.0364	0.962999	0.367339	2.9098	3.36404	3.31377	2.7912	3.11163	3.12054	3.26865	3.27676	2.89196	1.06331	0.119401
LPI 24:2	0.706609	0.755072	0.749061	0.732491	0.916285	0.944816	0.731637	0.751879	0.781137	0.679837	0.658482	0.77188	0.633068	0.746943	0.717019	0.512564	0.636588	0.636433	0.847761	0.00640484	0.878991	0.980323	0.887861	0.927808	1.02113	1.04904	0.966336	0.978526	0.895175	1.21449	0.000178189
PI 22:4; PI 4:0-18:4	0.717207	0.927916	0.80759	0.778996	0.873211	0.881254	0.748818	0.735305	0.834795	0.749137	0.889928	0.853329	0.742764	0.904301	0.858876	0.695842	0.746683	0.842104	0.996971	0.9449	0.795891	0.95359	0.999883	0.771668	0.839923	0.88908	0.882459	0.849602	0.781244	1.06273	0.170687
BMP 14:0; BMP 2:0-12:0	0.633172	0.831087	0.680497	0.670322	0.690899	0.88137	0.62178	0.620395	0.761865	0.654747	0.738415	0.703848	0.645214	0.729696	0.74374	0.621316	0.667099	0.757866	0.979747	0.691214	0.680031	0.84719	0.659598	0.714509	0.825707	0.799112	0.791412	0.788086	0.682516	1.06208	0.2775
PE 48:8; PE 26:2-22:6	2.52851	0.520153	0.67999	2.64421	0.460281	0.516907	2.58535	0.55939	0.662418	2.50993	0.334545	0.377255	2.44119	0.32859	0.354869	2.43215	0.432204	0.341244	0.856127	0.718619	2.88006	0.3435	0.375408	2.77974	0.860004	0.765464	0.450334	0.571961	2.81239	1.0611	0.883633
SQDG 32:8; SQDG 16:4-16:4	0.614733	0.857653	0.73742	0.625755	0.923916	0.705028	0.607149	0.709121	0.779565	0.669794	0.778421	0.753838	0.631093	0.790721	0.692207	0.595434	0.62995	0.643876	0.942837	0.35408	0.733022	0.849435	0.840772	0.710222	0.864749	0.787179	0.70051	0.795344	0.676632	1.06059	0.3252
Acetylcholine	1.99118	2.33646	2.22803	1.88728	2.53951	2.46586	2.13345	2.02646	2.59918	2.34826	2.40955	2.71908	2.03173	2.38179	2.37313	2.14083	2.12304	2.09612	1.02059	0.68367	2.23738	2.32468	2.63192	2.16941	2.41944	2.52957	2.65238	2.40165	2.06305	1.06048	0.230023
Pyridoxal	2.0451	2.3162	2.19254	2.14657	2.62005	2.65698	2.25634	2.34957	2.53573	2.09268	2.40473	2.41928	1.99348	2.31425	2.29284	2.09792	2.44814	2.46335	0.97195	0.488035	2.23786	2.56052	2.53767	2.20363	2.51417	2.54723	2.69209	2.66177	2.4244	1.05967	0.145149
PC 19:0e; PC 16:0e/3:0	1.70292	1.98129	1.83132	1.85601	2.22693	2.25772	1.8853	1.94648	2.07327	1.7978	2.05869	1.98605	1.80983	2.09877	2.09089	1.70867	2.04195	2.027	0.992028	0.843166	1.98104	2.27945	2.23078	1.88668	2.13633	2.1316	2.15443	2.15103	1.86614	1.05947	0.153429
PI 19:0; PI 6:0-13:0	0.628182	0.77317	0.691152	0.735356	0.768196	0.755871	0.729555	0.743125	0.70099	0.919763	0.9698	1.03017	0.726782	0.816161	0.830013	0.686753	0.710351	0.702927	1.13288	0.0478263	0.821324	0.801673	0.947107	0.834662	0.910026	0.905887	0.942582	0.947122	0.81112	1.21391	1.73588e-05
PI 22:0; PI 4:0-18:0	0.628977	0.78265	0.713478	0.710752	0.75228	0.731777	0.656515	0.688111	0.745439	0.725447	0.835753	0.83079	0.695222	0.784693	0.815852	0.663906	0.765635	0.835179	1.08463	0.0394945	0.792258	0.957766	0.900811	0.796834	0.928362	0.922216	0.822322	0.850016	0.73008	1.20136	0.000211253
PA 49:6; PA 27:0-22:6	0.744892	0.89313	1.11883	0.809775	0.598076	0.68709	0.839864	0.772967	1.17976	0.61888	0.518099	0.438882	0.715775	0.461544	0.501596	0.868981	0.481673	0.407959	0.655827	0.00237451	0.786756	0.565684	0.507865	1.16925	1.39523	1.65262	1.03443	1.09936	0.96824	1.20081	0.236906
TAG 48:5; TAG 14:0-15:0-19:5	1.02882	1.27804	1.16488	1.06454	0.851323	0.840649	1.11183	1.57284	1.11082	1.10269	1.26119	1.30626	1.04987	1.08724	0.992101	1.06687	1.38191	1.31608	1.05392	0.503619	1.09093	1.31463	1.14907	1.05563	1.29678	1.21295	1.17912	1.19161	1.10041	1.0566	0.440368
PC 35:1e; PC 14:0e/21:1	2.52851	0.751965	0.778212	2.64421	0.524411	0.444226	2.58535	0.788249	0.66333	2.50993	0.694707	0.655126	2.44119	0.701586	0.663681	2.43215	0.594592	0.583915	0.96314	0.915134	2.88006	0.619089	0.645171	2.77974	0.665105	0.777609	0.534808	0.65165	2.81239	1.05613	0.88257
MGDG 18:2; MGDG 2:0-16:2	0.527712	0.653868	0.62853	0.624449	0.734266	0.738645	0.740197	0.805761	0.778819	0.495732	0.646716	0.555716	0.62222	0.671809	0.695784	0.687372	0.802424	0.809668	0.960719	0.556763	0.599172	0.659476	0.682572	0.686862	0.811943	0.783541	0.815578	0.84512	0.696546	1.05593	0.359345
PE 22:5e; PE 18:5e/4:0	1.25328	1.51559	1.38337	1.40222	1.60736	1.66552	1.39993	1.43571	1.50728	1.37173	1.59139	1.60728	1.38339	1.617	1.60185	1.28048	1.5208	1.56249	1.0278	0.501235	1.4576	1.66151	1.62804	1.35813	1.54313	1.55651	1.61284	1.64516	1.44356	1.0559	0.152442
PC 21:1e; PC 16:1e/5:0	0.674527	0.83782	0.76505	0.805879	0.946363	0.956289	0.833544	0.803439	0.957542	0.634833	0.61556	0.654328	0.694497	0.794322	0.762345	0.589901	0.688227	0.751832	0.816026	0.00128594	0.846195	0.982719	1.00912	0.956896	1.09218	1.13392	1.01923	1.09339	0.937718	1.19668	0.00166907
HBMP 42:3; HBMP 12:0-16:3-14:0	2.52851	0.597748	0.715034	2.64421	0.488758	0.530764	2.58535	0.700099	0.731035	2.50993	0.496805	0.427667	2.44119	0.457624	0.407284	2.43215	0.401691	0.378669	0.863864	0.716548	2.88006	0.462608	0.392967	2.77974	0.841641	0.831546	0.566043	0.59365	2.81239	1.05547	0.887818
HBMP 44:6; HBMP 12:0-18:5-14:1	0.828786	0.967745	1.2375	0.936636	0.546997	0.959963	1.02999	0.866829	1.22273	0.763423	0.506151	0.497941	0.956909	0.602145	0.501353	1.03827	0.455145	0.545002	0.682357	0.00799108	0.93204	0.606651	0.540306	1.24529	1.72818	1.95313	0.952752	1.17662	1.15093	1.19643	0.287035
LTB5	1.37268	1.52173	1.40886	1.54344	1.74412	1.78993	1.47297	1.48519	1.65904	1.55104	1.82892	1.79902	1.40725	1.70677	1.69286	1.45303	1.74362	1.76482	1.06782	0.153537	1.6092	1.77904	1.76498	1.42182	1.57552	1.62126	1.72261	1.71751	1.55412	1.05487	0.18811
PG 25:4; PG 7:0-18:4	0.665672	0.73116	0.726732	0.724971	0.752965	0.7297	0.691026	0.647941	0.666675	0.759464	0.882325	0.838192	0.718613	0.888311	0.880249	0.68624	0.954851	0.899175	1.18473	0.00113781	0.788814	0.940301	0.860403	0.776973	0.865566	0.890702	0.847464	0.844343	0.702626	1.18627	0.000136611
TAG 50:10; TAG 12:0-19:5-19:5	2.52851	1.0602	1.26753	2.64421	0.789676	0.829385	2.58535	1.2196	1.06875	2.50993	0.85527	0.847963	2.44119	0.896423	0.852441	2.43215	0.762487	0.777509	0.884384	0.641162	2.88006	0.832255	0.872851	2.77974	1.20427	1.26882	0.948703	1.15808	2.81239	1.05459	0.8343
PE 44:4; PE 18:0-26:4	2.52851	0.684149	0.759494	2.64421	0.542614	0.516822	2.58535	0.772251	0.847587	2.50993	0.518501	0.617162	2.44119	0.521604	0.551944	2.43215	0.546332	0.570616	0.901393	0.776146	2.88006	0.607903	0.486374	2.77974	0.958071	0.816968	0.584163	0.59985	2.81239	1.05425	0.883642
TAG 50:13; TAG 12:3-19:5-19:5	0.562644	0.739391	0.892108	0.58461	0.636915	0.63641	0.744893	0.939461	0.909303	0.583009	0.555622	0.597671	0.658072	0.671646	0.514646	0.634419	0.518339	0.602402	0.802895	0.0127383	0.708097	0.626514	0.68489	0.957422	1.20394	1.15974	0.690845	0.919192	0.900437	1.18137	0.136982
MGDG 13:0; MGDG 2:0-11:0	0.688429	0.737116	0.73933	0.740057	0.864259	0.739349	0.761438	0.695226	0.743807	0.759361	0.919578	0.958739	0.731956	0.853121	0.881742	0.705133	0.806088	0.815589	1.10766	0.0275799	0.788686	1.02393	0.921265	0.771703	0.903946	0.88556	0.917514	0.91914	0.773454	1.17829	0.000936
TAG 49:9; TAG 12:3-15:0-22:6	2.52851	1.04673	1.06923	2.64421	0.709747	0.715217	2.58535	1.13417	1.04843	2.50993	0.941417	0.975189	2.44119	0.915937	0.902171	2.43215	0.94113	0.913999	0.962284	0.882559	2.88006	0.918202	0.847348	2.77974	0.964581	1.03473	0.890773	1.06572	2.81239	1.05281	0.852117
DGTS 19:2; DGTS 2:0-17:2	0.631008	0.701819	0.741704	0.65994	0.765479	0.752848	0.625327	0.656804	0.646987	0.694173	0.864025	0.805504	0.674979	0.73907	0.81092	0.660292	0.706174	0.725521	1.08068	0.0784924	0.665737	0.77619	0.793076	0.664903	0.674253	0.771826	0.747713	0.748784	0.6626	1.05228	0.183225
Riboflavin-5'-monophosphate	0.5557	0.592046	0.528273	0.531884	0.602447	0.65666	0.593293	0.536424	0.591108	0.56348	0.616308	0.564776	0.451979	0.561975	0.596927	0.516934	0.586965	0.626888	0.980415	0.626413	0.560367	0.689783	0.654777	0.408508	0.654651	0.644816	0.689801	0.593776	0.561519	1.05208	0.374394
DL-5-Hydroxylysine	2.36347	3.1999	2.95019	2.57344	3.22172	3.23098	2.57185	2.7333	2.89368	2.58841	2.93637	2.91661	2.44092	2.79062	2.82218	2.45311	2.60698	2.57174	0.937387	0.168411	2.85236	3.25008	3.16614	2.7423	3.115	3.10248	3.02971	3.02799	2.79129	1.05202	0.239547
TAG 48:5; TAG 14:0-15:0-19:5	2.52851	1.01672	0.975928	2.64421	0.904721	0.669074	2.58535	1.30763	0.98136	2.50993	0.917913	0.939913	2.44119	1.02283	0.99357	2.43215	0.897082	0.956733	0.963111	0.882598	2.88006	0.936531	0.961054	2.77974	1.01673	0.919843	1.04549	0.959996	2.81239	1.0513	0.853274
Cer-BDS d34:6; Cer-BS d16:3/18:3	0.585088	0.70653	0.654952	0.603917	0.805887	0.804354	0.551853	0.598705	0.652308	0.596897	0.698382	0.696823	0.493356	0.609117	0.665098	0.54546	0.634376	0.556067	0.921521	0.198797	0.646267	0.746988	0.739489	0.628275	0.707945	0.74855	0.736937	0.684982	0.625096	1.05046	0.357817
PA 39:1; PA 24:0-15:1	2.52851	0.702303	0.861899	2.64421	0.486261	0.572888	2.58535	0.841589	0.859203	2.50993	0.755624	0.724462	2.44119	0.649702	0.624984	2.43215	0.60794	0.631401	0.941665	0.859086	2.88006	0.670977	0.616448	2.77974	0.816874	0.656991	0.768884	0.68947	2.81239	1.05046	0.887975
PA 31:6; PA 9:0-22:6	0.706548	0.783945	0.783591	0.741769	0.832352	0.839494	0.670427	0.686208	0.8187	0.799669	0.881439	0.831641	0.727261	0.881267	0.844114	0.688023	0.79366	0.82456	1.05954	0.155588	0.737384	0.871815	0.858793	0.731453	0.866	0.833427	0.853791	0.776243	0.680075	1.05041	0.245732
TAG 46:1; TAG 13:0-16:0-17:1	0.658101	0.659653	0.895124	0.793559	0.566936	0.576315	0.84011	0.778209	1.07865	0.64985	0.779334	0.861733	0.650397	0.512649	0.688335	0.673809	0.654112	0.609334	0.887959	0.203402	0.773039	0.849785	0.749683	0.759368	0.713793	0.809004	0.88995	0.855828	0.789838	1.05019	0.522347
PC 20:1; PC 2:0-18:1	0.98731	1.12316	1.07901	1.0772	1.25353	1.3101	1.0646	1.12749	1.19884	1.02454	1.1725	1.12878	0.994317	1.14258	1.14037	0.946487	1.16141	1.00448	0.950516	0.22272	1.11891	1.15107	1.27098	1.09505	1.21454	1.28987	1.22412	1.25272	1.11048	1.04955	0.197854
TAG 55:16; TAG 16:5-19:5-20:6	0.543758	0.6927	0.932112	0.549264	0.424872	0.647397	0.724585	0.727399	0.960645	0.559257	0.440754	0.423744	0.622438	0.433111	0.448552	0.639918	0.4473	0.447367	0.719432	0.00925546	0.675397	0.465416	0.413294	0.924716	1.05695	1.27939	0.761366	0.837438	0.891143	1.17773	0.27518
PC(14:0/11,12-EET)	1.45997	1.5205	1.68349	1.41215	1.94781	1.78661	1.13289	1.52506	1.83665	1.71113	1.26006	1.64366	1.16509	1.53973	1.83885	1.39231	2.16363	1.79014	1.01394	0.86997	1.64827	2.03237	1.61962	1.48656	2.05613	2.01228	1.62117	1.24295	1.28175	1.04865	0.568872
PC 38:1; PC 12:0-26:1	2.52851	0.73211	0.849436	2.64421	0.677441	0.640409	2.58535	1.07091	0.979658	2.50993	0.781794	0.745099	2.44119	0.659431	0.694079	2.43215	0.793141	0.733156	0.927758	0.808493	2.88006	0.847832	0.805776	2.77974	0.824063	0.765383	0.790334	0.815526	2.81239	1.04824	0.881231
DAG 46:0; DAG 19:0-27:0	2.52851	0.789006	0.795988	2.64421	0.597309	0.514951	2.58535	0.940128	0.628543	2.50993	0.760723	0.676497	2.44119	0.705201	0.658834	2.43215	0.637053	0.678229	0.956406	0.89459	2.88006	0.752503	0.732408	2.77974	0.617529	0.603773	0.730072	0.693069	2.81239	1.04803	0.894432
PG 41:2; PG 22:0-19:2	2.52851	0.68255	0.815692	2.64421	0.490946	0.511773	2.58535	0.838604	0.835094	2.50993	0.506256	0.564261	2.44119	0.500081	0.551192	2.43215	0.511079	0.616689	0.891065	0.753093	2.88006	0.549346	0.486912	2.77974	0.848311	0.900906	0.592501	0.65337	2.81239	1.04784	0.896845
HexCer-NDS d40:0; HexCer-NDS d14:0/26:0	2.52851	0.793297	0.923919	2.64421	0.631638	0.493313	2.58535	0.932515	0.748652	2.50993	0.732094	0.752946	2.44119	0.738339	0.779783	2.43215	0.653188	0.704628	0.956263	0.889603	2.88006	0.709434	0.7178	2.77974	0.73291	0.707976	0.726591	0.800503	2.81239	1.04771	0.890589
Cer-BDS d57:9; Cer-BS d22:2/35:7	0.466059	0.561228	0.67236	0.475289	0.553034	0.493499	0.525294	0.60014	0.694626	0.457756	0.494607	0.426768	0.462535	0.442293	0.37749	0.417209	0.443753	0.457895	0.789504	0.001044	0.560976	0.532555	0.554211	0.669809	0.803929	0.847996	0.599197	0.672531	0.651995	1.16893	0.0554535
TAG 55:13; TAG 17:3-19:5-19:5	2.52851	0.69835	0.865998	2.64421	0.515203	0.629632	2.58535	0.582702	0.835094	2.50993	0.536602	0.470791	2.44119	0.433111	0.46372	2.43215	0.409521	0.405001	0.849978	0.673995	2.88006	0.466226	0.447566	2.77974	0.831944	0.847342	0.618409	0.757005	2.81239	1.04675	0.899978
1-Isothiocyanato-8-(methylsulfinyl)-octane	2.37666	2.78229	2.54799	1.97372	2.32198	2.35101	1.77887	1.87194	1.90116	2.9961	3.38481	3.36618	2.5205	3.05465	2.94813	1.60075	2.00904	1.87192	1.19323	0.107081	3.04142	3.3349	3.29703	1.75608	1.95764	1.99756	1.99437	1.9569	1.49704	1.04659	0.698861
PG 41:0; PG 18:0-23:0	0.562644	0.755796	0.952891	0.58461	0.644258	0.716365	0.744893	0.90427	0.939471	0.583009	0.644383	0.629823	0.658072	0.611538	0.586519	0.634419	0.617411	0.579884	0.814827	0.0131942	0.708097	0.63949	0.60296	0.957422	1.24823	1.21053	0.807146	0.871375	0.900437	1.16759	0.182753
PC 39:2; PC 17:0-22:2	2.52851	0.599831	0.740993	2.64421	0.537764	0.513753	2.58535	0.707447	0.788765	2.50993	0.554965	0.540048	2.44119	0.52155	0.621017	2.43215	0.559807	0.475533	0.91496	0.812149	2.88006	0.581389	0.46165	2.77974	0.754236	0.730421	0.573872	0.606197	2.81239	1.04579	0.9055
PE 39:4; PE 15:0-24:4	2.52851	0.868849	0.900325	2.64421	0.698467	0.567246	2.58535	0.889637	0.678564	2.50993	0.915261	0.648431	2.44119	0.779984	0.795222	2.43215	0.805929	0.675839	0.971102	0.925258	2.88006	0.706319	0.721921	2.77974	0.786585	0.863124	0.680186	0.695004	2.81239	1.04564	0.893931
LPC 13:0	0.726012	0.793322	0.784206	0.754607	0.927459	0.900084	0.78771	0.851377	0.810012	0.749393	0.875805	0.814342	0.747042	0.872617	0.892437	0.728477	0.867842	0.818944	1.00438	0.908402	0.781184	0.936418	0.902497	0.75973	0.86679	0.892066	0.896561	0.881772	0.744875	1.0446	0.274674
Choline	5.0186	6.99076	6.20174	5.27004	5.25382	5.20789	5.3181	6.08801	5.60396	4.43967	6.3566	6.27859	4.42968	6.27155	6.27395	4.85954	5.88199	5.84426	0.993777	0.920234	5.28017	6.49862	6.4558	5.28844	5.8498	5.84609	6.36531	6.33993	5.28847	1.04435	0.377716
PE 39:1; PE 18:0-21:1	2.20777	2.87591	2.70682	2.39276	2.8364	2.2029	2.4431	3.15256	2.72495	2.48543	2.8726	3.00318	2.42192	2.81146	2.98646	2.43622	2.82042	2.77143	1.04528	0.383761	2.61116	2.64791	2.77025	2.5521	2.98459	2.77935	2.80099	2.81504	2.62159	1.04417	0.338343
Methylprednisolone	2.00395	2.35717	2.28725	2.33601	2.89736	2.75395	2.27171	2.37236	2.52161	2.615	3.11228	3.14368	2.41359	2.7921	2.54408	2.38267	2.76872	2.79152	1.1267	0.0285152	2.6826	2.99574	3.09104	2.43146	2.74353	2.84876	2.95434	2.91468	2.6003	1.15876	0.00379183
PE 46:6e; PE 20:4e/26:2	2.52851	0.87143	0.94178	2.64421	0.603075	0.478553	2.58535	1.00823	0.902344	2.50993	0.640389	0.656715	2.44119	0.592575	0.656508	2.43215	0.579134	0.507994	0.876875	0.696744	2.88006	0.681719	0.646952	2.77974	0.841303	0.830643	0.74569	0.891343	2.81239	1.04349	0.896083
LPC 15:0	1.92929	2.17603	2.06937	2.08495	2.54701	2.54007	2.24323	2.33017	2.50099	2.09984	2.39196	2.39619	2.15687	2.50153	2.5243	2.14574	2.54587	2.54788	1.04354	0.324618	2.20343	2.54524	2.46828	2.10921	2.37426	2.40141	2.48584	2.51665	2.2032	1.04341	0.299179
Cer-NP t29:3; Cer-NP t14:2/15:1	1.01672	1.10901	1.15406	1.20977	1.2515	1.32872	1.50201	1.21133	1.34658	1.09784	1.29428	1.33751	0.960646	1.17998	1.29498	1.16687	1.58226	1.28958	1.00667	0.913901	1.09832	1.28576	0.85826	1.42658	1.60872	1.10592	1.63111	1.63938	0.958037	1.04334	0.636256
LPS 20:2	0.703348	0.806167	0.763557	0.7583	0.940309	0.933162	0.752242	0.758979	0.739534	0.741877	0.774094	0.916002	0.720348	0.775389	0.873547	0.684867	0.888985	0.842626	1.00868	0.862063	0.785477	0.88659	0.819878	0.764611	0.880584	0.883723	0.766275	0.912845	0.759042	1.0424	0.349803
Tyrosine	2.72014	3.20196	2.97869	2.94958	3.56006	3.52352	2.90867	3.05809	3.24529	2.78396	3.17373	3.18817	2.62896	3.03068	3.05203	2.55853	3.00505	2.97353	0.937775	0.125679	3.06028	3.49749	3.49186	2.9627	3.35241	3.33672	3.33799	3.30778	2.95659	1.04114	0.288586
PE 44:3; PE 22:0-22:3	2.52851	0.780256	0.792956	2.64421	0.558429	0.517837	2.58535	1.09487	0.864662	2.50993	0.732622	0.676019	2.44119	0.659839	0.667296	2.43215	0.6493	0.653448	0.923565	0.809637	2.88006	0.658616	0.602521	2.77974	0.889146	0.882678	0.655803	0.707127	2.81239	1.04051	0.9065
Spermidine	3.57006	5.92028	5.50325	3.94439	5.60855	5.69328	4.08254	4.75217	4.78925	4.09023	5.37404	5.43206	3.92972	5.27383	5.2969	4.06724	4.66367	4.72336	0.976912	0.753391	4.78983	5.83434	5.76103	4.69207	4.79898	4.80128	5.10382	5.07479	4.72744	1.03921	0.561075
trans-p-Hydroxycinnamic acid	1.38439	1.7472	1.59528	1.51837	1.86663	1.8562	1.47784	1.5986	1.70497	1.52426	1.66808	1.61537	1.44907	1.56821	1.66171	1.45412	1.63024	1.64766	0.964017	0.360859	1.61413	1.82048	1.80396	1.46227	1.81411	1.79166	1.75694	1.75175	1.51019	1.03905	0.389204
DAG 39:3; DAG 13:1-26:2	2.52851	0.507884	0.638584	2.64421	0.509288	0.458016	2.58535	0.639803	0.661385	2.50993	0.491998	0.443379	2.44119	0.406711	0.519832	2.43215	0.417357	0.447451	0.904858	0.806796	2.88006	0.353984	0.380905	2.77974	0.616927	0.693468	0.559514	0.525361	2.81239	1.03842	0.926928
Cer-BDS d38:10; Cer-BS d16:3/22:7	0.781698	1.05031	1.00337	0.991367	1.14533	1.26984	1.03518	1.13469	1.23696	0.79444	0.930485	1.05005	0.935016	1.19473	1.31927	1.00674	1.11267	1.24304	0.993543	0.927174	0.794641	1.02011	1.09879	1.02104	1.30334	1.36698	1.15651	1.11638	1.13768	1.03801	0.589775
Cytidine	2.51085	3.29529	3.1067	2.64391	3.50931	3.51338	2.66212	2.89598	3.07274	2.59453	2.88263	2.90017	2.43129	2.7534	2.81756	2.41334	2.63149	2.61133	0.883333	0.0212323	3.25246	3.86275	3.83637	3.14482	3.71333	3.67984	3.50851	3.49262	3.02235	1.15813	0.0088124
LPE 22:3	1.0308	1.19221	1.12709	1.00316	1.22236	1.25577	0.92645	0.993922	1.05454	1.03347	1.03323	1.0943	0.912255	0.9545	0.960329	0.771573	0.881844	0.870596	0.868023	0.0117113	1.36119	1.50396	1.49643	1.10588	1.22796	1.23139	1.17213	1.18077	1.03645	1.15397	0.0229523
Dopamine	0.836815	0.852677	0.801416	1.00038	1.16016	0.194284	0.94306	1.02991	1.02045	0.76112	0.937223	1.04631	0.831497	0.943968	0.89606	0.839904	1.05639	1.04767	1.06646	0.567651	0.726379	0.991071	0.851676	0.810821	1	0.941343	1.02924	0.885905	0.890813	1.03675	0.748744
PS 12:0; PS 2:0-10:0	0.829743	0.913424	0.800381	0.864854	0.982271	0.979884	0.912999	0.940012	0.986913	0.848601	0.95479	0.999275	0.850822	1.00895	0.938285	0.88696	1.11204	1.09469	1.05894	0.19245	0.848073	1.01544	0.989619	0.822911	1.01172	0.944717	1.00194	1	0.877306	1.03669	0.341534
HexCer-NS d42:3; HexCer-NS d16:1/26:2	2.52851	0.652714	0.71795	2.64421	0.503142	0.39491	2.58535	0.890938	0.597758	2.50993	0.520353	0.531329	2.44119	0.418772	0.444113	2.43215	0.390865	0.468959	0.882088	0.751923	2.88006	0.506923	0.446183	2.77974	0.641002	0.669437	0.54948	0.649895	2.81239	1.03644	0.926822
PC 35:1; PC 11:0-24:1	2.52851	0.625809	0.733012	2.64421	0.619566	0.390951	2.58535	0.733967	0.717326	2.50993	0.564789	0.633557	2.44119	0.55673	0.488852	2.43215	0.585616	0.481857	0.923651	0.832345	2.88006	0.531351	0.54763	2.77974	0.620797	0.602639	0.562361	0.65	2.81239	1.03526	0.928293
PE 43:4; PE 23:0-20:4	2.52851	1.09727	1.11182	2.64421	0.802463	0.763518	2.58535	1.48678	1.11326	2.50993	0.965168	0.883477	2.44119	0.838218	0.949951	2.43215	0.876958	0.905447	0.905847	0.694795	2.88006	1	0.97998	2.77974	1.14383	1.08507	0.934738	1.00375	2.81239	1.03441	0.894134
PE 41:5; PE 15:1-26:4	2.52851	0.70519	0.720367	2.64421	0.632039	0.528666	2.58535	0.841756	0.675602	2.50993	0.570117	0.547812	2.44119	0.616089	0.569874	2.43215	0.640379	0.591237	0.920509	0.817208	2.88006	0.655381	0.540888	2.77974	0.662086	0.67634	0.63794	0.618999	2.81239	1.0339	0.927715
PC 21:1e; PC 14:1e/7:0	0.859934	1.17595	1.08082	0.949015	1.28474	1.37462	1.18345	1.1974	1.45255	0.75683	1.05901	1.13376	1.09936	1.32789	1.38834	1.15914	1.39212	1.30089	1.00557	0.944536	0.94869	1.09701	1.15622	1.04312	1.40789	1.58419	1.17852	1.30276	1.19365	1.03349	0.669949
PC 37:0; PC 10:0-27:0	2.52851	0.781689	0.876849	2.64421	0.659617	0.82412	2.58535	1.04382	0.836316	2.50993	0.594836	0.610925	2.44119	0.618919	0.615029	2.43215	0.55561	0.65333	0.863186	0.654634	2.88006	0.787944	0.619287	2.77974	0.927562	0.911218	0.670512	0.803092	2.81239	1.03218	0.920389
PE 47:5; PE 27:0-20:5	2.52851	0.923651	0.776747	2.64421	0.608795	0.734179	2.58535	0.933835	0.875129	2.50993	0.799385	0.744483	2.44119	0.755301	0.719089	2.43215	0.738775	0.666677	0.936289	0.832138	2.88006	0.702865	0.615917	2.77974	0.857943	0.86168	0.698408	0.805903	2.81239	1.03208	0.922793
Cer-NS d41:3; Cer-NS d14:3/27:0	2.52851	0.620654	0.694056	2.64421	0.54493	0.503963	2.58535	0.763177	0.656535	2.50993	0.495708	0.650926	2.44119	0.518708	0.466819	2.43215	0.480783	0.460929	0.906057	0.797326	2.88006	0.47202	0.46015	2.77974	0.739229	0.73572	0.490855	0.539605	2.81239	1.03192	0.935638
FAHFA 25:6; FAHFA 22:6/3:0	0.656901	0.734092	0.799384	0.68797	0.885957	0.804039	0.685034	0.761986	0.730709	0.653064	0.78369	0.714906	0.663864	0.743215	0.769544	0.639027	0.748312	0.820524	0.968882	0.474935	0.731868	0.806384	0.834717	0.713366	0.79729	0.771922	0.784268	0.797566	0.722384	1.03168	0.404652
PE 41:2; PE 25:0-16:2	1.53534	1.723	1.63807	1.59193	1.65599	1.32075	1.67239	1.98881	1.90243	1.52127	1.56544	1.68815	1.36372	1.62914	1.60953	1.48728	1.55676	1.47772	0.924832	0.103057	1.59725	1.76987	1.81947	1.51587	2.07453	1.69025	1.62725	1.89278	1.51249	1.03135	0.568913
PC 38:5e; PC 16:0e/22:5	2.52851	0.641559	0.735187	2.64421	0.747776	0.606713	2.58535	1.0659	0.790162	2.50993	0.56228	0.618272	2.44119	0.629056	0.568792	2.43215	0.565825	0.541519	0.880413	0.713347	2.88006	0.777611	0.659598	2.77974	0.672397	0.671931	0.650332	0.823129	2.81239	1.03093	0.928856
PE 41:5; PE 23:0-18:5	2.52851	1.08449	1.21821	2.64421	0.948778	0.768188	2.58535	1.44075	1.09767	2.50993	0.955649	0.980679	2.44119	1.02071	0.89305	2.43215	0.840175	0.862427	0.903592	0.678083	2.88006	0.982788	0.925823	2.77974	1.1276	1.24378	0.923737	1.08188	2.81239	1.03085	0.90221
PE 22:5e; PE 18:5e/4:0	1.27314	1.46816	1.3379	1.37403	1.58514	1.6141	1.34423	1.36644	1.49068	1.27131	1.44612	1.47105	1.25788	1.50448	1.43664	1.19833	1.4686	1.47319	0.974619	0.518491	1.3674	1.57876	1.55914	1.29875	1.46886	1.47782	1.54451	1.55879	1.39054	1.0304	0.410613
3-Chloro-L-tyrosine	0.777907	0.866844	0.881682	0.812319	0.87759	1.00482	0.715152	0.791531	0.938167	0.743643	0.847574	0.885487	0.659001	0.848156	0.792755	0.744189	0.759789	0.850969	0.930283	0.13737	0.826899	0.911464	0.811673	0.808525	0.899973	0.84225	0.969593	0.958766	0.865546	1.02983	0.486882
PC 27:6e; PC 22:6e/5:0	0.608571	0.697697	0.621634	0.687385	0.812337	0.833543	0.67506	0.779714	0.819426	0.557661	0.640949	0.662652	0.681771	0.743883	0.776611	0.602305	0.728371	0.759067	0.941534	0.282495	0.60128	0.717681	0.764311	0.680077	0.784586	0.874229	0.762586	0.770697	0.770966	1.02923	0.58784
3-Hydroxykynurenine	0.646905	0.756741	0.71595	0.634889	0.852832	0.888796	0.722873	0.827156	0.771256	0.646087	0.786342	0.811466	0.666279	0.741659	0.809689	0.708097	0.765019	0.773784	0.984015	0.737087	0.712217	0.85185	0.819514	0.672319	0.761149	0.722886	0.836151	0.857913	0.780355	1.02889	0.559982
1-Aminocyclopropane-1-carboxylic acid	1.03949	1.24369	1.18414	1.09545	1.35496	1.32756	1.07902	1.0933	1.199	1.05049	1.25641	1.22608	0.991202	1.1716	1.21986	1	1.1425	1.24703	0.970666	0.510997	1.10884	1.27371	1.28555	1.08754	1.22873	1.25812	1.20847	1.35464	1.11095	1.02825	0.502283
PG 23:2; PG 2:0-21:2	0.662484	0.778424	0.785199	0.706001	0.838955	0.80676	0.67957	0.76262	0.800237	0.696308	0.781374	0.898207	0.6833	0.654188	0.871183	0.67571	0.888289	0.847042	1.02571	0.62707	0.712382	0.805842	0.806349	0.711735	0.791898	0.839484	0.814896	0.820995	0.707558	1.02799	0.442743
HBMP 44:2; HBMP 12:0-16:0-16:2	2.52851	0.816904	0.986729	2.64421	0.452054	0.650621	2.58535	0.544395	0.939865	2.50993	0.457944	0.479154	2.44119	0.477112	0.367604	2.43215	0.35509	0.41765	0.818021	0.602877	2.88006	0.478157	0.377954	2.77974	0.844681	0.980275	0.598796	0.732935	2.81239	1.02769	0.939058
DGTS 36:0; DGTS 16:0-20:0	2.52851	0.644365	0.82152	2.64421	0.576572	0.493127	2.58535	1.09312	0.781935	2.50993	0.580483	0.590936	2.44119	0.507306	0.629287	2.43215	0.539279	0.550006	0.885926	0.733626	2.88006	0.646825	0.612537	2.77974	0.6736	0.699163	0.69775	0.700293	2.81239	1.02742	0.938984
3,4-didhydroxypregna-5,17-diene10,2-carbolactone	0.676095	0.834113	0.81095	0.866558	0.987074	1.13144	1.02452	1.09358	1.17558	0.542678	0.744411	0.766589	0.774096	0.849121	0.775395	0.798125	0.924933	0.944462	0.827894	0.0284367	0.953845	1.05302	1.00068	0.993887	1.10109	1.06417	1.26516	1.25663	1.0932	1.13742	0.0672516
3,4-DIHYDROXYBENZOIC ACID	0.773204	0.883423	0.643871	0.937873	1.12167	1.20788	0.969348	0.876371	0.836465	0.902397	1.02526	1.04331	0.718672	0.95862	0.830168	0.853753	1.04418	1.01217	1.01678	0.825191	0.907376	1.01126	1.01804	0.716629	0.931172	0.973159	0.995479	0.991472	0.922567	1.02631	0.715193
PE 42:2e; PE 18:0e/24:2	1.32048	1.59933	1.6649	1.43433	1.39246	1.29107	1.37345	1.60342	1.7466	1.35404	1.57931	1.58762	1.39038	1.68221	1.60731	1.33002	1.5271	1.56915	1.01498	0.749371	1.4216	1.70121	1.66818	1.3261	1.69463	1.62511	1.45458	1.51428	1.37059	1.02609	0.60189
PC 42:4; PC 24:0-18:4	2.52851	0.770797	0.77341	2.64421	0.722171	0.72357	2.58535	0.895536	0.894647	2.50993	0.70735	0.64444	2.44119	0.643443	0.652844	2.43215	0.683701	0.648237	0.906294	0.761859	2.88006	0.606621	0.605607	2.77974	0.904695	0.895259	0.653248	0.72335	2.81239	1.02574	0.938952
BMP 21:4; BMP 3:0-18:4	0.992876	1.09075	0.972733	1.02007	1.17842	1.17927	1.04289	1.00221	1.02328	1.0679	1.35261	1.34415	1.01794	1.29243	1.28489	1.02912	1.22827	1.25446	1.1441	0.00926573	1.06226	1.32454	1.3061	1.05696	1.22341	1.20098	1.22396	1.26257	1.09505	1.13189	0.00471214
Naringenin	1.77714	2.04883	1.94354	1.7913	2.15378	2.21148	1.882	1.97583	2.10161	1.77134	1.9888	1.94956	1.67992	1.9712	1.96155	1.79263	2.09142	2.06743	0.965801	0.342551	1.84339	2.1318	2.07038	1.80523	2.06343	2.0508	2.20426	2.19108	1.97288	1.02503	0.484926
TAG 49:10; TAG 14:3-15:3-20:4	2.52851	1.16075	1.29069	2.64421	0.813649	0.741496	2.58535	1.43831	1.26853	2.50993	1.0284	0.995523	2.44119	1.06748	0.94552	2.43215	0.926517	0.939467	0.918094	0.715711	2.88006	1.07842	1.05181	2.77974	1.12029	1.13537	1.06301	0.910321	2.81239	1.02487	0.919651
HBMP 42:0; HBMP 12:0-14:0-16:0	0.569456	0.836709	1.08279	0.622145	0.512263	0.700722	0.770076	0.919002	0.956915	0.578784	0.604342	0.488785	0.677357	0.434055	0.476281	0.636436	0.494153	0.442601	0.693363	0.00383183	0.716047	0.574844	0.553657	0.983498	1.2281	1.25987	0.820617	0.850661	0.89538	1.13093	0.350299
TAG 54:15; TAG 16:5-19:5-19:5	0.480856	0.572793	0.715797	0.498657	0.646286	0.588526	0.513064	0.563039	0.70511	0.479101	0.492611	0.336748	0.490374	0.451616	0.488021	0.455482	0.457618	0.497663	0.785226	0.00156613	0.542689	0.441244	0.418089	0.660578	0.804772	0.992572	0.613042	0.795221	0.689944	1.12756	0.286686
TAG 48:8; TAG 12:3-16:2-20:3	2.52851	1.11101	1.39256	2.64421	1.02171	0.956561	2.58535	1.56204	1.31032	2.50993	1.32788	1.15369	2.44119	1.17952	1.17131	2.43215	1.18952	1.25472	0.970068	0.87506	2.88006	1.20556	1.11251	2.77974	1.19887	1.14933	1.13721	1.2017	2.81239	1.02416	0.912396
Petunidin	0.735259	0.89303	0.818792	0.783982	0.903995	0.925668	0.758024	0.820294	0.848144	0.763719	0.907044	0.825045	0.742461	0.917239	0.860691	0.715381	0.748036	0.891841	0.984543	0.712423	0.802352	0.929077	0.890521	0.766442	0.886099	0.809794	0.865994	0.92448	0.787647	1.0234	0.526613
PE 41:4; PE 15:0-26:4	2.52851	1.67891	1.66976	2.64421	1.36329	1.2083	2.58535	1.92011	1.64041	2.50994	1.4612	1.42313	2.44119	1.60241	1.65379	2.43215	1.26761	1.36188	0.937029	0.634503	2.88006	1.35888	1.57053	2.77974	1.79769	1.58651	1.32674	1.52878	2.81239	1.02335	0.877438
TAG 47:6; TAG 12:0-13:1-22:5	2.52851	0.981348	1.14434	2.64421	0.850882	0.814374	2.58535	1.38381	0.993817	2.50993	0.866119	0.879182	2.44119	0.84411	0.879796	2.43215	0.870909	0.901296	0.906514	0.704786	2.88006	0.878218	0.851456	2.77974	1.10058	1.02927	0.86564	1.02322	2.81239	1.02111	0.937506
Cer-NP t27:3; Cer-NP t15:2/12:1	0.901001	1.10207	0.821944	0.824415	1.00938	1.04635	0.974004	0.835407	1.06867	0.855812	0.969239	0.985531	0.875745	1.0179	1.01834	0.907637	1.0441	1.08384	1.02038	0.67308	0.877189	0.938607	1.04239	0.909894	0.974671	1.06428	1.0842	1.01077	0.854401	1.02018	0.682448
HexCer-NDS d40:2; HexCer-NDS d24:0/16:2	2.52851	0.854944	0.875866	2.64421	0.557696	0.529232	2.58535	0.851093	0.809773	2.50993	0.625867	0.636743	2.44119	0.774108	0.670974	2.43215	0.63832	0.616112	0.927164	0.821397	2.88006	0.657168	0.679042	2.77974	0.639251	0.747093	0.671887	0.61102	2.81239	1.01969	0.955709
BENZOIC ACID	1.03829	1.2531	1.16823	1.10655	1.41667	1.27062	1.08916	1.20637	1.23188	1.01862	1.15794	1.16385	0.946039	1.07613	1.16494	0.955852	1.19532	1.2582	0.921717	0.0951338	1.14415	1.32428	1.26328	1.10363	1.26477	1.23338	1.24911	1.28138	1.1289	1.01967	0.614058
PE 41:0; PE 18:0-23:0	2.52851	1.03831	1.02684	2.64421	0.86903	0.886757	2.58535	1.49632	1.22142	2.50993	1.12952	1.01222	2.44119	0.864109	0.872647	2.43215	0.994456	0.898153	0.920097	0.728789	2.88006	1.00059	0.942047	2.77974	1.06411	1.02139	0.983542	1.07492	2.81239	1.01833	0.942401
Cer-NS d48:5; Cer-NS d24:3/24:2	2.52851	0.646919	0.850211	2.64421	0.744537	0.708337	2.58535	1.28869	0.938681	2.50993	0.783382	0.7922	2.44119	0.831067	0.829747	2.43215	0.84559	0.814371	0.949301	0.858438	2.88006	0.813289	0.781559	2.77974	0.799884	0.77726	0.757108	0.757315	2.81239	1.01725	0.956729
PE 41:3e; PE 22:3e/19:0	2.52851	1.68018	1.72466	2.64421	1.43015	1.02506	2.58535	2.0266	1.54091	2.50994	1.47996	1.47447	2.44119	1.38878	1.36436	2.43215	1.29878	1.25491	0.910326	0.526037	2.88006	1.49825	1.53877	2.77974	1.5684	1.40327	1.36059	1.63638	2.81239	1.017	0.91319
PC 39:3e; PC 22:3e/17:0	1.08444	1.24235	1.42052	1.08593	1.14125	1.2923	1.11637	1.45184	1.50806	1.11799	1.23749	1.29887	1.08985	1.29958	1.27659	1.08702	1.20147	1.22116	0.95477	0.374439	1.16857	1.26326	1.39553	1.1341	1.48084	1.27027	1.19164	1.44594	1.17562	1.01611	0.776304
D-3-Phenyllactic acid	0.860125	0.876838	0.91784	0.760493	0.874855	0.875652	0.927405	0.898302	0.976948	0.915717	1.06618	1.13994	1.02103	1.06926	1.1076	1.03377	1.08112	1.06995	1.19277	2.20574e-05	0.948368	1.01154	0.993681	0.871642	1.0426	0.960917	1.07902	1.03651	0.962016	1.11769	0.00214479
PC 25:4; PC 3:0-22:4	0.731769	0.362598	0.753306	0.78503	0.725179	1.16969	0.80002	0.888966	0.505467	0.739847	0.895336	0.906302	0.746123	0.907651	0.428993	0.743776	1.11123	0.776504	1.0794	0.552087	0.68047	0.83843	0.83633	0.680096	0.617102	0.778416	0.891956	0.787228	0.711823	1.01485	0.893167
DGDG 4:0; DGDG 2:0-2:0	0.534881	0.734327	0.665288	0.617501	0.758362	0.715747	0.561994	0.70151	0.693832	0.647256	0.761725	0.790585	0.712634	0.809471	0.815852	0.664426	0.779701	0.804364	1.13413	0.0169827	0.680636	0.840069	0.802787	0.679704	0.787064	0.735614	0.762699	0.764691	0.625176	1.11615	0.0397522
Quercetin 3-(6-O-acetyl-beta-glucoside)a	0.535373	0.676458	0.585442	0.637087	0.731632	0.637248	0.511669	0.559061	0.653247	0.51776	0.546685	0.541218	0.543147	0.532825	0.677115	0.60704	0.649056	0.548161	0.934106	0.201647	0.565728	0.662871	0.632414	0.587965	0.584692	0.628204	0.683894	0.63412	0.626237	1.01428	0.749307
PE 41:5; PE 15:1-26:4	2.52851	1.36766	1.43779	2.64421	1.09451	1.11534	2.58535	1.67748	1.18645	2.50994	1.29746	1.11845	2.44119	1.20441	1.15193	2.43215	1.12176	1.32723	0.933954	0.711894	2.88006	1.18889	1.30132	2.77974	1.29263	1.3667	1.01533	1.21137	2.81239	1.0135	0.946936
PE 25:5eb; PE 22:5e/3:0	1.57071	1.85497	1.67177	1.70229	2.09638	2.07621	1.61744	1.66751	1.79041	1.71274	1.84013	1.84854	1.49851	1.72314	1.75367	1.53262	1.79381	1.71354	0.960681	0.36976	1.77124	2.02586	1.95998	1.64852	1.84256	1.8021	1.81982	1.77837	1.6039	1.01275	0.773699
HexCer-NS d44:5; HexCer-NS d28:3/16:2	0.385572	0.572454	0.642581	0.473341	0.51174	0.450447	0.446688	0.656462	0.603692	0.414586	0.438448	0.429231	0.373957	0.422283	0.410204	0.450015	0.419613	0.481567	0.809598	0.00845078	0.476505	0.499235	0.472366	0.560227	0.686159	0.771149	0.555673	0.619115	0.651405	1.11572	0.210246
PE 43:1; PE 17:0-26:1	2.52851	0.84835	1.05589	2.64421	0.702191	0.577472	2.58535	0.951461	1.46154	2.50993	0.951952	0.910923	2.44119	0.605993	0.796162	2.43215	0.810844	0.777537	0.916265	0.759794	2.88006	0.880351	0.769656	2.77974	0.850564	0.881001	0.791023	0.867779	2.81239	1.0118	0.968641
2-Aminoethylphosphonate	0.746242	0.780517	0.590563	0.717909	0.865632	0.756227	0.695735	0.737912	0.666048	0.674766	0.580563	0.743989	0.57912	0.543893	0.604949	0.56346	0.743465	0.703472	0.875075	0.0247031	0.771195	0.87856	0.800787	0.704361	0.828378	0.839225	0.828151	0.82908	0.831896	1.11512	0.0139861
GlcADG 39:3; GlcADG 17:0-22:3	0.806782	1.02055	1.05132	0.887587	0.688018	0.681727	0.86715	1.12643	0.950773	0.725893	0.817064	0.809926	0.72401	0.902217	0.740529	0.693779	0.765224	0.755334	0.85813	0.0371296	0.885754	1.05813	1.04905	0.909472	1.0861	1.10372	0.915948	1.05679	0.943002	1.1148	0.100955
PE 41:3; PE 19:0-22:3	1.3708	1.6958	1.61398	1.50291	1.70417	1.53486	1.48383	1.85006	1.81478	1.46497	1.65462	1.57659	1.42341	1.7474	1.79703	1.4147	1.67616	1.61018	0.985854	0.749849	1.56852	1.78099	1.75795	1.40259	1.51232	1.88853	1.40316	1.91982	1.4859	1.0102	0.850739
PE 41:3e; PE 18:3e/23:0	2.52851	1.61415	1.62203	2.64421	1.48939	1.25739	2.58535	2.03677	1.50045	2.50994	1.38643	1.40156	2.44119	1.53168	1.4359	2.43215	1.47319	1.53387	0.934464	0.616151	2.88006	1.60998	1.56285	2.77974	1.46037	1.35066	1.41267	1.56838	2.81239	1.00919	0.951716
TAG 47:4; TAG 12:1-13:1-22:2	2.52851	0.802433	0.927535	2.64421	0.646614	0.665516	2.58535	0.974266	0.953481	2.50993	0.79735	0.782719	2.44119	0.664692	0.785903	2.43215	0.679301	0.740758	0.929768	0.812584	2.88006	0.648528	0.650788	2.77974	0.788713	0.773496	0.753152	0.746501	2.81239	1.00829	0.979913
Coumarin	0.75049	0.8721	0.837135	0.779544	1.08237	0.992221	0.778673	0.793946	0.836216	0.762333	0.878281	0.85022	0.76538	0.907363	0.808245	0.722725	0.922397	0.922632	0.976288	0.654821	0.799432	0.969182	0.960617	0.777408	0.894759	0.855476	0.899071	0.835678	0.795035	1.00828	0.872817
PC 38:0; PC 18:0-20:0	2.52851	0.946832	1.06505	2.64421	0.509991	0.793215	2.58535	1.21711	0.984333	2.50993	0.900662	0.811756	2.44119	0.778157	0.816744	2.43215	0.76157	0.775917	0.921164	0.773344	2.88006	0.753278	0.647181	2.77974	0.941642	0.87122	0.807434	0.867499	2.81239	1.00647	0.983007
Glyceric acid	2.29166	2.68276	2.40519	2.58331	3.16984	3.14389	2.6105	2.74351	2.91262	1.95078	2.1968	2.15813	1.88936	2.07555	2.09528	1.85303	2.20349	2.10381	0.754839	1.58782e-05	2.82821	3.29877	3.0586	2.67913	3.02708	3.067	3.23876	3.28395	2.75848	1.10987	0.0308845
PC 24:4e; PC 20:4e/4:0	0.634521	0.705478	0.741538	0.737288	0.902849	0.945323	0.793951	0.837723	0.934015	0.626826	0.71167	0.72729	0.737362	0.857063	0.921337	0.662132	0.759938	0.811157	0.942219	0.344913	0.7227	0.772063	0.816848	0.759363	0.889448	0.896143	0.807892	0.846129	0.766897	1.00619	0.905731
Smenospongidine	0.834191	0.870592	0.837896	0.578718	1.16295	0.778332	0.908319	0.95422	1.11558	0.801209	1.01326	0.83073	0.877866	0.964932	0.951721	0.798458	1.00623	0.954888	1.01971	0.7897	0.888062	0.710307	1.08925	0.819156	0.931095	0.908159	0.871096	1.0902	0.782933	1.00615	0.940295
GlcADG 36:0; GlcADG 15:0-21:0	2.52851	1.02515	1.26301	2.64421	0.690804	0.618829	2.58535	1.52552	0.993147	2.50993	0.91929	0.849311	2.44119	0.904391	0.829858	2.43215	0.712658	0.729628	0.888565	0.664745	2.88006	0.868723	0.86092	2.77974	0.887376	1.10013	0.907165	0.858591	2.81239	1.00581	0.983353
GlcADG 39:2; GlcADG 20:0-19:2	2.52851	0.835254	0.877965	2.64421	0.711781	0.745264	2.58535	1.14567	0.865802	2.50993	0.73568	0.700938	2.44119	0.74519	0.738437	2.43215	0.650195	0.70649	0.901111	0.734092	2.88006	0.694784	0.704867	2.77974	0.895189	0.752837	0.732244	0.75961	2.81239	1.00556	0.986081
Arginine	6.46877	7.71077	7.2372	6.7155	8.17273	8.20167	6.63054	7.00541	7.56728	7.02307	7.97738	7.95427	6.40655	7.38358	7.43687	6.14137	7.19184	7.142	0.983976	0.700642	8.47767	8.38207	8.16042	6.54017	7.32998	7.29216	6.92252	6.87575	6.08572	1.00543	0.912387
Folic acid	0.867652	0.760578	0.855917	0.650775	0.876641	0.741537	0.713021	0.796021	0.939431	0.876764	1.04906	0.87943	0.768757	0.919202	1.02362	0.877012	1.01879	1.02828	1.17209	0.00688098	0.861279	0.929739	1	0.776575	0.878445	0.848995	0.928123	0.940921	0.809372	1.10718	0.0411853
PE 41:5e; PE 20:3e/21:2	2.52851	1.10355	1.12495	2.64421	0.851134	0.849021	2.58535	1.6158	1.0315	2.50993	0.977621	0.860239	2.44119	1.01065	0.95125	2.43215	0.75967	0.799595	0.888955	0.638422	2.88006	1.2072	0.949694	2.77974	1.0849	0.958492	0.763933	0.947554	2.81239	1.00348	0.989198
Cer-BDS d46:2; Cer-BDS d16:0/30:2	2.52851	0.833404	0.803054	2.64421	0.612407	0.552517	2.58535	0.967419	0.791053	2.50993	0.755813	0.737234	2.44119	0.721043	0.710192	2.43215	0.739624	0.788666	0.960864	0.90014	2.88006	0.680035	0.655742	2.77974	0.687921	0.618707	0.633094	0.594122	2.81239	1.00194	0.995619
Hypotaurine	2.16866	2.52597	2.37767	2.11983	2.54215	2.57206	1.91007	2.05783	2.13856	1.69372	1.96396	1.91279	1.60278	1.8467	1.8597	1.46202	1.75325	1.71096	0.774313	7.07567e-05	2.44716	2.75523	2.69206	2.31699	2.66461	2.60556	2.48903	2.45485	2.16812	1.10684	0.0309148
PE 44:4; PE 18:0-26:4	2.52851	0.694549	0.786906	2.64421	0.463171	0.497372	2.58535	1.01648	0.680224	2.50993	0.566731	0.540797	2.44119	0.462996	0.469186	2.43215	0.505361	0.409673	0.868977	0.71093	2.88006	0.484749	0.521578	2.77974	0.645371	0.703199	0.51565	0.564678	2.81239	1.00089	0.99812
TAG 48:7; TAG 12:3-16:0-20:4	0.819815	0.850024	1.11108	0.873741	0.828812	0.695333	0.850347	1.11451	0.993711	0.762031	0.775736	0.767797	0.767497	0.764769	0.761951	0.773998	0.785255	0.789532	0.853907	0.0125633	0.919578	1.0309	1.027	0.894757	1.06636	0.996681	0.975822	1.10422	0.967298	1.10387	0.089508
GlcADG 37:2; GlcADG 13:0-24:2	0.84863	0.941717	1.13296	0.896483	0.820962	0.673843	0.935298	1.15084	0.994592	0.845485	1.08165	1.10541	0.935862	0.970646	0.948631	0.94676	1.09222	0.85403	1.0459	0.483093	0.851835	0.833523	0.83724	0.842329	1.09669	0.997896	1.12806	0.878305	0.92778	0.999801	0.997684
PC 7:0; PC 3:0-4:0	0.712309	0.739274	0.712299	0.803481	0.757089	0.91205	0.72231	0.840298	0.884951	0.756945	0.963192	1.00705	0.753168	0.854743	0.888051	0.737478	0.875414	0.922632	1.09523	0.0863204	0.712046	0.764219	0.838542	0.71458	0.82357	0.811778	0.838627	0.853595	0.725364	0.999754	0.995252
TAG 49:8; TAG 12:3-18:0-19:5	2.52851	1.33571	1.54895	2.64421	1.20411	0.929797	2.58535	1.62588	1.5523	2.50993	1.38172	1.37783	2.44119	1.26891	1.20743	2.43215	1.20143	1.1894	0.940782	0.725444	2.88006	1.31227	1.25587	2.77974	1.18784	1.21697	1.17007	1.33233	2.81239	0.999544	0.998134
PE 39:1; PE 26:0-13:1	2.37044	2.87094	2.66079	2.44492	3.00341	2.70664	2.47325	3.04336	2.733	2.57686	2.85373	2.73389	2.60921	3.2093	3.38709	2.52912	2.85842	2.9191	1.05636	0.243623	2.50977	2.68547	2.57155	2.47387	2.81484	2.96804	2.72931	3.02398	2.50951	0.99916	0.983078
DGDG 26:3; DGDG 4:0-22:3	1.72192	2.01453	1.94778	1.97646	2.40694	2.29563	1.94118	2.0356	2.2004	1.668	1.98157	1.92681	1.85754	2.15989	2.06898	1.77159	2.12507	2.11276	0.95317	0.298939	2.00674	2.24436	2.14409	1.84172	2.12332	2.04947	2.153	2.10313	1.85781	0.999094	0.982284
Geranylgeranyl pyrophosphate	1.0303	1.17329	1.10814	1.09171	1.33416	1.34355	1.08861	1.18841	1.25507	0.967014	1.09038	1.07567	0.857081	1.06202	0.984074	0.93533	1.11194	1.09161	0.864496	0.00384033	1.22728	1.45238	1.42561	1.1715	1.29877	1.23775	1.38207	1.32568	1.18313	1.10279	0.0296942
PC 36:0e; PC 14:0e/22:0	2.52851	0.847399	1.06189	2.64421	0.727688	0.911641	2.58535	0.98612	1.05825	2.50993	0.837721	0.80725	2.44119	0.833967	0.813347	2.43215	0.697069	0.723177	0.905981	0.728231	2.88006	0.760702	0.689993	2.77974	0.855676	0.935628	0.790687	0.815976	2.81239	0.997737	0.993962
MALEIC ACID	0.805621	0.867056	0.930777	0.892173	0.982129	1.03719	0.90786	0.784149	0.911005	0.8839	0.960827	0.950276	1.09098	0.906717	1.13676	0.913466	0.940276	1.00185	1.08218	0.0751915	0.856642	0.863698	0.942681	0.831931	0.954537	0.864371	1.06188	0.864214	0.856499	0.99735	0.947918
PE 21:0e; PE 18:0e/3:0	0.455146	0.617794	0.512606	0.527905	0.585364	0.63501	0.431626	0.481852	0.494891	0.440666	0.446925	0.49783	0.516475	0.530944	0.498179	0.503176	0.5135	0.548609	0.948149	0.319817	0.804305	0.54542	0.420446	0.404536	0.480552	0.492772	0.579096	0.518023	0.477889	0.995961	0.963737
PE 43:4e; PE 22:3e/21:1	2.52851	1.22115	1.45809	2.64421	1.00502	0.83695	2.58535	1.59141	1.23354	2.50993	1.15941	1.12653	2.44119	1.06648	0.943555	2.43215	0.885626	0.940134	0.894122	0.608362	2.88006	1.11339	1.11146	2.77974	1.04172	1.09681	1.02397	1.16651	2.81239	0.994824	0.981802
Cer-BDS d48:10; Cer-BS d22:3/26:7	2.52851	0.93931	0.843513	2.64421	0.790955	0.631	2.58535	1.05763	0.907827	2.50993	0.80862	0.717412	2.44119	0.827822	0.818751	2.43215	0.725837	0.818014	0.935911	0.822139	2.88006	0.590104	0.535126	2.77974	0.862916	0.766804	0.752058	0.859869	2.81239	0.993097	0.982906
PE 27:3; PE 5:0-22:3	1.12317	1.31179	1.15814	1.12766	1.43086	1.30961	1.04835	1.06306	1.13932	1.02189	1.17773	1.17739	0.848745	1.07869	1.07331	0.861564	0.998917	1.04255	0.866396	0.0150314	1.2468	1.40585	1.37498	1.18038	1.31772	1.34695	1.3472	1.364	1.19109	1.09924	0.0350054
PE 20:0; PE 9:0-11:0	0.813014	0.922364	0.855437	0.917694	1.07389	1.09088	1.15798	1.24439	1.282	0.923732	1.04994	0.995592	1.08068	1.29099	1.29418	1.16431	1.33023	1.29473	1.114	0.138443	0.786984	0.923775	0.906742	1.06193	1.22622	1.22256	1.10265	1.0583	0.996256	0.992281	0.915766
TAG 54:13; TAG 12:3-20:4-22:6	2.52851	0.908618	1	2.64421	0.717457	0.64195	2.58535	1.0135	0.880797	2.50993	0.798263	0.740066	2.44119	0.794087	0.76753	2.43215	0.719689	0.687909	0.920314	0.782341	2.88006	0.628885	0.614457	2.77974	0.838864	0.897324	0.658823	0.709515	2.81239	0.992234	0.980793
PA 41:3; PA 19:0-22:3	2.52851	1.06546	0.878927	2.64421	0.821673	0.699336	2.58535	1.19796	0.826341	2.50993	0.650537	0.626287	2.44119	0.713631	0.698389	2.43215	0.827002	0.626115	0.869976	0.64638	2.88006	0.68179	0.807474	2.77974	0.820172	0.849274	0.724069	0.7822	2.81239	0.991651	0.978235
LTB4_20-Hydroxy	2.32317	2.69496	2.5222	2.57915	3.1061	3.05594	2.54253	2.67018	2.79666	2.98519	3.39289	3.38435	2.7034	3.15296	3.20907	2.82307	3.29363	3.30158	1.16283	0.00188642	2.82492	3.24369	3.17149	2.58734	2.94407	2.9615	3.10541	3.08562	2.76059	1.09855	0.0281165
alpha-Methyl-DL-serine	3.39883	3.95865	3.71346	3.52346	4.31221	4.2403	3.52094	3.70024	3.90935	3.16749	3.60671	3.60676	3.03723	3.51664	3.37827	2.99706	3.73975	3.50163	0.891301	0.00901755	3.7942	4.37997	4.34421	3.76156	4.23311	4.25815	4.4612	4.39741	3.95433	1.09647	0.0180985
MGDG 22:2; MGDG 5:0-17:2	0.637638	0.717377	0.802327	0.697775	0.838761	0.835428	0.677566	0.728733	0.78276	0.679974	0.819826	0.851165	0.691751	0.796891	0.855952	0.713307	0.841754	0.869104	1.05974	0.216751	0.670859	0.793028	0.801052	0.668079	0.736172	0.724259	0.790617	0.791129	0.6828	0.991014	0.82772
Guanosine 5'-diphosphate-D-mannose	0.902808	1.12671	1.05905	1.02386	1.4396	1.36355	1.23052	1.33148	1.44319	0.823859	1.08925	1.0617	0.942408	1.07416	1.13562	1.14562	1.48219	1.46025	0.935379	0.430249	0.972762	1.13087	1.2032	1.01308	1.21498	1.16139	1.4143	1.41731	1.29383	0.99093	0.896527
4-(Methylsulfinyl)but-3-enylglucosinolate	0.778223	0.88679	0.848732	0.791345	1.07031	1.01185	0.901548	0.934308	0.982731	0.77771	0.943227	0.942244	0.763472	0.954322	0.914551	0.869715	1.08263	0.9416	0.998005	0.969042	0.854191	0.965422	0.928357	0.831087	0.964046	0.947128	0.91517	0.91818	0.804837	0.990565	0.825039
L-beta-Homomethionine	0.789753	0.913291	0.845211	0.756054	0.843984	0.795654	0.662694	0.821387	0.799775	0.772952	0.933595	0.81159	0.739116	0.871334	0.827482	0.687597	0.960804	0.866598	1.03366	0.481164	0.706685	0.83843	0.811334	0.76465	0.804151	0.779191	0.844839	0.844218	0.765295	0.990452	0.785172
PE 39:4e; PE 18:4e/21:0	2.52851	1.00168	1.39829	2.64421	1.10819	1.16547	2.58535	1.57845	1.26923	2.50993	1.00721	0.941658	2.44119	0.913126	0.940944	2.43215	0.955679	0.887305	0.852732	0.475027	2.88006	1.17829	0.951035	2.77974	1.23271	1.26072	0.9373	1.09228	2.81239	0.989865	0.963314
5'-Deoxy-5'-Methylthioadenosine	0.513716	0.595651	0.573067	0.547448	0.655499	0.658753	0.597851	0.540288	0.62766	0.477022	0.577906	0.526984	0.438604	0.564398	0.574299	0.53158	0.519869	0.498275	0.886817	0.0104801	0.505961	0.606531	0.598692	0.704201	0.56173	0.733143	0.7487	0.837264	0.511195	1.09369	0.207865
LPA 24:2	0.584765	0.558337	0.582234	0.647612	0.627028	0.658701	0.674699	0.658202	0.737332	0.548848	0.728574	0.648919	0.620009	0.747075	0.724967	0.586493	0.708987	0.725553	1.0542	0.271655	0.551711	0.686277	0.719281	0.502565	0.667496	0.688164	0.648917	0.658528	0.54601	0.989534	0.83473
PE 38:3; PE 22:0-16:3	2.52851	0.850815	0.981784	2.64421	0.743671	0.54931	2.58535	0.891995	1.0417	2.50993	0.792562	0.754535	2.44119	0.769567	0.712992	2.43215	0.866059	0.781116	0.940921	0.838727	2.88006	0.61557	0.676452	2.77974	0.99478	0.644978	0.628368	0.639863	2.81239	0.988676	0.97259
PE 45:3; PE 23:0-22:3	2.52851	0.99785	1.02832	2.64421	0.813235	0.838369	2.58535	1.02906	1.06655	2.50993	0.86899	0.869597	2.44119	0.774946	0.806444	2.43215	0.908628	0.823244	0.918979	0.754959	2.88006	0.816484	0.741775	2.77974	0.842625	0.879776	0.784699	0.831254	2.81239	0.98798	0.967127
PC 38:1; PC 17:0-21:1	0.781698	1.36355	1.40304	0.991367	1.06724	0.965992	1.03518	1.46208	1.22787	0.79444	1.11942	1.09751	0.935016	1.08776	1.16554	1.00674	1.05616	0.988545	0.898343	0.193678	0.794641	1.07217	0.947498	1.02104	1.39484	1.39333	1.07974	1.32523	1.13768	0.987197	0.889019
Cer-NDS d33:0; Cer-NDS d14:0/19:0	0.543332	0.754486	0.720066	0.546529	0.569552	0.562207	0.515579	0.681291	0.678791	0.511517	0.588781	0.570042	0.508398	0.557445	0.555475	0.490394	0.587413	0.566077	0.885802	0.0421163	0.621743	0.638062	0.674333	0.612295	0.679762	0.707631	0.751569	0.729115	0.626423	1.08419	0.145667
N-alpha-Acetyl-L-Ornithine	0.954109	1.08821	1.0283	0.948394	1.11998	1.22182	0.993823	1.01283	1.12758	1.09507	1.24131	1.22596	1.02717	1.23248	1.21442	1.09106	1.26163	1.29637	1.12537	0.00742549	0.945456	1.16294	1.15626	1.07519	1.16481	1.16624	1.22776	1.22929	1.07693	1.07476	0.0815852
Cer-BS d29:3; Cer-BS d17:2/12:1	1.27327	1.49825	1.37628	1.39324	1.58719	1.68306	1.36028	1.41667	1.55125	1.31655	1.46397	1.46805	1.3233	1.51746	1.52111	1.36241	1.57327	1.5167	0.994164	0.875178	1.35013	1.53338	1.52686	1.30658	1.47745	1.46895	1.49619	1.47133	1.31522	0.985281	0.687362
PE 38:3; PE 16:1-22:2	2.52851	0.800057	0.90683	2.64421	0.517856	0.534434	2.58535	0.961351	0.741218	2.50993	0.612119	0.594439	2.44119	0.668187	0.591878	2.43215	0.644333	0.514633	0.900903	0.763224	2.88006	0.62254	0.526338	2.77974	0.588472	0.596209	0.634443	0.597963	2.81239	0.985134	0.967306
PE 43:3e; PE 22:3e/21:0	2.52851	1.02508	1.13777	2.64421	0.97553	1.03141	2.58535	1.38566	1.28099	2.50993	1.06373	1.1111	2.44119	0.942406	0.981152	2.43215	0.993396	1.01056	0.924019	0.724846	2.88006	1.01806	0.978706	2.77974	0.962304	0.988153	0.907595	1.04284	2.81239	0.984606	0.95014
PE 44:4e; PE 20:4e/24:0	2.52851	1.09756	1.24784	2.64421	0.962007	0.869857	2.58535	1.7572	1.23455	2.50993	1.27523	1.17926	2.44119	1.00696	1.061	2.43215	1.23808	1.03957	0.950177	0.80689	2.88006	1.0492	1.01431	2.77974	1.07501	1.01671	1.00572	1.05689	2.81239	0.984118	0.946541
Cer-NP t47:2; Cer-NP t14:2/33:0	2.52851	1.12984	1.18561	2.64421	0.894397	0.718915	2.58535	1.42956	1.12707	2.50993	0.967929	1.04489	2.44119	1.12388	1	2.43215	1.02788	1	0.951164	0.829437	2.88006	0.942224	0.913272	2.77974	0.984705	0.936853	0.905104	0.846346	2.81239	0.982956	0.948346
Daidzin	1.37991	1.62071	1.53541	1.4387	1.72468	1.75069	1.38204	1.41299	1.45901	1.3495	1.52618	1.55138	1.17755	1.41685	1.41721	1.23473	1.52899	1.49751	0.926718	0.108204	1.44492	1.6563	1.59159	1.33467	1.49174	1.5004	1.5325	1.57724	1.34094	0.982937	0.672038
PE 37:3; PE 21:0-16:3	2.52851	1.03255	1.19229	2.64421	0.778877	0.73598	2.58535	1.47531	1.12866	2.50993	0.82275	0.886636	2.44119	1.06407	0.951906	2.43215	0.87883	0.928239	0.915895	0.726082	2.88006	0.860236	0.994864	2.77974	0.890655	0.907973	0.944234	0.776096	2.81239	0.981882	0.94659
Ile-Pro-Ile	1.10647	1.46132	1.33839	1.51327	1.67402	1.74295	1.31617	1.48984	1.64717	1.12465	1.33198	1.32324	1.31225	1.50019	1.55672	1.24541	1.66594	1.48372	0.943902	0.358412	1.30052	1.522	1.44306	1.37123	1.46517	1.38427	1.55524	1.60398	1.40052	0.981669	0.720627
MGDG 21:4; MGDG 3:0-18:4	0.701399	0.90638	0.723887	0.717422	0.821368	0.899357	0.767275	0.830971	0.842958	0.810224	0.994335	1.02581	0.820881	0.906627	0.985991	0.786158	0.905455	0.781061	1.11171	0.0440167	0.805115	0.877833	0.960939	0.75768	0.881791	0.872671	0.924838	0.887063	0.768867	1.07291	0.109783
PE 37:1; PE 15:0-22:1	2.52851	1.45149	1.54228	2.64421	1.30262	1.02049	2.58535	1.78579	1.36041	2.50994	1.50573	1.3534	2.44119	1.43384	1.45354	2.43215	1.3666	1.33563	0.976011	0.875842	2.88006	1.1504	1.4135	2.77974	1.47939	1.14625	1.12336	1.11193	2.81239	0.980019	0.916699
FAHFA 46:8; FAHFA 26:4/20:4	2.52851	0.884358	0.865581	2.64421	0.740979	0.690952	2.58535	1.00988	0.793383	2.50993	0.665815	0.794611	2.44119	0.734167	0.69842	2.43215	0.658221	0.665765	0.910311	0.763858	2.88006	0.583689	0.595114	2.77974	0.658003	0.708396	0.732182	0.736369	2.81239	0.979812	0.951717
1,7-Dimethylxanthine	0.743465	0.936111	0.773606	0.799374	0.95012	0.868089	0.764908	0.839901	0.860827	0.758596	0.841629	0.818016	0.789159	0.862999	0.820181	0.71556	0.902428	0.93874	0.988178	0.772881	0.782273	0.866694	0.91666	0.722964	0.824358	0.809414	0.886614	0.822769	0.747899	0.9792	0.598501
Cer-BDS d52:9; Cer-BS d22:2/30:7	1.17176	1.12688	1.336	1.27909	1.21603	1.32065	1.33976	1.42345	1.66538	1.21552	1.44401	1.57066	1.19787	1.15183	1.45881	1.29621	1.30078	1.33604	1.00781	0.885042	1.24022	1.46158	1.21035	1.13002	1.32195	1.15333	1.43199	1.43006	1.24757	0.978791	0.683601
PC 41:4; PC 23:0-18:4	0.385572	0.544541	0.644467	0.473341	0.425252	0.454318	0.446688	0.51962	0.633092	0.414586	0.325874	0.303267	0.373957	0.355607	0.328643	0.450015	0.364896	0.333092	0.717918	0.000694069	0.476505	0.360952	0.359764	0.560227	0.672714	0.794658	0.446928	0.53152	0.651405	1.07241	0.535202
Adonitol	0.825492	0.899224	0.860091	0.792984	0.984066	0.931886	0.790044	0.80467	0.86429	0.683344	0.831516	0.779717	0.731051	0.738502	0.830301	0.731944	0.842263	0.800122	0.898876	0.00846842	0.838005	0.949803	0.949046	0.849649	0.93136	0.91507	0.960594	1.0185	0.900984	1.07227	0.0480411
PE 37:4e; PE 18:4e/19:0	2.52851	0.912661	0.753695	2.64421	0.604266	0.555614	2.58535	0.936026	0.745846	2.50993	0.691728	0.607425	2.44119	0.589018	0.622122	2.43215	0.619566	0.618896	0.907539	0.77568	2.88006	0.542634	0.547843	2.77974	0.665969	0.608315	0.542657	0.60962	2.81239	0.977421	0.950132
PE 43:2; PE 19:0-24:2	2.52851	1.1025	1.3555	2.64421	0.99936	0.930947	2.58535	1.46725	1.15336	2.50993	1.07174	0.980864	2.44119	1.03754	1.07919	2.43215	0.954888	0.991571	0.914139	0.685754	2.88006	0.984821	0.990833	2.77974	0.985661	0.956411	1.00314	1.03479	2.81239	0.977034	0.924253
Creatine	13.6484	15.8663	14.8313	14.4816	17.6095	16.8253	13.065	13.7188	14.7595	12.2261	14.5557	14.5407	11.7	13.5441	13.6548	10.9035	12.7733	12.6662	0.864685	0.00689634	15.0664	17.0681	17.6785	14.5107	16.3546	16.3792	16.2825	16.2836	14.4797	1.06897	0.118541
GlcADG 39:1; GlcADG 13:0-26:1	2.52851	1.30139	1.32509	2.64421	1.27387	1.01621	2.58535	1.56579	1.2587	2.50993	1.28424	1.1692	2.44119	1.23399	1.07177	2.43215	1.09312	1.11565	0.925939	0.686582	2.88006	1.09431	1.06496	2.77974	1.24012	0.969154	1.121	1.15257	2.81239	0.975171	0.907573
12,13-EODE	1.20773	1.4525	1.30295	1.3477	1.60078	1.61461	1.27411	1.32485	1.41234	1.50409	1.68925	1.71825	1.41488	1.65801	1.67802	1.46604	1.68509	1.7004	1.15764	0.00240704	1.40746	1.57854	1.57254	1.32499	1.52625	1.4761	1.57096	1.55371	1.39128	1.06893	0.108683
PE 37:4e; PE 18:3e/19:1	2.52851	0.921298	1.01078	2.64421	0.688885	0.655134	2.58535	1.10127	0.835394	2.50993	0.732396	0.760586	2.44119	0.76754	0.704217	2.43215	0.716224	0.739559	0.910026	0.755013	2.88006	0.641767	0.574393	2.77974	0.617102	0.776545	0.796238	0.761777	2.81239	0.974495	0.937186
Quinic acid	0.930459	1.12651	1.11247	1.04272	1.35245	1.31755	1.09917	1.22248	1.25151	0.989664	1.12275	1.10237	0.943862	1.11893	1.13731	0.95016	0.97142	1.14755	0.9071	0.0621161	1.05396	1.22881	1.17153	1.04775	1.15382	1.13445	1.2149	1.09584	1.08673	0.974413	0.56313
2-Deoxyribose 5'-phosphate	1.40006	1.48972	1.41624	1.41806	1.83347	1.64238	1.38069	1.46367	1.63803	1.30998	1.44317	1.58166	1.53916	1.753	1.7192	1.33264	1.79012	1.68984	1.03482	0.510689	1.38097	1.69943	1.65122	1.31548	1.5242	1.42038	1.53853	1.49678	1.3001	0.974037	0.574887
PE 39:2e; PE 16:2e/23:0	2.52851	1.22783	1.279	2.64421	1.13807	1.16818	2.58535	1.92036	1.4025	2.50994	1.23682	1.22577	2.44119	1.17592	1.30106	2.43215	1.25212	1.11565	0.924287	0.664049	2.88006	1.10755	1.0892	2.77974	1.20009	1.19902	1.08328	1.32833	2.81239	0.973932	0.897989
Cer-BDS d50:7; Cer-BS d16:3/34:4	2.52851	1.14713	1.29641	2.64421	0.990994	1.02378	2.58535	1.22074	1.24072	2.50993	0.951788	0.999439	2.44119	0.922948	0.968249	2.43215	0.936864	0.839314	0.885816	0.602721	2.88006	0.98645	0.983584	2.77974	0.90473	0.964662	0.917317	1.05498	2.81239	0.97316	0.912593
Cer-NS d46:3; Cer-NS d20:1/26:2	2.52851	0.783635	1.21612	2.64421	0.812026	0.860819	2.58535	2.02084	1.13476	2.50993	0.990165	0.770961	2.44119	0.767364	0.78976	2.43215	0.769425	0.820925	0.842702	0.51849	2.88006	0.994829	0.975077	2.77974	0.894807	0.870399	0.992277	0.995127	2.81239	0.973155	0.917514
1H-indole-3-carboxylic acid	0.751911	0.914774	0.796911	0.727751	1.03588	0.935754	0.837723	0.81957	0.901553	0.828606	0.933455	0.962547	0.803886	0.980862	0.890269	0.788437	0.940567	0.960638	1.04758	0.332962	0.800486	0.931111	0.88215	0.705335	0.830463	0.845012	0.896533	0.846268	0.775643	0.972956	0.567383
LPC 15:0	1.07131	1.2369	1.16124	1.01586	1.43784	1.42423	1.1489	1.32659	1.28306	1.18039	1.35588	1.3755	1.17115	1.41926	1.29675	1.17125	1.33184	1.36895	1.05088	0.303908	1.14365	1.29567	1.20232	1.07255	1.28321	1.18328	1.27923	1.21688	1.12391	0.972514	0.551185
PE 37:3e; PE 18:3e/19:0	2.52851	0.857416	0.977375	2.64421	0.760381	0.590415	2.58535	1.2932	0.904541	2.50993	0.758311	0.73736	2.44119	0.716263	0.727598	2.43215	0.71303	0.786084	0.899594	0.723343	2.88006	0.707265	0.707402	2.77974	0.752618	0.73611	0.721274	0.681106	2.81239	0.972344	0.9303
LPE 20:5	0.867478	1.0274	0.965568	0.911806	1.16784	1.08695	0.946851	1.0009	1.01879	0.934232	1.08494	1.01967	0.943462	1.01212	1.07152	0.860246	0.995567	0.922473	0.983394	0.676034	0.927022	1.0674	1.06916	0.832094	0.984833	1.00515	0.993926	0.989992	0.874418	0.972249	0.502986
Cholecalciferol	2.52851	1.19331	1.30295	2.64421	0.869574	0.972832	2.58535	1.02593	1.27612	2.50993	0.620511	0.7792	2.44119	0.719276	0.717463	2.43215	0.775212	0.837036	0.821734	0.465659	2.88006	0.696555	0.659109	2.77974	1.17329	1.18498	0.861026	0.947727	2.81239	0.971948	0.914001
TAG 47:3; TAG 12:3-17:0-18:0	0.830419	0.997435	1.12487	0.825572	0.717679	0.595245	0.780089	1.06276	0.923542	0.742552	0.823447	0.695525	0.733158	0.8134	0.84046	0.660341	0.731016	0.646951	0.851003	0.0499324	0.853685	1.0262	1.01648	0.824912	0.947676	0.785318	0.92609	1.12985	0.854894	1.06459	0.418458
PS 24:5; PS 4:0-20:5	0.829135	0.936854	0.922881	0.812921	0.952139	1.02426	0.881227	0.820031	0.834945	0.888511	1.10744	1.08966	0.932149	1.04646	1.08642	0.903193	0.93165	0.883694	1.10666	0.0301317	0.918547	1.03059	1.04258	0.864406	0.931051	0.982306	0.919951	0.921668	0.917044	1.0641	0.0865075
LPE 18:0	0.573644	0.703557	0.64799	0.602969	0.626156	0.636801	0.555176	0.577403	0.598634	0.565344	0.614274	0.60068	0.509603	0.573081	0.60632	0.52986	0.607754	0.595829	0.942129	0.0887572	0.62738	0.654844	0.630709	0.489058	0.617128	0.629707	0.611863	0.571622	0.531443	0.971284	0.467288
PE 45:6; PE 23:0-22:6	2.52851	1.03176	1.17561	2.64421	0.87366	0.843267	2.58535	1.31463	1.21415	2.50993	0.89876	0.894856	2.44119	0.890087	0.832595	2.43215	0.799667	0.831076	0.881724	0.621478	2.88006	0.745349	0.718891	2.77974	0.990363	1.09885	0.848541	0.923792	2.81239	0.970925	0.913164
2,3-Diaminopropionate	1.15628	1.33892	1.21142	1.28262	1.63519	1.50251	1.18154	1.19632	1.42639	1.16891	1.35391	1.32467	1.01117	1.20942	1.22823	1.13596	1.42783	1.43405	0.946605	0.343702	1.20028	1.36711	1.31499	1.17451	1.3005	1.32661	1.30153	1.3501	1.24346	0.970487	0.519206
FAHFA 43:6; FAHFA 26:4/17:2	2.52851	1.62119	1.48216	2.64421	0.885171	0.620126	2.58535	1.749	1.4122	2.50993	1.36216	1.43522	2.44119	1.17013	0.859165	2.43215	0.955848	1.07733	0.91726	0.67523	2.88006	1.20764	1.30697	2.77974	0.916869	1.00827	0.806007	1.34041	2.81239	0.96976	0.89319
PC 42:7; PC 24:2-18:5	2.52851	0.994423	0.923858	2.64421	0.653741	0.539691	2.58535	1.05789	0.856483	2.50993	0.689405	0.687202	2.44119	0.681145	0.657073	2.43215	0.67299	0.684617	0.896086	0.729646	2.88006	0.693735	0.524452	2.77974	0.6967	0.704805	0.659256	0.645797	2.81239	0.969711	0.92789
2-Methoxyestradiol	1.19418	1.45787	1.35432	1.7187	2.12552	2.10376	1.73864	1.79131	1.91434	1.55492	1.72978	1.75893	1.51761	1.67908	1.72508	1.6732	1.98056	1.91278	1.00866	0.902115	1.6249	1.91781	1.81995	1.57377	1.74428	1.75897	1.5133	1.58169	1.39498	0.969543	0.671639
Pterine	0.819825	0.911726	1.00335	0.976694	1.12111	1.08379	0.844861	0.973567	0.997714	0.893369	0.951803	0.894378	0.853403	0.877309	0.955661	0.932651	0.925495	0.956383	0.943639	0.142649	0.869652	0.887958	1.07778	0.854189	0.985572	0.935441	1.05829	0.966383	0.830023	0.969385	0.513409
PE 39:4e; PE 22:4e/17:0	2.52851	1.0971	1.32156	2.64421	1.04359	1.09697	2.58535	1.48499	1.59814	2.50993	1.15298	1.10906	2.44119	0.913622	0.956711	2.43215	1.16787	1.06167	0.892521	0.581678	2.88006	0.935967	1.00779	2.77974	1.35511	1.07382	0.9473	1.13633	2.81239	0.969358	0.889633
N-Acetyl-DL-aspartic acid	0.851781	1.09727	0.943743	0.878991	1.08011	1.16472	0.863885	0.874101	1.00028	0.770994	0.872073	0.910577	0.750511	0.811047	0.89661	0.721766	0.824862	0.825995	0.843465	0.00364908	0.96052	1.10309	1.08866	0.926113	1.04078	1.06172	1.07637	1.09069	0.960497	1.06323	0.191614
PI 25:3; PI 3:0-22:3	1.02018	1.15793	1.06185	1.07975	1.28843	1.26877	1.10534	1.2174	1.25322	1.11309	1.23161	1.25959	1.11972	1.31655	1.30378	1.11621	1.32729	1.28832	1.05963	0.141499	1.03187	1.16994	1.19626	1.01689	1.12308	1.12596	1.21446	1.19642	1.04777	0.968409	0.392392
LPC 8:0	0.518497	0.591501	0.608419	0.560091	0.686617	0.674342	0.527498	0.628705	0.602447	0.540017	0.525148	0.596674	0.508361	0.6218	0.655729	0.531034	0.521768	0.571855	0.939659	0.181928	0.58626	0.585811	0.574618	0.474841	0.721518	0.639093	0.579952	0.531638	0.532724	0.9682	0.539848
Cer-EOS d50:5; Cer-EOS d14:1/20:2-O-16:2	2.52851	0.985717	1.23346	2.64421	0.919482	0.81012	2.58535	1.39666	1.21408	2.50993	0.997495	0.932613	2.44119	0.960418	0.979391	2.43215	0.803276	0.944084	0.908013	0.69068	2.88006	0.863786	0.875243	2.77974	0.822666	0.883784	0.945114	0.993612	2.81239	0.967788	0.90232
PE 41:5; PE 23:0-18:5	2.52851	1.6672	1.70313	2.64421	1.44943	1.16863	2.58535	1.91301	1.57795	2.50994	1.44683	1.39902	2.44119	1.52622	1.39979	2.43215	1.28503	1.39124	0.918432	0.545393	2.88006	1.3063	1.19291	2.77974	1.62067	1.55656	1.22552	1.3073	2.81239	0.967746	0.842689
ACar 12:2	0.976253	1.10476	1.05984	1.06733	1.23188	1.29902	1.11263	1.15514	1.23647	1.00584	1.02187	1.06023	0.999526	1.13153	1.16174	1.13319	1.71215	1.69075	1.06575	0.466668	0.960348	1.27897	1.25641	0.960635	0.990285	1.00776	1.19261	1.23292	1.01913	0.966394	0.510487
LPG 16:1	0.649788	0.748237	0.747829	0.714288	0.882014	0.851713	0.704802	0.739532	0.750789	0.688279	0.83966	0.848153	0.700056	0.841571	0.773234	0.730059	0.801329	0.811438	1.03606	0.401943	0.659256	0.738862	0.807425	0.655517	0.713587	0.721268	0.826098	0.762865	0.675119	0.96627	0.430854
Cytidine-3',5'-cyclicmonophosphate	0.668928	0.72441	0.674055	0.905949	0.81657	0.793251	0.931456	0.739343	1.01027	0.653569	0.620616	0.722607	0.633699	0.622716	0.731237	0.635622	0.758657	0.729533	0.840868	0.0101021	0.825554	0.792556	0.798345	0.830039	0.887704	0.881236	0.927339	0.95235	0.799099	1.05919	0.299942
Syringate	1.05681	1.25671	1.12476	1.09357	1.33663	1.32553	1.14643	1.08993	1.22362	1.0663	1.20435	1.2338	0.934695	1.17494	1.16511	0.984275	1.14762	1.19358	0.948441	0.233798	1.06523	1.1879	1.18785	1.02144	1.14613	1.18718	1.19944	1.21313	1.0732	0.965038	0.34109
phosphatidylethanolamine (14:0/16:0)	1.14369	0.953608	0.746056	1.25799	1.52186	1.41871	1.40588	1.49212	1.68468	1.19388	0.781219	1.67831	1.28643	1.77161	1.86638	1.36409	1.67025	1.52397	1.13003	0.282348	1.18349	1.20401	1.40654	1.16073	1.24494	1.24873	1.04345	1.51763	1.20396	0.964635	0.682768
4-HYDROXY-3-METHOXYPHENYLACETIC ACID (2,5,6-D3,ALPHA,ALPHA-D2)	0.928244	1.0129	0.848044	0.835894	1.09989	1.19517	0.851359	0.994861	1.1069	0.727276	0.804655	0.791088	0.629281	0.682766	0.670194	0.644003	0.933112	0.740051	0.746335	0.000270607	1.00942	0.982514	1.04095	0.94727	1.11335	1.03026	1.1172	1.1848	0.969159	1.05879	0.270016
PE 43:5e; PE 18:5e/25:0	2.52851	1.27223	1.35537	2.64421	1.21882	0.829977	2.58535	1.63059	1.42249	2.50993	1.24203	1.07151	2.44119	1.07099	1.00251	2.43215	1.02028	0.994305	0.890063	0.570067	2.88006	1.10282	1.03092	2.77974	1.15576	1.01089	0.913795	1.24073	2.81239	0.963812	0.868833
DGTS 39:7; DGTS 21:2-18:5	2.52851	1.04857	0.950404	2.64421	0.86073	0.593708	2.58535	1.33842	1.19574	2.50993	1.04863	0.839474	2.44119	0.943752	0.865114	2.43215	0.804446	0.867719	0.927743	0.774647	2.88006	0.757459	0.797327	2.77974	0.842464	0.787411	0.739756	0.845757	2.81239	0.963387	0.899379
Dihydroorotate	1.42397	1.58181	1.51128	1.62902	1.75164	1.75871	1.45904	1.57868	1.67878	1.3298	1.49353	1.51169	1.55339	1.55722	1.60468	1.39592	1.60776	1.65636	0.953901	0.184477	1.52662	1.66954	1.74989	1.34213	1.50506	1.49042	1.57876	1.58334	1.40085	0.963381	0.32738
PE 43:1; PE 22:0-21:1	0.847114	0.964219	1.01789	0.851375	0.818175	0.734347	0.867985	1.03623	0.971556	0.816257	1.02752	0.962267	0.797443	0.929017	0.924541	0.849233	0.958715	0.964693	1.0149	0.755704	0.773094	0.891887	0.852788	0.779497	0.906735	0.953488	0.969946	0.859388	0.822057	0.963002	0.428147
PI 27:4; PI 3:0-24:4	1.23528	1.42735	1.34865	1.27882	1.60912	1.54194	1.31359	1.34055	1.49498	1.28917	1.43458	1.46205	1.28967	1.51068	1.45112	1.29358	1.53322	1.51253	1.0148	0.707651	1.2695	1.44837	1.45635	1.20698	1.38032	1.32343	1.39762	1.4281	1.20973	0.96268	0.34424
PE 20:0; PE 9:0-11:0	1.03639	1.1368	1.04973	1.15044	1.39759	1.3338	1.45088	1.47195	1.54764	1.07183	1.19125	1.22829	1.28632	1.48965	1.47909	1.38401	1.59473	1.60523	1.06524	0.365313	1.04128	1.19891	1.16302	1.21363	1.37501	1.38938	1.34822	1.24849	1.16467	0.962627	0.532896
CINNAMYL ALCOHOL	0.9739	1.24016	1.02527	1.01534	1.23203	1.2053	0.987607	0.977854	1.0591	0.827563	0.974445	0.982425	0.82094	0.921836	0.920978	0.781976	1.01222	0.944783	0.842597	0.0020885	1.06456	1.21876	1.19937	1.05532	1.18494	1.18084	1.15647	1.20349	1.01712	1.05807	0.185596
HexCer-NS d35:5; HexCer-NS d17:3/18:2	0.384213	0.419453	0.414307	0.325822	0.490757	0.475869	0.375484	0.403481	0.442398	0.339507	0.381571	0.473733	0.336897	0.364723	0.455271	0.502335	0.406217	0.458056	0.99639	0.95578	0.745918	0.330734	0.444038	0.326457	0.340748	0.316094	0.422226	0.358142	0.301073	0.960782	0.745918
TAG 46:5; TAG 12:0-12:2-22:3	1.58869	1.65207	1.787	1.64641	1.54989	1.42691	1.71698	1.9921	1.94486	1.65058	1.92346	1.81185	1.61951	1.92658	1.83369	1.63043	1.77822	1.80936	1.04435	0.314266	1.49413	1.7177	1.71076	1.43981	1.78063	1.64623	1.71091	1.66439	1.52635	0.959881	0.360428
Cer-NS d45:2; Cer-NS d21:2/24:0	2.52851	1.28937	1.36008	2.64421	1.04415	0.741084	2.58535	1.40073	1.23382	2.50993	1.12425	1.14488	2.44119	1.02623	0.946457	2.43215	1.02462	1.01074	0.921303	0.707807	2.88006	0.900821	0.930313	2.77974	0.846353	0.854991	1.17453	1.05088	2.81239	0.959721	0.869173
PE 39:4; PE 15:0-24:4	2.52851	1.90423	2.30455	2.64421	1.46107	1.27557	2.58535	2.62676	2.07169	2.50994	1.96899	1.66925	2.44119	1.708	1.95459	2.43215	1.79336	1.71724	0.937778	0.526581	2.88006	1.46359	1.74051	2.77974	1.72005	1.65544	1.78243	1.77718	2.81239	0.959254	0.737709
Serine	2.25652	2.59534	2.44351	2.26005	2.74607	2.79708	2.19324	2.30613	2.46557	2.25114	2.51692	2.50378	1.98211	2.2916	2.39082	1.93432	2.29672	2.26114	0.925898	0.0874628	2.38936	2.59719	2.55546	2.09108	2.36456	2.30888	2.37541	2.35545	2.11637	0.958767	0.291672
Cer-BDS d45:1; Cer-BDS d14:0/31:1	2.52851	0.815975	0.902871	2.64421	0.722302	0.577607	2.58535	0.983111	0.799557	2.50993	0.77477	0.726824	2.44119	0.78325	0.708799	2.43215	0.782151	0.720135	0.945835	0.857503	2.88006	0.608556	0.573167	2.77974	0.608985	0.547638	0.626514	0.60102	2.81239	0.958484	0.905
FAHFA 24:3; FAHFA 18:3/6:0	1.49565	1.68803	1.68055	1.5028	1.76675	2.03993	1.63498	1.67547	1.6292	1.53756	1.6448	1.53818	1.40836	1.60631	1.68871	1.51571	1.92362	1.78049	0.968926	0.493565	1.41995	1.58809	1.87706	1.32321	1.71874	1.82786	1.57414	1.66559	1.48499	0.958068	0.399572
TAG 39:1; TAG 12:1-13:0-14:0	2.52851	1.04138	0.921089	2.64421	0.940748	0.680409	2.58535	1.30053	0.920923	2.50993	0.78492	0.930833	2.44119	0.883678	1.02272	2.43215	0.826726	0.845889	0.934742	0.799808	2.88006	0.674427	0.632015	2.77974	0.847353	0.848209	0.797039	0.722225	2.81239	0.957998	0.887931
PI 29:4; PI 13:1-16:3	1.64206	1.94331	1.74752	1.77726	2.14709	2.10554	1.77614	1.93545	2.0196	1.83631	2.00146	2.04135	1.7217	2.04481	2.08529	1.72121	2.19371	2.17387	1.04246	0.346686	1.7161	1.89865	1.92145	1.68479	1.81646	1.82664	1.93906	1.89159	1.68036	0.957947	0.252077
PE 37:1e; PE 18:0e/19:1	2.52851	1.60288	1.67734	2.64421	1.36107	1.32437	2.58535	2.33613	1.64897	2.50994	1.56182	1.43518	2.44119	1.51662	1.68398	2.43215	1.45215	1.58051	0.93815	0.618663	2.88006	1.39429	1.35036	2.77974	1.40853	1.39764	1.46739	1.46342	2.81239	0.957366	0.781772
Adenine	1.30202	1.47935	1.4357	1.3073	1.6911	1.6745	1.41746	1.43647	1.53816	1.33454	1.50327	1.52012	1.28842	1.48727	1.52734	1.35998	1.55821	1.57738	0.990549	0.81377	1.26745	1.49144	1.48164	1.29552	1.42867	1.38544	1.47684	1.57144	1.31674	0.957319	0.291624
PE 41:4e; PE 20:3e/21:1	2.52851	1.61181	1.64027	2.64421	1.21444	0.979978	2.58535	2.18164	1.4008	2.50994	1.37853	1.53498	2.44119	1.41172	1.1844	2.43215	1.25221	1.11211	0.908871	0.563241	2.88006	1.46827	1.31549	2.77974	1.43049	1.12602	1.04392	1.21016	2.81239	0.957082	0.815592
Coproporphyrin III	1.44697	1.79504	1.70332	1.80293	2.17416	2.17734	1.64865	1.85909	1.98414	1.41533	1.81608	1.77603	1.51148	1.87369	1.87255	1.57286	2.04105	2.0611	0.960737	0.520247	1.53359	1.95657	1.93002	1.55755	1.94591	1.72214	1.82482	1.80673	1.59951	0.956918	0.428249
Cyanidin-3-glucoside	0.414497	0.523248	0.500845	0.4924	0.583291	0.563992	0.543686	0.492833	0.485473	0.56288	0.641638	0.598016	0.511366	0.571637	0.653451	0.490923	0.601411	0.620345	1.1416	0.0101966	0.544732	0.565512	0.613047	0.486404	0.504516	0.54107	0.595385	0.544514	0.461371	1.05571	0.241177
DGDG 24:2; DGDG 2:0-22:2	1.84041	2.18553	1.98093	1.88885	2.2408	2.30684	2.03957	1.87946	2.06515	1.92796	2.14306	2.15835	1.97699	2.14656	2.15725	1.93329	2.24896	2.20958	1.02575	0.45561	1.74093	2.15247	1.9895	1.85322	2.07515	2.09052	2.03551	1.91443	1.77654	0.956626	0.247288
Cer-AS d43:5; Cer-AS d27:3/16:2	0.487956	0.788086	0.691941	0.577198	0.727644	0.707931	0.548683	0.784723	0.7079	0.528186	0.553205	0.589444	0.499705	0.510446	0.621727	0.535164	0.88464	0.785183	0.914587	0.331509	0.578047	0.429471	0.446343	0.687705	0.768101	0.902498	0.59404	0.631348	0.722309	0.95646	0.64219
LPI 22:0	1.08941	1.43926	1.36437	0.583605	0.911283	1.5002	0.6587	1.28973	0.842369	0.719858	0.789454	1.29864	1.17281	0.697478	0.932324	0.537086	0.414178	1.08331	0.789875	0.153506	0.929958	1.30227	1.05961	0.990485	1.13353	1.12586	0.947953	1.0409	0.725345	0.956296	0.714297
7-Hydroxyflavone	0.865869	1.02006	0.985028	0.913681	0.986089	1.06054	0.898429	0.94302	1.00597	0.719561	0.855307	0.854061	0.726516	0.82963	0.838101	0.736456	0.87328	0.935767	0.849054	0.000400362	0.89948	1.03665	1.06268	0.871747	1.06152	1.04062	1.09717	1.08972	0.994001	1.05472	0.142421
Cer-BDS d49:4; Cer-BS d17:2/32:2	2.52851	1.08371	1.15341	2.64421	0.913805	0.690715	2.58535	1.19413	1.0137	2.50993	0.976872	0.91084	2.44119	0.905095	0.860897	2.43215	0.909957	0.92023	0.931894	0.782304	2.88006	0.769806	0.794577	2.77974	0.789879	0.765219	0.851586	0.734954	2.81239	0.954421	0.873687
PG 27:2; PG 13:1-14:1	0.622363	0.803616	0.715772	0.717588	0.968524	0.946108	0.932677	0.978962	1.11755	0.651058	0.824045	0.787841	0.808759	0.966296	1.03239	0.859326	1.08105	1.09669	1.039	0.651693	0.565072	0.78782	0.791315	0.796175	0.923173	0.961685	0.894727	0.884971	0.841875	0.954333	0.556679
PE 39:2; PE 13:1-26:1	2.15303	2.26118	2.35833	2.23659	2.68999	2.09232	2.24334	2.5848	2.65435	2.14	2.28411	2.21407	2.07677	2.54741	2.48721	2.11641	2.39858	2.37928	0.970381	0.464251	2.06773	2.61396	2.02163	1.99028	2.4245	2.30789	2.42395	2.32939	2.10664	0.953559	0.305767
PE 21:4; PE 5:0-16:4	0.632766	0.778241	0.737587	0.75264	0.906947	0.913055	0.884425	0.911669	0.987574	0.756814	0.823726	0.862433	0.925245	0.973836	0.987119	0.895616	1.0565	1.02619	1.10694	0.0937433	0.620656	0.776044	0.757836	0.78792	0.84989	0.875694	0.892206	0.829032	0.763081	0.953025	0.413304
DGDG 47:6; DGDG 25:0-22:6	0.470749	0.62956	0.499857	0.516359	0.413573	0.387666	0.492318	0.695957	0.467775	0.43511	0.493888	0.487465	0.47122	0.548059	0.461869	0.47192	0.458437	0.526632	0.952072	0.492973	0.508043	0.543417	0.514692	0.421613	0.457425	0.458546	0.495672	0.519712	0.436939	0.952392	0.505448
PE 45:5; PE 27:0-18:5	2.52851	1.12451	1.18911	2.64421	0.977373	0.993416	2.58535	1.42811	1.23255	2.50993	1.03537	0.939185	2.44119	0.88142	0.997983	2.43215	1.04798	0.876537	0.895166	0.629867	2.88006	0.823076	0.822022	2.77974	1.00697	1.0954	0.806194	0.969863	2.81239	0.951887	0.846903
L-Arginine	2.63519	3.04643	2.86	2.7387	3.32329	3.21001	2.67211	2.83344	2.92323	2.69975	3.05938	3.04489	2.42611	2.88718	2.94545	2.60432	3.05775	2.99049	0.979915	0.600784	2.61731	2.99161	2.87445	2.47104	2.77508	2.73592	2.90476	2.95657	2.63985	0.951383	0.167711
PC 19:2e; PC 16:2e/3:0	0.563923	0.630321	0.642486	0.674375	0.760696	0.771586	0.78663	0.758237	0.916923	0.551063	0.671973	0.609014	0.60258	0.735508	0.86822	0.750954	0.979614	0.963533	1.03494	0.695539	0.503662	0.534216	0.548303	0.686018	0.8162	0.907799	0.688053	0.779233	0.721964	0.95085	0.547646
Alanine	3.21593	3.73574	3.47942	3.22345	3.91622	3.97876	3.14407	3.34469	3.52028	2.83043	3.27069	3.25284	2.65235	3.01745	3.09144	2.44298	2.83973	2.82213	0.830838	0.000536085	3.64348	4.02657	4.01107	3.40353	3.83452	3.81485	3.64596	3.65994	3.22359	1.05403	0.181427
BMP 26:1; BMP 5:0-21:1	0.425399	0.508499	0.555404	0.600028	0.774183	0.76472	0.711602	0.708359	0.76758	0.560527	0.642294	0.709434	0.561278	0.856761	0.881546	0.684777	0.861456	0.84208	1.13487	0.172012	0.497192	0.52216	0.586871	0.659581	0.753529	0.724241	0.636141	0.613654	0.535589	0.950683	0.548437
Pseudoephedrine	2.09069	0.505657	2.26648	2.63518	3.31494	0.416102	2.49287	2.04734	2.80384	1.91279	2.37882	2.72698	2.064	2.36995	2.56249	2.38428	2.35381	2.62636	1.1511	0.37321	1.74311	1.99147	1.92959	2.02918	2.02378	1.9278	2.11819	2.02609	1.86768	0.950671	0.762636
DAG 22:2; DAG 4:0-18:2	0.862391	1.10664	0.981406	0.939559	1.18679	1.13563	0.874049	0.942921	0.969115	0.664941	0.816659	0.766612	0.637596	0.775389	0.739192	0.570367	0.687283	0.711751	0.707871	1.05172e-05	0.960367	1.05818	1.08024	0.951434	1.05962	1.08067	1.16539	1.10427	0.982278	1.04933	0.293173
Cer-BDS d50:8; Cer-BS d22:2/28:6	0.852443	0.902104	0.947397	0.802807	0.841896	0.862892	0.744666	1.00165	1.13629	0.777329	0.849525	0.963329	0.715739	0.775782	0.812771	0.768303	0.862265	0.790342	0.904011	0.0768781	0.775236	0.868096	0.797494	0.802696	0.85034	1.00038	0.839224	0.9144	0.839963	0.950037	0.334489
2-Hydroxypyridine	0.66667	0.794582	0.794774	0.688913	0.877086	0.15792	0.673309	0.788272	0.783838	0.584761	0.759882	0.868982	0.691334	0.810327	0.758124	0.630747	0.842746	0.795569	1.08306	0.469428	0.667097	0.704397	0.647434	0.61517	0.61415	0.697452	0.699404	0.645477	0.617031	0.948959	0.62927
Kaempferol-3-Glucuronide	0.465131	0.644518	0.596293	0.550608	0.730992	0.64772	0.59647	0.624842	0.784093	0.521848	0.561724	0.60761	0.592448	0.574159	0.591224	0.53045	0.685898	0.790828	0.967295	0.631947	0.442983	0.538382	0.608433	0.538111	0.646059	0.59027	0.710748	0.6851	0.587281	0.948003	0.443901
2-Aminoadipic acid	1.09725	1.36975	1.2874	1.14796	1.40988	1.34106	1.08183	1.20293	1.28881	1.04771	1.23517	1.19204	0.994184	1.12492	1.18765	0.987205	1.2097	1.19224	0.905936	0.0360895	1.19247	1.37624	1.33925	1.1896	1.36441	1.33681	1.37384	1.34865	1.22314	1.0461	0.247677
trans-Zeatin-9-glucoside	0.582232	0.697958	0.583805	0.603813	0.629053	0.762741	0.621108	0.662627	0.655524	0.574423	0.726276	0.722607	0.59385	0.659295	0.696948	0.584126	0.702087	0.753825	1.037	0.43701	0.567666	0.633247	0.657565	0.501636	0.640139	0.677658	0.632375	0.645717	0.53628	0.947131	0.240919
Propranolol	0.635595	0.802137	0.739354	0.754005	0.859341	0.88494	0.653477	0.68752	0.786267	0.749006	0.861539	0.837022	0.678753	0.802301	0.872266	0.753993	0.739655	0.81698	1.04541	0.354299	0.63772	0.751278	0.664157	0.680507	0.785626	0.739334	0.789572	0.75409	0.639116	0.946898	0.272513
(S)-2-Phenylpropionic acid	0.800281	0.99646	1.23861	0.89274	1.20006	1.20877	0.990803	1.00409	1.25694	0.703392	0.884557	0.926728	0.892287	0.817734	0.879185	0.995319	0.884662	1.05697	0.838569	0.0169595	0.859387	0.760968	0.776235	1.18622	1.59301	1.65083	0.970545	1.11255	1.10232	1.04415	0.704263
Cer-BDS d38:10; Cer-BS d16:3/22:7	0.877567	1.08677	1.02903	1.17568	1.34477	1.23342	1.05501	1.13489	1.10579	1.02232	1.18379	0.99948	0.944188	1.14971	1.18068	1.06065	1.27333	1.18579	0.995721	0.934202	0.967923	1.19533	1.18701	0.930266	0.96572	1.1075	1.20018	1.12383	0.827033	0.946418	0.358434
Orotic acid	0.598033	0.727816	0.655892	0.580306	0.98085	1.04355	0.69259	0.865965	0.950889	0.617233	0.668697	1.01589	0.777087	0.61441	0.67655	0.586338	0.716693	0.721076	0.901082	0.2981	0.677105	0.833649	0.74395	0.676068	0.74757	0.719864	0.7918	0.822031	0.701692	0.946144	0.49984
PI 22:3; PI 6:0-16:3	0.700179	0.902182	0.814595	0.729099	0.946439	0.785771	0.706683	0.753984	0.815597	0.716139	0.757771	0.797696	0.662379	0.753847	0.704278	0.629168	0.708782	0.630215	0.888985	0.0207235	0.762787	0.865595	0.803923	0.735173	0.853922	0.892282	0.879939	0.885424	0.745571	1.03775	0.409798
S-METHYL-L-CYSTEINE	0.687158	0.526994	0.569677	0.734229	0.820555	1.10509	0.75296	0.666033	0.860827	0.702238	0.830048	0.783277	0.686325	0.786466	0.732177	0.749483	0.828606	0.844095	1.0326	0.692405	0.663798	0.734364	0.678558	0.628534	0.638173	0.667807	0.766031	0.905299	0.670804	0.944946	0.530821
PE 39:3e; PE 18:3e/21:0	2.52851	1.48055	1.74891	2.64421	1.36733	1.4095	2.58535	2.6741	1.78151	2.50994	1.44787	1.40106	2.44119	1.17404	1.42908	2.43215	1.27275	1.25569	0.843238	0.256627	2.88006	1.4236	1.31014	2.77974	1.67342	1.36523	1.39756	1.56992	2.81239	0.944681	0.713291
Cer-NDS d50:0; Cer-NDS d24:0/26:0	2.52851	1.057	0.968435	2.64421	0.578079	0.616098	2.58535	1.04488	0.699996	2.50993	0.801724	0.807313	2.44119	0.671875	0.596884	2.43215	0.661337	0.739189	0.916608	0.781587	2.88006	0.556785	0.647003	2.77974	0.481668	0.583928	0.660956	0.60526	2.81239	0.943819	0.870119
PA 39:1; PA 18:0-21:1	2.52851	1.0744	0.980959	2.64421	0.666573	0.560123	2.58535	1.05709	0.977968	2.50993	0.862248	0.792788	2.44119	0.809561	0.725779	2.43215	0.697492	0.678851	0.913945	0.761747	2.88006	0.586131	0.595743	2.77974	0.72439	0.679532	0.642954	0.636895	2.81239	0.943607	0.86225
TAG 46:5; TAG 14:1-16:2-16:2	1.24831	1.38472	1.34973	1.31328	1.50189	1.26496	1.27706	1.65599	1.42621	1.21631	1.31936	1.38299	1.21563	1.29461	1.28724	1.21405	1.27539	1.29344	0.925685	0.0477712	1.30834	1.44007	1.5401	1.27582	1.47048	1.33841	1.48006	1.58772	1.29001	1.02486	0.564862
L-Homocarnosine	1.7658	2.15728	2.06158	1.83109	2.44838	2.33814	2.08303	2.22214	2.40196	1.60524	1.85705	1.90824	1.69973	1.9881	2.07723	2.05771	2.51466	2.69592	0.953104	0.491446	1.76563	2.05898	2.11916	1.7811	1.92043	1.95659	2.22593	2.27385	2.08533	0.941873	0.22806
PE 35:0e; PE 16:0e/19:0	2.52851	1.48002	1.95745	2.64421	1.41861	1.27148	2.58535	1.98581	1.43786	2.50994	1.48136	1.5298	2.44119	1.56997	1.46447	2.43215	1.47285	1.5731	0.951791	0.707628	2.88006	1.15371	1.15411	2.77974	1.42647	1.4973	1.2968	1.29753	2.81239	0.941582	0.726339
Cer-AP t47:3; Cer-AP t14:2/33:1	2.52851	0.903118	1.24572	2.64421	0.853522	0.953932	2.58535	1.90521	1.30506	2.50993	0.931732	1.08005	2.44119	0.697478	1.08137	2.43215	0.934392	1.04111	0.881054	0.590084	2.88006	0.879143	0.832761	2.77974	0.992319	0.985238	0.910072	0.9787	2.81239	0.941424	0.813909
2-Isopropylmalic acid	0.553244	0.821969	0.729923	0.835002	0.878212	0.750886	0.675586	0.70345	0.687666	0.72012	0.948917	0.821637	0.789941	0.946169	0.903368	0.768186	0.932974	0.853406	1.15805	0.0159687	0.688355	0.834834	0.799061	0.671776	0.762812	0.75634	0.792593	0.767734	0.72466	1.02445	0.635752
Niacin	0.791653	0.844557	0.899135	0.750098	1.11225	0.202891	0.94021	0.988267	1.07762	0.850452	0.958113	0.810447	0.823283	0.893618	0.917115	0.822956	1.04333	1.12226	1.08347	0.477088	0.696457	0.877262	0.935695	0.759891	0.744132	0.722757	0.849323	0.898657	0.665288	0.939893	0.602445
FAHFA 24:3; FAHFA 2:0/22:3	1.90362	2.10759	2.1033	1.96183	2.40348	2.23173	1.84072	1.9667	2.33868	1.91819	2.19736	2.17013	1.96173	2.05432	1.9444	1.72085	2.24576	2.36218	0.985007	0.74012	1.7223	2.2811	1.93719	1.69312	2.05177	1.88726	2.0784	2.13687	1.91935	0.939	0.180727
17-hydroxy-3-oxo-, (17)-19-Norpregna-5(10),9(11)-diene-21-nitrile	0.94318	1.12432	1.21793	1.03418	1.20029	1.33052	0.992081	1.01254	1.17799	0.622137	0.85171	0.834851	0.81312	0.800621	0.814567	1.07756	1.27315	1.17595	0.823647	0.0288281	0.772131	0.878332	0.997732	1.47385	1.63961	1.68985	1.02056	0.952117	0.770214	1.01608	0.891424
PE 25:4; PE 3:0-22:4	0.852395	0.960375	0.886545	0.932793	1.12254	1.07083	0.867049	0.945977	0.985553	0.803655	0.931871	0.945145	0.748952	0.878805	0.934668	0.735024	0.765928	0.819948	0.877082	0.0114108	0.909016	1.02587	1.00739	0.895499	1.01886	1.02481	1.01404	0.964681	0.89171	1.01482	0.698081
Dery Sphingosine	2.3422	3.37924	2.78951	2.38805	1.97551	1.95664	2.38283	2.65387	2.17118	2.23705	2.88627	2.73662	2.14439	2.65102	2.63588	2.21511	2.62727	2.52614	1.02817	0.693306	2.0835	2.36124	2.47079	1.98522	2.39283	2.39683	2.45708	2.44831	2.08666	0.938448	0.364243
Cer-AP t26:1; Cer-AP t14:1/12:0	0.825492	0.949166	0.936719	0.935427	1.2751	1.29135	0.922741	1.11489	1.10359	0.885034	0.9748	0.994722	1.00293	0.921332	1.18281	0.85496	0.997193	1.18429	0.9619	0.564526	0.976418	0.969942	0.941568	0.808788	1.06683	0.846366	1.06902	1.21215	0.886506	0.938329	0.367776
Cer-NP t46:4; Cer-NP t14:2/32:2	2.52851	1.12004	1.47195	2.64421	0.867274	0.641786	2.58535	1.4846	1.37495	2.50993	1.14297	1.22716	2.44119	1.07602	0.944684	2.43215	1.01268	0.952851	0.933483	0.758006	2.88006	0.818409	0.788079	2.77974	1.02776	0.8131	0.971272	0.912272	2.81239	0.937793	0.808122
GlcADG 41:2; GlcADG 22:0-19:2	2.52851	1.2723	1.24711	2.64421	0.935039	0.846122	2.58535	1.3856	1.21707	2.50993	1.06977	1.02803	2.44119	1.07285	0.998641	2.43215	1.05607	0.778845	0.913116	0.688989	2.88006	0.910126	0.848102	2.77974	0.85876	0.72228	0.962257	0.973436	2.81239	0.937647	0.806393
Cer-BDS d49:10; Cer-BS d21:3/28:7	2.52851	1.56469	1.42493	2.64421	1.27231	1.04032	2.58535	1.91368	1.52629	2.50993	1.25526	1.33271	2.44119	1.42211	1.31923	2.43215	1.38636	1.32564	0.934807	0.67182	2.88006	1.23557	0.99352	2.77974	1.27741	1.28395	1.15935	1.04697	2.81239	0.937495	0.74405
HexCer-AP t29:2; HexCer-AP t16:1/13:1	1.15437	1.24001	1.2428	1.42646	1.66591	1.42847	1.5793	1.31216	1.73312	1.23678	1.57397	1.66748	1.28211	1.46911	1.47063	1.5356	1.51177	1.51504	1.03754	0.521903	1.4088	1.29137	1.30651	1.1688	1.29053	1.32184	1.35481	1.32918	1.51002	0.937356	0.249353
Caffeoylcholine	0.828217	0.925157	0.883987	0.874683	1.01553	1.06052	0.785383	0.790165	0.841239	0.753672	0.813691	0.813537	0.756019	0.834456	0.853028	0.655303	0.801836	0.802013	0.884904	0.0148702	0.863894	0.97028	0.962948	0.822218	0.874348	0.909077	0.918537	0.918351	0.858162	1.01161	0.77741
PE 40:1; PE 27:0-13:1	2.52851	1.31308	1.45669	2.64421	0.992248	0.845932	2.58535	1.73836	1.51175	2.50993	1.28681	1.30856	2.44119	1.38423	1.10262	2.43215	1.22333	1.32909	0.961694	0.830332	2.88006	0.978547	0.971837	2.77974	1.0305	0.978626	1.20271	0.993028	2.81239	0.936689	0.775619
PE 42:2; PE 21:0-21:2	2.52851	1.11638	1.27053	2.64421	0.800508	0.648529	2.58535	1.42718	1.1389	2.50993	0.935343	1.02826	2.44119	1.03209	0.776358	2.43215	0.905664	0.817963	0.909525	0.705844	2.88006	0.77291	0.684301	2.77974	0.84746	0.877765	0.814213	0.789975	2.81239	0.936351	0.818622
HexCer-AP t30:3; HexCer-AP t14:2/16:1	1.28226	1.48171	1.45011	1.39786	1.70072	1.55537	1.39495	1.44229	1.54572	1.40557	1.4681	1.49505	1.33344	1.51978	1.55377	1.35017	1.63957	1.60215	1.0088	0.811256	1.27397	1.45254	1.5016	1.18515	1.41264	1.38289	1.50248	1.4506	1.24053	0.93596	0.109834
N-Acetylaspartate	0.945933	1.09601	1.04524	0.948832	1.1175	1.17885	0.923837	0.940195	0.983938	0.76615	0.852212	0.858258	0.753881	0.876156	0.915444	0.81178	0.914744	0.942075	0.837737	0.000488462	0.943754	1.04389	1.09634	0.905807	1.05906	1.08823	1.07046	1.12419	0.944881	1.01049	0.795021
DGDG 28:3; DGDG 10:0-18:3	0.960851	1.13336	0.980174	1.02864	1.27731	1.19937	1.07453	1.08855	1.07977	1.04342	1.15339	1.12895	0.984697	1.17826	1.09921	1.07393	1.29384	1.25326	1.03934	0.374781	0.937154	1.08418	1.04517	0.924088	1.03729	1.09917	1.08155	1.02479	0.956815	0.935622	0.100432
HexCer-AP t29:2; HexCer-AP t15:1/14:1	0.814837	0.946815	0.910221	0.879946	1.00703	1.02134	0.878065	0.938257	0.989871	0.828012	0.953767	0.967159	0.850524	0.931307	0.94841	0.882337	1.04985	0.926829	0.994255	0.868222	0.774127	0.897762	0.861765	0.776421	0.866051	0.847742	1.01149	0.927018	0.881039	0.935257	0.0886062
FAHFA 35:7; FAHFA 22:6/13:1	1.35965	1.33001	1.38939	1.40137	1.6406	1.69012	1.34034	1.49136	1.65359	1.25321	1.40073	1.55122	1.20063	1.35683	1.51152	1.22883	1.43707	1.72243	0.95232	0.360829	1.34579	1.48795	1.46541	1.30627	1.34769	1.40213	1.35539	1.55982	1.16476	0.935229	0.142672
PE 39:2; PE 17:1-22:1	2.29093	2.84796	2.58306	2.36245	2.68457	2.11575	2.4381	2.77111	2.6176	2.26126	2.70309	2.91745	2.25164	2.77574	3.20562	2.30472	2.87356	2.56732	1.05059	0.363889	2.07304	2.20416	2.37091	2.09095	2.4791	2.87027	2.10856	2.90731	2.12339	0.934665	0.242866
ACar 8:0	1.25299	1.49446	1.08636	1.3567	1.90113	1.78573	1.33695	1.58591	1.46301	1.27265	1.44976	1.45998	1.28058	1.64159	1.62119	1.26318	1.36016	1.18204	0.944801	0.432696	1.31085	1.44368	1.44975	1.28094	1.46819	1.17123	1.50235	1.45727	1.30122	0.933822	0.311224
GlcADG 37:1; GlcADG 22:0-15:1	0.970844	1.10782	1.05799	1.03019	1.18281	1.17396	1.05059	1.20981	1.22901	0.934242	1.07955	1.07763	0.912754	1.00958	1.18938	0.920633	0.977102	1.05003	0.9139	0.0401688	1.04111	1.03149	1.15159	1.04295	1.23237	1.21907	1.15139	1.12408	1.08314	1.00641	0.858323
DGDG 34:9; DGDG 16:4-18:5	0.652131	0.740233	0.638296	0.700283	0.905974	0.845521	0.724585	0.842566	0.921476	0.763255	0.838105	0.752174	0.794228	0.914737	0.821449	0.784176	0.955773	0.758188	1.05896	0.30303	0.668492	0.782291	0.761628	0.579125	0.7457	0.660921	0.811081	0.748527	0.747268	0.933148	0.246328
PE 45:2; PE 19:1-26:1	0.668928	0.799087	0.874489	0.905949	0.598012	0.692984	0.931456	0.812601	1.09675	0.653569	0.732346	0.713995	0.633699	0.559341	0.604699	0.635622	0.647912	0.592007	0.782248	0.00464181	0.825554	0.711893	0.640595	0.830039	0.966837	1.01285	0.74018	0.855449	0.799099	1.0003	0.996972
MGDG 15:1; MGDG 2:0-13:1	1.50627	1.72512	1.54451	1.59973	1.81122	1.71789	1.60418	1.73186	1.60289	1.68021	2.11722	2.0615	1.63329	2.17341	2.1006	1.68424	1.97514	2.09466	1.18032	0.00185505	1.53199	1.7837	1.78211	1.47924	1.67094	1.72873	1.65817	1.56612	1.52901	0.992344	0.807342
FAHFA 42:7; FAHFA 20:4/22:3	0.554818	0.712308	0.8316	0.637056	0.705462	0.785111	0.618328	0.714357	0.866335	0.543323	0.689576	0.657917	0.604445	0.49007	0.614343	0.570709	0.696078	0.610693	0.852425	0.0196854	0.589892	0.629607	0.69522	0.683912	0.802669	0.888995	0.74565	0.587478	0.747429	0.991515	0.900162
Cer-AP t45:1; Cer-AP t22:1/23:0	2.52851	0.874579	0.944313	2.64421	0.825944	0.754124	2.58535	1.73963	0.996366	2.50993	0.8717	0.815371	2.44119	0.730861	0.836164	2.43215	0.783692	0.828973	0.881741	0.646909	2.88006	0.829101	0.656186	2.77974	0.628421	0.771165	0.732429	0.824258	2.81239	0.929513	0.810053
Cer-BDS d47:5; Cer-BS d17:2/30:3	1.36085	1.35842	1.62668	1.41003	1.35201	1.27754	1.45781	1.65566	1.74182	1.43572	1.65888	1.72049	1.38201	1.64294	1.81868	1.4417	1.60617	1.49623	1.07265	0.163531	1.19996	1.39777	1.31295	1.20923	1.54125	1.46568	1.46224	1.47006	1.24723	0.929425	0.15185
PE 35:2; PE 9:0-26:2	2.52851	1.01655	0.914662	2.64421	0.689846	0.657447	2.58535	1.23802	0.943438	2.50993	0.874641	0.873969	2.44119	0.753457	0.823837	2.43215	0.830652	0.875219	0.939251	0.823412	2.88006	0.556003	0.52802	2.77974	0.672079	0.614496	0.763004	0.668508	2.81239	0.928603	0.824035
PE 45:5; PE 21:1-24:4	2.52851	1.12228	1.44689	2.64421	1.1045	0.795189	2.58535	1.45955	1.32492	2.50993	1.07343	0.999494	2.44119	1.02641	0.892858	2.43215	1.08009	0.805508	0.8834	0.58087	2.88006	0.830999	0.824405	2.77974	0.97645	0.905045	0.970862	0.95694	2.81239	0.928421	0.768722
Kynurenic acid	0.690624	0.772105	0.802771	0.722997	1.00488	0.993599	0.805115	0.847272	0.843447	0.730309	0.809528	0.788831	0.695176	0.844068	0.82775	0.731924	0.922902	0.862495	0.96394	0.499861	0.698746	0.739164	0.851735	0.70072	0.822369	0.755518	0.778034	0.836836	0.761098	0.928022	0.159499
Cer-BDS d48:0; Cer-BDS d14:0/34:0	0.584765	0.726072	0.66699	0.647612	0.647541	0.613222	0.674699	0.831952	0.683183	0.548848	0.630691	0.678107	0.620009	0.602674	0.546587	0.586493	0.708713	0.635433	0.914668	0.0717397	0.551711	0.705944	0.705678	0.502565	0.649818	0.646999	0.587161	0.738755	0.54601	0.927355	0.197889
FAHFA 43:6; FAHFA 19:2/24:4	2.52851	1.56208	1.58081	2.64421	1.11691	0.85883	2.58535	2.20223	1.74893	2.50993	1.3866	1.34628	2.44119	1.18609	1.0842	2.43215	1.32272	1.03977	0.876459	0.456278	2.88006	1.36361	1.3234	2.77974	0.979968	0.939565	1	1.5247	2.81239	0.927238	0.706929
N-ACETYLGLYCINE	0.757549	0.825762	0.807251	0.752887	0.927167	1.00817	0.809013	0.768153	0.735245	0.685951	0.768875	0.784767	0.686814	0.764769	0.767918	0.610309	0.808512	0.778233	0.900551	0.0421098	0.789789	0.858151	0.88018	0.764253	0.83386	0.795841	0.819219	0.822195	0.762219	0.991139	0.828217
PG 21:3; PG 5:0-16:3	0.691354	0.900617	0.831411	0.813491	0.820623	0.964388	0.733299	0.785464	0.793963	0.770575	0.859459	0.905819	0.761964	0.958877	1.00221	0.756143	0.697316	0.693139	1.00966	0.867582	0.713254	0.841888	0.800025	0.706147	0.80573	0.87093	0.676122	0.672114	0.709065	0.926467	0.124109
4-Hydroxy-3-methoxycinnamaldehyde	0.591488	0.650656	0.58824	0.603882	0.669947	0.655714	0.572937	0.578286	0.625754	0.614489	0.685949	0.642359	0.566144	0.655395	0.61321	0.581479	0.685533	0.698776	1.03728	0.26729	0.603294	0.612772	0.675592	0.462892	0.526983	0.543969	0.619823	0.572706	0.510113	0.926175	0.0871931
PE 19:3; PE 3:0-16:3	0.716128	0.748946	0.779607	0.749189	0.92437	0.918748	0.774865	0.755278	0.693253	0.715305	0.827353	0.816439	0.718414	0.864406	0.837362	0.739998	0.836068	0.863807	1.02249	0.611307	0.662593	0.755423	0.839915	0.648943	0.769088	0.748687	0.717556	0.724832	0.668205	0.925621	0.10624
S-4-benzyl-3-isobutyryloxazolidin-2-one	1.04743	1.09317	0.993409	1.07456	1.22516	1.19855	1.08592	1.09054	1.10755	1.16859	1.44073	1.45219	1.14294	1.40521	1.47797	1.08489	1.34332	1.36972	1.19859	0.00107072	1.0123	1.14846	1.11628	0.993228	1.13239	1.10197	1.10951	1.14401	1.02627	0.986701	0.64295
PE 40:4e; PE 18:0e/22:4	2.52851	1.27127	1.32242	2.64421	1.27917	0.9779	2.58535	1.48361	1.25979	2.50993	1.06099	1.15917	2.44119	1.12773	1.1677	2.43215	1.05837	0.948881	0.905804	0.623987	2.88006	0.925228	0.933091	2.77974	0.910799	0.937737	0.974811	1.03394	2.81239	0.924153	0.740905
PE 39:1; PE 26:0-13:1	1.81361	1.9328	2.19665	1.93262	2.15473	1.86268	1.98165	1.85118	2.77745	1.83157	1.87968	2.32998	1.83196	1.77487	2.37134	1.84801	2.05051	2.02772	0.969859	0.625846	1.76815	2.12258	1.68859	1.73874	2.15036	1.67575	2.11749	2.00916	1.82498	0.923929	0.211473
PE 37:1; PE 24:0-13:1	3.09811	3.58929	3.57337	3.32702	3.88361	3.34593	3.33546	3.87433	3.95292	3.07573	3.22841	3.34533	3.00618	4.73673	4.17229	3.11179	3.8622	3.86044	1.0131	0.836493	3.08801	2.70305	3.16721	3.0729	3.32217	3.89198	3.61287	3.44062	3.24724	0.92389	0.0940354
PE 43:3; PE 26:1-17:2	2.52851	1.75152	1.73228	2.64421	1.36247	1.23931	2.58535	1.93801	1.7288	2.50994	1.47731	1.36125	2.44119	1.46188	1.43628	2.43215	1.4143	1.37103	0.908333	0.48042	2.88006	1.29051	1.24491	2.77974	1.25412	1.22603	1.28099	1.40024	2.81239	0.92339	0.638661
Delphinidin-3-O-beta-glucopyranoside	0.878077	1.07923	1.05586	0.932633	1.15556	1.14199	0.91892	1.00104	1.01134	0.878341	0.996992	1.01377	0.868707	0.942289	0.96631	0.884694	0.95027	0.971294	0.923487	0.0514655	0.860975	0.992569	1.03812	0.843583	0.921836	0.944148	1.00854	1.01312	0.84258	0.922703	0.0760912
PC 36:2e; PC 16:2e/20:0	2.52851	0.579496	0.827343	2.64421	0.820454	0.787454	2.58535	1.85719	0.833519	2.50993	0.667274	0.708345	2.44119	0.762488	0.78278	2.43215	0.801943	0.73064	0.879172	0.667865	2.88006	0.617594	0.602638	2.77974	0.591357	0.722886	0.697022	0.712435	2.81239	0.922205	0.806952
TAG 45:4; TAG 12:2-12:2-21:0	2.52851	1.23971	1.5272	2.64421	1.06844	0.798397	2.58535	1.74554	1.49713	2.50993	1.3083	1.24603	2.44119	1.11136	1.09008	2.43215	1.12267	1.09345	0.918174	0.660579	2.88006	0.930413	0.902575	2.77974	1.04008	0.991588	1.08079	0.969037	2.81239	0.920188	0.722974
TAG 45:1; TAG 12:0-12:1-21:0	0.86415	0.872768	1.02771	0.890799	0.898318	0.731735	0.875221	1.10985	1.11858	0.837241	0.94306	0.991144	0.81344	0.901435	0.88235	0.863549	0.94478	1.02312	0.97747	0.67061	0.762718	0.943831	0.807165	0.773213	0.864761	0.831573	0.981216	0.934701	0.807932	0.918702	0.149536
LPC 9:0	0.672469	0.783479	0.692756	0.736153	0.810048	0.815158	0.723639	0.734514	0.791498	0.684269	0.894729	0.874737	0.711936	0.803654	0.878791	0.722575	0.8266	0.833291	1.06966	0.114523	0.627545	0.772468	0.66713	0.63133	0.751113	0.733571	0.692394	0.701264	0.631202	0.918385	0.0260512
PE 35:1e; PE 14:0e/21:1	2.52851	1.41702	1.63412	2.64421	1.47981	1.14739	2.58535	1.93434	1.354	2.50994	1.26165	1.28065	2.44119	1.4263	1.27145	2.43215	1.30953	1.39497	0.916474	0.577427	2.88006	1.12917	1.39199	2.77974	1.04436	1.12897	1.09991	1.08551	2.81239	0.917926	0.662305
PE 40:2; PE 16:0-24:2	2.52851	1.35673	1.53125	2.64421	1.01053	0.889883	2.58535	1.50004	1.24322	2.50993	1.21105	1.29562	2.44119	1.35028	1.14825	2.43215	1.23021	1.22117	0.970577	0.873617	2.88006	0.856581	0.825653	2.77974	0.961456	0.919911	1.0327	0.966085	2.81239	0.917909	0.727323
PE 22:1; PE 9:0-13:1	0.985541	1.18784	1.09159	1.13123	1.33415	1.33209	1.47886	1.47826	1.61929	1.14741	1.25739	1.32762	1.39238	1.60536	1.66339	1.4698	1.76614	1.72095	1.14706	0.0774271	0.95985	1.1064	1.08324	1.20025	1.29655	1.3145	1.28132	1.2942	1.13847	0.917167	0.203928
Indole-3-acetyl-L-tryptophan	1.08941	1.78407	1.46946	0.583605	0.912545	0.866132	0.6587	1.35335	1.05861	0.719858	1.18438	1.12048	1.17281	1.08534	1.07433	0.537086	0.974649	0.968643	0.904018	0.494712	0.929958	1.09099	1.03996	0.990485	1.02485	0.987102	1.09598	1.07066	0.725345	0.916064	0.511135
trans-4-Hydroxy-L-proline	1.81593	2.76259	2.575	2.40871	2.24752	2.87754	2.38962	1.87437	2.19135	2.06248	1.88829	2.36976	1.87824	2.15746	1.73477	1.93441	1.88166	2.32234	0.862211	0.0355055	2.08216	2.4011	2.36587	2.08916	2.34949	2.35631	2.47405	2.43273	2.19064	0.981027	0.736825
PE 21:4; PE 5:0-16:4	2.40585	2.77458	2.60431	2.66934	3.26059	3.24673	3.0557	3.20833	3.43231	2.35408	2.68804	2.71145	2.75656	3.16492	3.22838	2.77391	3.26158	3.26309	0.982905	0.757639	2.14793	2.47447	2.4803	2.60371	2.95189	2.94233	3.05302	3.0591	2.68878	0.915364	0.133099
DGDG 28:3; DGDG 6:0-22:3	0.882907	0.978285	0.893969	0.892061	1.00248	1.12228	0.929866	0.969618	1.0102	0.873762	1.0351	1.03806	0.951542	1.05092	1.15601	1.02682	1.19154	1.1779	1.09445	0.0520818	0.837716	0.852834	0.946491	0.761633	0.845846	0.957112	0.982546	0.941172	0.820718	0.91527	0.0366237
PI 26:3; PI 4:0-22:3	0.873034	1	0.919137	0.883132	1.12012	1.06261	0.918912	0.970229	1.03155	0.919769	1.05797	1.03557	0.911567	1.07085	1.04312	0.901314	1.08358	1.09864	1.03915	0.339368	0.822721	0.901376	0.939394	0.791577	0.889013	0.912613	0.959298	0.971359	0.837463	0.914121	0.0300462
DAG 12:0; DAG 2:0-10:0	0.793662	0.730863	0.748457	0.833282	1.09176	1.21227	0.833358	0.977484	1.00599	0.802135	0.770812	0.832963	0.792369	1.01198	0.795439	0.813156	0.921731	0.892645	0.927813	0.298213	0.759987	0.912204	0.909961	0.747827	0.774626	0.806756	0.981698	0.8465	0.777399	0.91368	0.220473
MGDG 26:5; MGDG 8:0-18:5	0.516712	0.572066	0.543194	0.506449	0.614772	0.609285	0.53332	0.550102	0.614622	0.519208	0.540468	0.582072	0.50659	0.585244	0.584964	0.46017	0.6309	0.605452	0.991018	0.828736	0.43761	0.555006	0.549009	0.460028	0.532807	0.539032	0.49666	0.548342	0.504635	0.913568	0.0266651
TAG 42:7; TAG 12:3-14:2-16:2	2.52851	1.26966	1.21637	2.64421	1.02082	0.936864	2.58535	1.65405	1.16044	2.50993	0.92444	0.921654	2.44119	0.935362	0.909676	2.43215	1.03522	0.971204	0.871111	0.544691	2.88006	0.805198	0.764492	2.77974	0.903911	0.879417	0.983804	0.900166	2.81239	0.912955	0.724015
2-propenylglucosinolate	0.556188	0.993587	0.886047	0.592094	0.656507	0.633998	0.299367	0.637962	0.682137	0.807144	0.630182	0.881053	0.707634	0.624313	0.841581	0.783138	0.8851	0.590368	1.13685	0.251724	0.535433	0.748266	0.596879	0.595876	0.507021	0.744576	0.534383	0.610127	0.547007	0.91271	0.434977
DGTS 18:1; DGTS 5:0-13:1	0.93104	1.04677	0.838322	0.997288	1.24512	1.18484	0.921374	0.740178	0.988946	0.791575	0.762377	0.883109	1.00556	0.895207	1.00149	1.00018	1.20313	1.21794	0.985011	0.846278	0.786797	0.87167	1.06957	0.878105	0.776851	0.912106	1.07757	0.932576	0.804607	0.911846	0.195764
PE 30:6e; PE 22:6e/8:0	0.506416	0.661183	0.603205	0.53354	0.667036	0.697898	0.534007	0.587992	0.565013	0.539955	0.603082	0.585801	0.513436	0.604581	0.587758	0.532799	0.610117	0.699155	0.985138	0.764681	0.503952	0.604222	0.566294	0.464849	0.556375	0.564535	0.571139	0.558415	0.492375	0.911481	0.0692123
PC 38:3; PC 14:1-24:2	1.08498	1.18017	1.40403	1.18755	1.32604	1.03797	1.14822	1.46416	1.34013	1.06453	1.1159	1.32562	1.108	1.42991	1.34766	1.18095	1.18985	1.2017	0.981281	0.721748	1.0068	1.12378	1.26553	1.00777	1.18737	1.07848	1.11935	1.27793	1.11264	0.911071	0.0798757
Urocanic acid	1.84069	2.14882	2.00367	2.41834	2.99866	3.02682	2.43641	2.62337	2.73268	2.07697	2.27271	2.31931	2.06439	2.37643	2.34435	2.43669	2.97126	2.87357	0.977786	0.757443	1.82674	2.16232	2.09724	2.00795	2.26639	2.29776	2.61589	2.64844	2.32364	0.91079	0.201695
OxPE 36:1e(1O); OxPE 18:0e/18:1(1O)	2.52851	1.1256	1.18511	2.64421	0.957098	1.1072	2.58535	1.49752	1.12828	2.50993	1.06463	0.976209	2.44119	1.08122	1.13943	2.43215	1.08042	0.969235	0.927878	0.730455	2.88006	0.905256	0.723304	2.77974	0.844292	0.969429	0.752293	0.772914	2.81239	0.910617	0.726599
Taurine	6.4699	7.51086	6.94509	6.60084	8.06331	7.92475	6.50513	6.86998	7.24653	5.31928	6.14047	6.15201	4.99083	5.84512	5.93472	5.24588	6.17734	6.11267	0.809498	5.916e-05	6.40099	7.34407	7.25863	6.21333	7.04295	7.07349	7.38849	7.43837	6.58388	0.978293	0.546908
3,4-Dihydroxymandelate	0.915823	0.986224	0.968907	0.793065	1.00141	1.08431	0.772009	0.912218	0.918515	0.808324	0.912738	0.902759	0.764676	0.936021	0.891748	0.790991	0.980383	0.890865	0.943252	0.213815	0.715581	0.89132	0.896007	0.796781	0.817204	0.862429	0.951203	0.84894	0.812719	0.908973	0.0507053
2-undecenyl-quinoloin-4(1H)	1.43732	1.57476	1.57796	1.40391	1.62065	1.7299	1.29329	1.42521	1.34356	0.959788	1.0427	1.09423	0.873724	1.03484	0.965689	1.29914	1.58973	1.57938	0.778664	0.00494045	0.988031	1.16029	1.15457	2.0514	2.29921	2.33271	1.05501	1.06806	0.981253	0.976426	0.86404
FAHFA 24:3; FAHFA 20:3/4:0	1.88641	1.91562	1.68409	1.69885	2.3071	2.30378	1.70571	1.77651	2.19214	1.44213	1.87563	1.72687	1.5989	1.90114	1.92671	1.66574	2.06436	2.05045	0.930264	0.242465	1.55361	1.79808	1.73721	1.48037	1.67953	1.76419	2.04609	1.91069	1.88915	0.907769	0.106706
PC 20:1; PC 5:0-15:1	0.915237	1.02394	0.93703	0.958274	1.1743	1.21472	0.967592	0.952209	1.06492	0.925407	1.05273	1.05411	0.914193	1.03729	1.06923	0.92186	1.06376	1.01263	0.982949	0.684003	0.821084	1.02042	0.988077	0.830293	0.953297	0.924645	0.973506	1.01652	0.821918	0.906773	0.0512953
ALLANTOIN	3.33074	3.88277	3.61613	3.54103	4.28038	4.26139	3.53398	3.70745	3.90363	3.14657	3.5871	3.57013	3.01484	3.50238	3.54403	3.1796	3.70252	3.73838	0.909801	0.0265294	3.31411	3.79783	3.75545	3.29194	3.74685	3.75947	3.96007	3.95031	3.52097	0.971798	0.447287
PC 20:0; PC 3:0-17:0	0.761961	0.889409	0.80787	0.852866	1.03347	1.00203	0.780872	0.848747	0.930128	0.840882	0.956477	0.965343	0.840628	0.95578	1.02883	0.768402	0.840929	0.865317	1.01963	0.68762	0.774055	0.897503	0.778556	0.756535	0.729602	0.836562	0.868303	0.762617	0.762341	0.906254	0.0401146
Inosine-5'-triphosphate	0.666987	0.816738	0.672935	0.674263	0.790481	0.782162	0.708672	0.748633	0.810992	0.630308	0.771221	0.751424	0.701327	0.830038	0.739136	0.656537	0.752247	0.753884	0.987149	0.745441	0.618129	0.723314	0.720716	0.566412	0.675764	0.669394	0.701994	0.7283	0.63547	0.905219	0.02166
L-Lysine	1.74366	2.12094	1.9829	1.92527	2.36811	2.35848	1.87733	1.98186	2.16261	1.84463	2.14961	2.17656	1.75814	2.07355	2.05116	1.87277	2.16547	2.15094	0.984972	0.731758	1.77791	2.01343	1.97354	1.62316	1.86769	1.83148	1.99712	1.89482	1.77999	0.904864	0.0302623
DAG 18:1; DAG 2:0-16:1	0.913802	0.976389	0.957557	0.840826	1.03965	0.949961	0.723935	0.776991	0.864569	0.682821	0.607249	0.70517	0.623163	0.623173	0.784023	0.518242	0.657029	0.632161	0.725169	2.25197e-05	0.814278	0.909262	0.907349	0.77077	0.894233	0.861435	0.962519	0.899193	0.794856	0.971433	0.529207
Diethanolamine	2.03351	2.39	2.21753	2.21087	2.64708	2.8371	2.35984	2.46757	2.6572	2.32723	2.63925	2.61932	2.40808	2.77779	2.75873	2.38047	2.83602	2.8189	1.07997	0.0917549	1.89967	2.20507	2.1672	2.20076	2.51184	2.52094	2.17836	2.15279	1.89934	0.904461	0.0556094
HexCer-NDS d40:0; HexCer-NDS d20:0/20:0	0.842895	0.981991	1.07939	1.0303	0.867274	0.756267	1.05725	1.24253	1.09338	0.827682	1.04018	1.02796	0.848094	0.991246	0.870157	0.909965	1.04718	1.0575	0.962988	0.54056	0.839988	0.930451	0.902301	0.792666	0.964848	0.886684	0.984718	0.910468	0.880736	0.904101	0.0949178
Cer-EODS d46:1; Cer-EODS d14:0/18:0-O-14:1	2.52851	1.46534	1.47342	2.64421	1.19125	0.926354	2.58535	1.60694	1.41284	2.50993	1.13403	1.20366	2.44119	0.956411	1.08677	2.43215	1.05782	1.11062	0.879904	0.512802	2.88006	0.903104	0.908637	2.77974	1.01112	0.980095	1.10072	0.935031	2.81239	0.903796	0.660057
HexCer-AP t29:3; HexCer-AP t14:2/15:1	0.701634	0.767088	0.674284	0.717416	0.936473	0.9055	0.647898	0.786823	0.827055	0.595164	0.7414	0.617556	0.646508	0.622067	0.737429	0.538738	0.767738	0.645053	0.848867	0.0134663	0.706641	0.767275	0.726196	0.80199	0.803737	0.762079	0.76129	0.773434	0.645328	0.968956	0.530584
Prostaglandin E1	0.735922	0.788751	0.864293	0.852831	1.086	0.986812	0.842466	0.816001	0.954246	0.996311	1.09082	1.14456	0.944524	1.03777	1.05948	0.939006	1.11782	1.10269	1.18993	0.00156788	0.846266	0.908916	0.952992	0.812411	0.826506	0.840449	0.849384	0.823424	0.785875	0.96454	0.447637
FAHFA 35:7; FAHFA 18:5/17:2	1.53633	1.87856	1.35299	1.45704	1.76484	2.04244	1.52081	1.59045	1.66045	1.39825	1.75985	1.52518	1.61976	1.56184	1.5342	1.53496	1.84591	1.65059	0.974779	0.633062	1.2324	1.59476	1.60915	1.42377	1.56157	1.44864	1.53206	1.56461	1.37348	0.901143	0.0690138
Cinnamoylcholine	0.638958	0.794859	0.776553	0.784741	0.852863	0.838401	0.692756	0.68555	0.740774	0.713603	0.897353	0.94047	0.728381	0.846612	0.962243	0.748232	0.929985	0.914322	1.12868	0.0293208	0.658664	0.813289	0.757466	0.663926	0.73603	0.762343	0.755852	0.722012	0.677837	0.962084	0.348512
PC 19:0e; PC 14:0e/5:0	1.21301	1.38156	1.33065	1.38442	1.58532	1.51455	1.30063	1.16564	1.26762	1.27696	1.45319	1.20273	1.30428	1.34521	1.26781	1.29877	1.54705	1.4506	1.00026	0.995229	1.16681	1.34168	1.20826	1.13191	1.28342	1.16073	1.24842	1.29714	1.0886	0.899827	0.0218098
PE 37:1e; PE 18:0e/19:1	2.52851	1.62207	2.35044	2.64421	1.82538	2.19169	2.58535	3.8873	2.16926	2.50994	2.02194	1.91283	2.44119	1.56229	2.20806	2.43215	2.17258	1.89924	0.87874	0.237558	2.88006	1.85367	1.68268	2.77974	1.70256	1.99967	2.06476	1.82662	2.81239	0.899008	0.382911
DAG 20:2; DAG 2:0-18:2	1.03234	1.27578	1.16023	0.999339	1.28812	1.37892	0.998381	1.2229	1.22894	0.886707	1.08525	0.951757	0.943041	0.931869	1.10267	0.910695	0.98739	1.04934	0.835973	0.00216322	1.04355	1.14456	1.19461	1.01354	1.13266	1.18998	1.20371	1.1929	1.0126	0.956841	0.35488
PE 22:2; PE 3:0-19:2	0.606471	0.722771	0.716406	0.792742	0.907058	0.904947	0.914297	0.960761	0.988733	0.748667	0.823487	0.903346	0.934759	1.07811	1.03362	0.909002	1.07652	1.01389	1.13404	0.0707041	0.614875	0.667714	0.697629	0.760843	0.817304	0.856928	0.826535	0.801558	0.706638	0.898304	0.118512
2-Oxobutyric acid	1.30598	1.51494	1.4363	1.31852	1.66208	1.70932	1.29264	1.4133	1.52933	1.09929	1.27641	1.27441	1.16992	1.29662	1.37769	1.23931	1.46289	1.45158	0.883612	0.018189	1.43639	1.67484	1.64101	1.15228	1.32318	1.3195	1.40144	1.39957	1.24853	0.955572	0.404994
Cer-NS d47:4; Cer-NS d15:3/32:1	0.842895	0.958165	1.00822	1.0303	0.878597	0.687378	1.05725	1.20072	1.05364	0.827682	0.969886	0.993518	0.848094	0.966549	0.912102	0.909965	0.934077	0.979881	0.956933	0.445479	0.839988	0.864405	0.905655	0.792666	0.936436	0.879281	0.920786	0.805971	0.880736	0.897759	0.0765133
FAHFA 18:2; FAHFA 16:2/2:0	0.705423	0.843665	0.847012	0.730294	0.9625	1.00399	0.741883	0.88736	0.833293	0.68692	0.754724	0.654105	0.674286	0.769142	0.759527	0.718685	0.801917	0.785565	0.87419	0.014161	0.740945	0.836832	0.853313	0.715052	0.763879	0.810977	0.852454	0.871725	0.737442	0.950658	0.309471
PE 40:0e; PE 18:0e/22:0	1.37475	1.31986	1.57057	1.424	1.39235	1.55513	1.50338	2.00772	1.83557	1.45288	1.79817	1.68969	1.43448	1.43439	1.76613	1.51642	1.58731	1.74496	1.03154	0.597974	1.21981	1.71511	1.44116	1.1979	1.47	1.3704	1.44928	1.42339	1.26116	0.89737	0.105017
DGDG 28:4; DGDG 4:0-24:4	1.2786	1.4402	1.16412	1.44359	1.717	1.75834	1.08006	1.495	1.60658	0.938136	1.17577	1.23375	1.01319	1.10132	1.34195	1.17805	1.07606	1.31868	0.799239	0.00544669	1.22774	1.55518	1.49863	1.23151	1.36877	1.30621	1.41369	1.39936	1.30262	0.947643	0.396912
tBuO-Glu(Ome)-Val-hexanoate	0.600243	0.601505	0.541734	0.647515	0.551162	0.560771	0.599522	0.527362	0.513778	0.586935	0.56652	0.47778	0.577466	0.511748	0.528489	0.585094	1.06545	1.08241	1.16298	0.259265	0.449549	0.610303	0.497222	0.427357	0.515509	0.526397	0.50053	0.606891	0.472672	0.895567	0.0325604
cis,cis-Muconic acid	2.57917	2.70436	2.48974	2.64914	3.04302	3.13076	2.68314	2.56368	3.76932	2.78673	3.41284	3.4739	2.77567	3.61668	3.61361	2.7197	3.7071	3.76962	1.16646	0.0296604	2.50324	3.1755	2.42079	2.47494	2.36817	3.04058	2.39092	3.16121	2.53799	0.939912	0.351287
Cer-BDS d47:9; Cer-BS d17:3/30:6	1.0895	1.41562	1.39125	1.24665	1.53559	1.28581	1.4014	1.79338	1.46367	1.10404	1.54805	1.37558	1.23834	1.43861	1.61402	1.31115	1.42425	1.33231	0.981263	0.757028	1.08065	1.20918	1.17764	1.13111	1.45238	1.35159	1.43093	1.35098	1.11543	0.895191	0.0882813
alpha-Tocotrienol	0.865246	1.4101	1.56742	1.00889	1.0545	1.40903	1.12161	0.997977	1.75499	0.800176	0.927527	0.882776	0.98782	0.822481	0.91548	1.05295	1.00655	0.997008	0.75004	0.00909553	0.917941	0.863315	0.765128	1.23653	1.59369	1.58692	1.10776	1.26233	1.17229	0.938886	0.596214
DAG 21:4; DAG 3:0-18:4	1.6565	1.62883	1.86684	1.67572	1.7871	1.56559	1.76591	1.72939	1.9428	1.23742	1.38228	1.58302	1.30218	1.49945	1.84786	1.74472	2.06541	2.05409	0.942233	0.37953	1.46426	1.71748	1.66558	1.4589	1.63352	1.69766	1.64764	1.3978	1.29352	0.894849	0.0119284
16:0 PE (1,2-dipalmitoyl-sn-glycero-3-phosphoethanolamine)	3.17145	3.62608	3.38703	3.37239	4.10428	4.02256	3.46892	3.62133	3.87219	3.2354	3.62409	3.60238	3.18589	3.67754	3.69767	3.35716	3.94669	3.92704	0.987981	0.758883	2.87232	3.28541	3.25077	2.91224	3.29901	3.27188	3.60836	3.53291	3.1635	0.894327	0.0108932
PC(16:0e/11,12-EpETE)	0.57003	0.62968	0.601159	0.552444	0.787474	0.764023	0.60697	0.648958	0.656616	0.555322	0.592344	0.661311	0.592954	0.693935	0.729006	0.584386	0.727691	0.667093	0.997712	0.966517	0.544317	0.583205	0.608662	0.534353	0.586282	0.554957	0.621058	0.617402	0.550881	0.894069	0.0319528
SUBERIC ACID	1.53603	1.64282	1.66427	2.30994	2.78625	2.76225	2.32222	2.40904	2.65629	1.63869	1.81719	1.82482	1.89061	2.2495	2.22583	2.08637	2.43562	2.33912	0.921283	0.366296	1.92953	1.67755	2.19966	1.79913	2.14326	1.97708	2.08835	2.23519	1.90487	0.893748	0.198443
Cer-BS d26:4; Cer-BS d14:3/12:1	0.855748	0.939778	0.907653	0.894749	1.11757	1.07847	0.922889	0.991305	0.989	0.839767	0.922523	0.957205	0.802943	1.02031	0.993447	0.873587	1.05733	1.04594	0.97883	0.633851	0.799966	0.924393	0.925774	0.772696	0.845016	0.869727	0.874	0.948517	0.806021	0.892948	0.0101817
1-Benzylpiperazine	0.972943	1.16165	1.18349	1.25544	1.49835	1.40607	1.36624	1.48509	1.5624	1.03302	1.25082	1.25027	1.23142	1.34719	1.42771	1.27652	1.45907	1.46961	0.987719	0.839864	1.05847	1.15348	1.08979	1.15681	1.27021	1.2769	1.23765	1.24383	1.12676	0.892548	0.0578408
OxPC 40:7(4O); OxPC 18:1-22:6(4O)	0.725381	0.87857	0.855188	0.759504	0.987846	1.01371	0.787893	0.831845	0.875992	0.708897	0.710414	0.756451	0.651028	0.796611	0.89261	0.886006	0.817682	0.869171	0.918732	0.126988	0.794251	0.880223	0.805612	0.703853	0.712703	0.757043	0.82304	0.735816	0.6693	0.891901	0.0309212
PC(17:1/18-HETE)	0.480224	0.529216	0.525035	0.500792	0.599413	0.642005	0.481617	0.525288	0.573871	0.417619	0.476147	0.530116	0.454625	0.560379	0.530935	0.489775	0.595223	0.480912	0.933766	0.187263	0.465818	0.506794	0.505464	0.439306	0.46617	0.491545	0.49468	0.530694	0.429177	0.89134	0.0146281
Piperazine	1.35338	1.91269	1.69541	1.75771	2.06003	1.78207	1.66076	1.61948	1.84309	1.5773	1.62255	2.02991	1.82283	1.83486	1.97593	1.64926	2.03918	1.60337	1.03	0.575432	1.27752	1.86851	1.711	1.48612	1.28825	1.61336	1.65492	1.62726	1.45084	0.891177	0.0581852
Uridine 5'-diphosphoglucuronic acid	1.05384	1.2015	1.2255	1.2247	1.6696	1.58623	1.4874	1.58911	1.78345	1.05309	1.2384	1.26747	1.10372	1.24453	1.29784	1.34339	1.62588	1.62861	0.920568	0.309	1.03193	1.17296	1.22942	1.07052	1.26768	1.2393	1.44752	1.59624	1.37032	0.891162	0.153078
HexCer-NS d38:3; HexCer-NS d14:3/24:0	2.52851	1.04319	1.0146	2.64421	0.547683	0.476867	2.58535	1.56406	0.970115	2.50993	0.845217	0.802692	2.44119	0.776983	0.739498	2.43215	0.737609	0.662825	0.893344	0.703326	2.88006	0.504213	0.558263	2.77974	0.522082	0.694065	0.59855	0.555014	2.81239	0.890075	0.736579
PG 26:4; PG 10:0-16:4	1.27622	1.54034	1.47378	1.38845	1.66319	1.67096	1.39567	1.49432	1.54552	1.3382	1.50356	1.49402	1.27747	1.48689	1.51181	1.34797	1.50767	1.53422	0.966788	0.367536	1.26409	1.39571	1.35745	1.2353	1.33744	1.36582	1.37987	1.38	1.2444	0.889327	0.00329181
DGDG 18:1; DGDG 2:0-16:1	0.578546	0.765274	0.613856	0.681749	0.793465	0.828298	0.603418	0.66172	0.722399	0.624606	0.637511	0.659995	0.529996	0.582033	0.650474	0.617133	0.725511	0.713477	0.918705	0.134629	0.617011	0.611246	0.67267	0.535164	0.53979	0.562997	0.723393	0.713504	0.578869	0.888924	0.0591535
PC 38:4e; PC 18:0e/20:4	1.14285	1.33062	1.45306	1.27869	1.10133	0.883115	1.18811	1.43801	1.45216	1.01108	1.312	1.33716	1.09603	1.28038	1.31734	1.23928	1.27625	1.15423	0.978328	0.720182	0.980422	1.15098	1.23447	0.99847	1.32233	1.03551	0.889559	1.23376	1.17071	0.888912	0.101496
PE 37:2; PE 13:1-24:1	2.52851	1.58249	1.7067	2.64421	1.26137	0.962584	2.58535	1.78072	1.46791	2.50993	1.22052	1.08177	2.44119	1.18075	1.02987	2.43215	1.27082	1.22044	0.870919	0.438446	2.88006	0.851608	0.867209	2.77974	1.15848	1.12673	1.18576	1.01926	2.81239	0.888703	0.582089
DAG 22:1; DAG 8:0-14:1	0.769311	0.843576	0.824767	0.781282	0.915224	0.878564	0.756283	0.722352	0.789799	0.489691	0.633968	0.649503	0.554929	0.542992	0.574715	0.46152	0.552477	0.552446	0.688385	1.60515e-07	0.718899	0.810069	0.783986	0.692591	0.779111	0.77181	0.793297	0.771817	0.712505	0.938599	0.0613662
PE 18:0; PE 9:0-9:0	1.26333	1.45608	1.46551	1.35789	1.7114	1.64861	1.41025	1.44659	1.60429	1.28932	1.46848	1.43779	1.26669	1.4457	1.5278	1.34653	1.5063	1.57323	0.962428	0.364227	1.28913	1.36187	1.26644	1.20234	1.3817	1.36885	1.33629	1.38541	1.26476	0.887222	0.0057497
PE 40:4; PE 18:2-22:2	2.52851	1.04728	1.18724	2.64421	0.701588	0.700768	2.58535	1.53816	1.17414	2.50993	0.918586	0.860812	2.44119	0.872326	0.626736	2.43215	0.71609	0.634723	0.851516	0.559621	2.88006	0.687814	0.710888	2.77974	0.591138	0.598439	0.736855	0.716716	2.81239	0.887064	0.698093
Xylitol	0.730196	0.806069	0.745705	0.765495	0.942781	0.873669	0.770927	0.811439	0.795424	0.722776	0.876263	0.787268	0.717145	0.765981	0.855348	0.756711	0.912357	0.896646	1.00674	0.874107	0.650585	0.819802	0.768003	0.619928	0.755746	0.678555	0.724132	0.752741	0.649565	0.886401	0.0103826
TAG 44:5; TAG 12:3-16:0-16:2	1.37475	1.6498	1.67858	1.424	1.43072	1.47419	1.50338	1.81477	2.07672	1.45288	1.68066	1.7332	1.43448	1.59686	1.70816	1.51642	1.74833	1.74299	1.01297	0.814525	1.21981	1.51613	1.45761	1.1979	1.63808	1.51708	1.48939	1.48832	1.26116	0.886225	0.064848
PE 22:3; PE 2:0-20:3	0.559295	0.676319	0.632004	0.603011	0.845935	0.757689	0.754645	0.804192	0.813262	0.589618	0.64108	0.715414	0.67916	0.752022	0.814728	0.763623	0.840127	0.788558	1.0214	0.730811	0.502175	0.602924	0.578739	0.601408	0.707181	0.719994	0.663126	0.712566	0.618776	0.88529	0.0669126
Cer-AS d49:5; Cer-AS d23:3/26:2	0.66667	0.805996	0.791171	0.688913	0.709249	0.532366	0.673309	0.948276	0.794184	0.584761	0.729641	0.764629	0.691334	0.762055	0.714668	0.630747	0.723286	0.755747	0.961686	0.532494	0.667097	0.653173	0.677148	0.61517	0.649772	0.643777	0.644741	0.678657	0.617031	0.884485	0.0486036
PE 39:3; PE 23:0-16:3	1.78065	2.1777	2.22657	1.83715	2.04568	1.52722	1.84329	2.12576	2.29663	1.8015	2.38227	1.95963	1.70183	1.93662	1.86556	1.77567	1.79208	1.99369	0.963505	0.509989	1.59605	1.60132	1.59624	1.55331	2.04882	1.93666	1.79091	2.01735	1.64931	0.884064	0.0472188
Progesterone	0.754486	0.950927	0.956988	0.793108	0.918699	0.99479	0.821043	0.929199	0.997312	0.76676	0.787346	0.855184	0.783918	0.807549	0.861616	0.796661	0.975354	0.948113	0.934202	0.147048	0.703824	0.814666	0.763491	0.738975	0.955606	0.822943	0.845458	0.772338	0.755884	0.883773	0.0156713
BMP 26:2; BMP 4:0-22:2	1.51899	1.74897	1.67295	1.5626	2.00709	2.00888	1.64309	1.75882	1.79777	1.45721	1.70822	1.68756	1.56925	1.78667	1.82439	1.49263	1.84241	1.86754	0.969255	0.497789	1.43023	1.63691	1.62849	1.35005	1.54598	1.5954	1.62117	1.65088	1.42348	0.883164	0.00920645
3-Methylxanthine	4.84984	5.90791	5.70447	5.01743	6.70333	6.48779	5.65887	6.07672	6.54295	4.3446	5.11339	5.20424	4.78094	5.61489	5.81362	5.73975	7.0506	7.33232	0.963079	0.589129	4.33219	5.16513	5.18689	4.40539	5.11856	5.17856	5.88505	5.99648	5.49092	0.883093	0.0298465
PC(18:1e/16,17-EpDPE)	0.446427	0.553866	0.510767	0.487266	0.570605	0.616098	0.497888	0.499003	0.556376	0.403551	0.499905	0.460577	0.507465	0.50627	0.567185	0.46157	0.629083	0.528991	0.963342	0.496439	0.443939	0.474035	0.496706	0.433527	0.435504	0.441407	0.495402	0.525281	0.437112	0.882788	0.00866005
Cer-EOS d46:5; Cer-EOS d14:1/16:2-O-16:2	2.52851	0.845203	1.38757	2.64421	0.921987	0.90674	2.58535	2.1712	0.956173	2.50993	0.875717	0.853799	2.44119	0.866695	0.840525	2.43215	0.824534	0.853892	0.836187	0.483719	2.88006	0.757133	0.699588	2.77974	0.843997	0.727879	0.860773	0.832312	2.81239	0.882714	0.659024
alpha-Methyl-DL-histidine	1.17234	1.49687	1.30461	1.24976	1.59896	1.5198	1.27157	1.35609	1.45378	1.22528	1.36508	1.31746	1.20753	1.43526	1.30936	1.25497	1.35126	1.41737	0.956518	0.289818	1.13409	1.33423	1.31314	1.0515	1.27578	1.2943	1.20976	1.21937	1.13299	0.882596	0.0124217
PE 33:0; PE 9:0-24:0	2.52851	1.50783	1.75	2.64421	1.34954	1.22056	2.58535	1.6503	1.34555	2.50993	1.45139	1.50288	2.44119	1.21974	1.15972	2.43215	1.26833	1.28123	0.92068	0.601785	2.88006	0.903253	0.83724	2.77974	0.970881	1.00548	1.2404	1.19306	2.81239	0.881839	0.5533
TAG 39:0; TAG 12:0-13:0-14:0	2.52851	1.98399	2.24202	2.64421	1.90273	1.47503	2.58535	2.47568	1.87231	2.50994	1.76711	1.47503	2.44119	1.63217	1.57996	2.43215	1.67941	1.64014	0.870485	0.164925	2.88006	1.50395	1.48207	2.77974	1.30323	1.16146	1.83531	1.62147	2.81239	0.881778	0.348405
DGDG 26:2; DGDG 4:0-22:2	1.89172	2.08127	2.11605	1.91867	2.51506	2.45919	2.02581	1.97011	2.11653	1.93297	2.3094	2.26505	1.80237	2.16388	2.15534	1.93278	2.25371	2.29368	1.00077	0.986688	1.78352	1.93843	2.01807	1.64481	1.91685	1.88183	1.89341	1.94748	1.81023	0.881652	0.00793651
PE 37:0e; PE 14:0e/23:0	2.52851	1.65587	2.36632	2.64421	1.80573	2.04173	2.58535	3.94345	2.63983	2.50994	2.0325	2.04621	2.44119	1.55132	2.13277	2.43215	1.77382	2.03487	0.853396	0.160873	2.88006	1.80329	1.70869	2.77974	2.0603	1.73784	1.9644	1.82385	2.81239	0.881121	0.305996
LPC 15:0	1.0492	1.31241	1.30772	1.11723	1.45143	1.50875	1.17777	1.31993	1.36683	1.08358	1.3443	1.27679	1.14591	1.28125	1.35197	1.12768	1.36344	1.38251	0.978137	0.660255	1.0159	1.19928	1.17161	1.02723	1.11297	1.18918	1.2248	1.24961	1.0395	0.881048	0.0185531
PA 48:5; PA 26:0-22:5	0.784407	1.09186	1.09284	1.04961	0.935091	0.810499	0.895493	1.1202	1.0137	0.806588	0.959068	0.853386	0.843522	0.96764	0.93953	0.816794	0.947237	0.854238	0.908377	0.0761737	0.741024	0.787342	0.85308	0.693185	0.99535	0.98151	0.977885	0.964382	0.753516	0.881002	0.0628374
Cer-NS d45:3; Cer-NS d15:2/30:1	2.52851	1.01469	1.35246	2.64421	1.00194	1.17942	2.58535	2.71277	1.42669	2.50993	1.19497	1.12983	2.44119	0.96417	1.09695	2.43215	1.04056	1.15329	0.849023	0.431821	2.88006	1.07659	0.847333	2.77974	1.01822	1.01867	1.07623	0.972264	2.81239	0.880546	0.590061
FAHFA 43:6; FAHFA 22:5/21:1	2.52851	1.81434	1.77103	2.64421	1.30019	1.06105	2.58535	3.20577	2.4516	2.50994	1.40363	1.46315	2.44119	1.64613	1.34517	2.43215	1.4033	1.32794	0.824943	0.215407	2.88006	1.4382	1.45146	2.77974	1.3701	1.26201	1.18944	1.85184	2.81239	0.879826	0.452684
Sinapoyl malate	0.498548	0.601066	0.538925	0.528087	0.650467	0.610684	0.568008	0.563967	0.570789	0.395498	0.505623	0.512145	0.385083	0.458751	0.431382	0.401293	0.455724	0.420719	0.77306	2.02685e-05	0.517479	0.607665	0.556656	0.495185	0.509612	0.54332	0.54307	0.528319	0.505464	0.936893	0.0780824
PE 32:7; PE 16:3-16:4	0.528196	0.633267	0.55388	0.544407	0.631524	0.72188	0.540776	0.639082	0.576187	0.543373	0.620581	0.594439	0.523015	0.552501	0.585898	0.538866	0.633735	0.682995	0.982531	0.710838	0.48494	0.529984	0.527218	0.448756	0.587587	0.543093	0.570868	0.56033	0.469317	0.879478	0.0156955
L-PROLINE	1.9217	2.29086	2.14762	2.01082	2.45677	2.44544	1.99517	2.08841	2.26721	1.70288	1.94756	1.92138	1.5569	1.80814	1.86987	1.62727	1.86396	1.86809	0.823791	0.000182142	1.86843	2.1639	2.13567	1.83602	2.09671	2.03467	2.16832	2.1758	1.88765	0.935955	0.100729
PE 37:1; PE 15:0-22:1	3.00226	3.55411	3.4458	3.19693	3.48586	3.46058	3.20637	3.88688	3.85244	3.06502	3.19298	4.15261	3.01145	3.52244	3.66385	3.09181	3.63835	4.09103	1.01088	0.832401	2.81287	3.26214	3.30267	2.77215	2.91227	3.11486	3.3774	2.85863	2.92742	0.879361	0.00403369
PC 20:3; PC 2:0-18:3	1.20974	1.45877	1.34792	1.31157	1.60136	1.6117	1.30032	1.39702	1.45781	1.24855	1.4088	1.40663	1.21755	1.4128	1.427	1.26551	1.5042	1.50101	0.976043	0.565973	1.16166	1.3151	1.24723	1.11337	1.25211	1.25882	1.31927	1.34096	1.14038	0.878129	0.00511341
SM d42:3; SM d26:1/16:2	1.15987	1.13965	1.59881	1.37578	1.10448	1.29821	1.50325	1.52299	1.86728	1.16342	1.57376	1.38725	1.26086	1.22505	1.34682	1.33505	1.46218	1.37379	0.964828	0.60679	1.17508	1.34557	1.17817	1.08443	1.20506	1.15277	1.26562	1.40541	1.21728	0.877416	0.0759448
(3S)-3,7-diaminoheptanoic acid	1.69014	2.18819	2.05301	1.74101	2.18381	2.23455	1.70002	1.75831	1.85559	1.6686	1.79341	1.80255	1.57948	1.7594	1.75046	1.62618	1.7885	1.72177	0.890014	0.0181572	1.58862	2.00905	1.98876	1.5563	1.93464	1.85677	1.86933	1.8155	1.62272	0.933182	0.196254
L-5-Oxoproline	3.18822	3.88651	3.56116	3.35589	4.21235	4.25024	3.32994	3.57702	3.77246	3.07283	3.27952	3.29446	2.99933	3.37349	3.42401	3.14435	4.37644	4.34215	0.944853	0.357026	2.87389	3.54441	3.49509	2.84764	3.40396	3.39031	3.24518	3.22964	3.0115	0.876495	0.00923283
Proline	3.25479	3.82239	3.54816	1.75704	2.28402	2.1603	1.91334	1.98358	2.15023	2.31088	2.66853	2.68592	2.1131	2.46975	2.51263	2.01259	2.40562	2.3387	0.940712	0.585035	1.55397	1.75473	1.75837	1.58855	1.8199	1.77223	3.39622	3.39876	2.98713	0.875666	0.405346
DGDG 28:5; DGDG 10:0-18:5	1.0025	1.21907	1.14987	1.22487	1.50624	1.47505	1.10563	1.1672	1.24416	0.761979	0.912819	0.914059	0.873085	1.00494	0.980613	0.843741	0.994213	1.00786	0.747509	0.000113739	1.06159	1.22345	1.22771	1.00817	1.13413	1.10213	1.21157	1.23921	1.12827	0.931645	0.186481
Cer-NDS d44:2; Cer-NDS d20:0/24:2	2.52851	1.71411	1.77545	2.64421	1.33339	1.15411	2.58535	1.95605	1.61316	2.50994	1.26227	1.25946	2.44119	1.34501	1.19089	2.43215	1.27201	1.40539	0.873672	0.379745	2.88006	1.08767	1.06429	2.77974	1.1157	1.02615	1.27009	1.1115	2.81239	0.875363	0.49112
DAG 21:4; DAG 5:0-16:4	1.34754	1.7823	1.63559	1.20861	1.6453	2.11792	1.67655	1.51879	1.47309	1.3774	1.55526	1.6373	1.22303	1.54544	1.78011	1.65577	1.5895	1.86508	0.987727	0.858871	1.37016	1.64472	1.4204	1.11995	1.51136	1.39827	1.36863	1.26691	1.50354	0.874927	0.0644567
Adenosine-5'-phosphosulfate	0.478603	0.517556	0.497974	0.516592	0.534188	0.549535	0.467887	0.506235	0.464732	0.454711	0.481799	0.503665	0.461503	0.471261	0.482321	0.41158	0.493871	0.454821	0.929903	0.0174654	0.448192	0.501299	0.491968	0.375331	0.503009	0.450754	0.515483	0.510001	0.424706	0.931053	0.0804268
GlcADG 30:3; GlcADG 13:1-17:2	0.676843	0.746131	0.722468	0.767735	0.897553	0.927329	0.718519	0.645192	0.769819	0.655492	0.719113	0.66986	0.638976	0.752518	0.705812	0.686539	0.841366	0.838117	0.947058	0.326041	0.622882	0.638143	0.689502	0.59955	0.712646	0.684049	0.705588	0.733534	0.623185	0.874482	0.0146898
PE 18:0; PE 2:0-16:0	0.704465	0.873705	0.691941	0.776089	0.988804	1.00133	0.900334	0.969053	0.990209	0.728932	0.804405	0.73199	0.785136	0.980401	0.992116	0.858477	1.02633	1.02748	1.00498	0.941755	0.653883	0.791855	0.746075	0.730162	0.834218	0.808916	0.804967	0.835789	0.697514	0.874295	0.0309647
LPC 16:3	1.1961	1.44114	1.32678	1.2729	1.58052	1.55685	1.26917	1.37098	1.37456	1.21003	1.33944	1.38737	1.1976	1.40707	1.38698	1.22814	1.43306	1.34088	0.962997	0.349448	1.12139	1.29871	1.26135	1.10139	1.18791	1.20037	1.24909	1.28174	1.11829	0.873375	0.00310912
Cer-NS d50:1; Cer-NS d16:1/34:0	0.69459	1.05014	0.921657	0.786243	0.68797	0.638694	0.738464	0.998022	0.733825	0.681809	0.820509	0.783031	0.630415	0.713254	0.821449	0.698934	0.752945	0.95745	0.94623	0.473069	0.60096	0.786454	0.783294	0.606209	0.657959	0.661119	0.816889	0.779105	0.632233	0.872354	0.0908423
Phosphatidylcholine 17	1.35068	0.799311	0.595376	0.625392	0.550258	0.591646	0.590191	0.463385	0.623479	1.09558	0.864585	1.18122	0.761925	1.13617	1.35138	0.563694	0.698585	0.627231	1.33776	0.0881579	0.630416	0.634669	0.553692	0.690205	0.570914	0.545617	0.617395	0.650157	0.505127	0.872122	0.343541
Shikimic acid	0.981963	1.06941	0.963455	0.986746	1.22378	1.1955	0.996641	1.09623	1.0528	0.865346	1.09865	1.04667	0.919273	1.04493	1.08704	0.969325	1.03802	1.08413	0.956814	0.285685	0.821811	0.995628	0.933408	0.899213	0.94432	0.980524	0.961384	0.997218	0.80857	0.872007	0.00321633
1,2-Dipalmitoyl-sn-glycero-3-phospho-rac-(1-glycerol)	2.33708	2.69647	2.499	2.44492	2.99082	2.89815	2.48731	2.57775	2.74583	2.32259	2.64989	2.62663	2.35335	2.71251	2.63879	2.4699	2.87398	2.88311	0.993809	0.871373	1.97874	2.33001	2.24782	2.09158	2.28327	2.34416	2.59514	2.53333	2.24196	0.871974	0.00314006
PE 43:4; PE 23:0-20:4	2.52851	1.79916	1.83199	2.64421	1.63173	1.29722	2.58535	2.15909	1.90973	2.50994	1.44435	1.39849	2.44119	1.45545	1.41862	2.43215	1.59031	1.30605	0.869993	0.27068	2.88006	1.24113	1.18678	2.77974	1.26288	1.21941	1.28667	1.36213	2.81239	0.871877	0.402465
PE 37:3; PE 21:0-16:3	2.52851	2.00041	2.09377	2.64421	1.31799	1.30014	2.58535	2.10249	1.80503	2.50994	1.4326	1.26243	2.44119	1.40136	1.26772	2.43215	1.44146	1.4462	0.850753	0.237103	2.88006	1.09161	1.11156	2.77974	1.32705	1.33067	1.49453	1.19097	2.81239	0.871621	0.414992
Cortisone	0.830675	1.16068	1.02087	1.29118	1.72749	2.18167	1.38834	1.43434	2.11002	1.21695	1.35752	1.32924	1.55813	1.88089	1.44935	1.28824	1.64067	1.35046	0.994384	0.962061	1.25588	1.4227	1.17266	1.31317	1.14367	1.38237	1.48884	1.15181	1.12582	0.871563	0.261925
2'-Deoxycytidine-5'-diphosphate	0.70906	0.844668	0.769165	0.759966	0.942653	0.897478	0.742885	0.783669	0.817138	0.666839	0.781219	0.789467	0.707185	0.847334	0.81784	0.720954	0.847866	0.854377	0.967853	0.457754	0.647718	0.77721	0.752696	0.637985	0.711401	0.680734	0.744993	0.715699	0.663976	0.871431	0.00330903
PE 39:4; PE 21:1-18:3	1.74858	2.17907	2.23673	1.93931	1.59643	1.57157	1.84258	2.6944	2.00097	1.59443	1.88048	1.75404	1.76059	2.10844	1.79309	1.79312	1.87725	2.01338	0.930667	0.301306	1.52379	1.66239	1.845	1.38681	1.8362	1.74378	1.97765	1.94195	1.59776	0.871176	0.0777799
DGDG 26:2; DGDG 5:0-21:2	3.19735	3.67671	3.40665	3.44003	4.21935	4.18734	3.4666	3.61987	3.94564	3.01337	3.578	3.57772	3.35376	3.78309	3.72044	3.34995	3.97971	3.89699	0.972662	0.530781	2.90273	3.39793	3.10947	2.87586	3.35201	3.19342	3.52084	3.45311	3.06548	0.870665	0.00431581
Cer-BDS d51:10; Cer-BS d19:3/32:7	2.52851	0.986339	1.37604	2.64421	0.922979	0.962022	2.58535	2.90162	1.19374	2.50993	1.15135	1.19874	2.44119	0.918519	1.05796	2.43215	0.980293	0.968373	0.848312	0.473183	2.88006	1.02393	0.773315	2.77974	0.972856	0.919582	0.957021	0.887514	2.81239	0.869919	0.591892
1,2-Dilauroyl-sn-glycero-3-phosphate	0.617834	0.750783	0.684882	0.844563	1.05316	1.01382	0.844826	0.883035	0.926918	0.631763	0.697856	0.711816	1.05007	1.18584	1.1817	1.06653	1.24895	1.22649	1.18126	0.129526	0.658186	0.75832	0.749211	0.653706	0.782858	0.757728	0.780383	0.796955	0.68996	0.869746	0.0475157
GlcADG 25:1; GlcADG 12:0-13:1	0.73735	0.910194	0.847175	0.855077	1.06595	1.07474	0.8789	0.897352	0.959626	0.834601	0.914986	0.871113	0.778543	0.912984	0.887877	0.850446	0.91312	1.00904	0.969165	0.50809	0.71616	0.823157	0.822729	0.709469	0.868112	0.78673	0.855562	0.8045	0.762772	0.869058	0.00903855
OxPC 40:7(4O); OxPC 18:1-22:6(4O)	1.39556	1.61393	1.4692	1.34778	1.64494	1.70501	1.28883	1.40201	1.49642	1.14082	1.2049	1.24645	1.15243	1.43863	1.35987	1.0576	1.25056	1.2635	0.831714	0.000864498	1.33861	1.42619	1.42959	1.34408	1.39729	1.39024	1.38367	1.36926	1.27588	0.924506	0.0403001
FAHFA 22:3; FAHFA 2:0/20:3	0.694361	0.841	0.753672	0.773741	0.913586	0.950512	0.797005	0.841381	0.827538	0.719649	0.829243	0.764044	0.731454	0.850145	0.838166	0.790414	0.845686	0.869015	0.979036	0.597676	0.608163	0.772671	0.697149	0.59968	0.698528	0.767309	0.827941	0.803968	0.642494	0.868129	0.0125282
4-Pyridoxate	1.05544	1.2743	1.17414	1.09607	1.37555	1.38731	1.05714	1.14948	1.28374	0.908283	1.06912	1.08789	0.874202	1.02282	1.03103	0.909772	1.04401	1.08063	0.831808	0.00110512	1.00061	1.15471	1.16932	0.984002	1.05635	1.1264	1.16547	1.18084	1.10367	0.915988	0.0583757
PE(18:0/11,12-EpETE)	0.755385	0.864639	0.808388	0.867285	0.972908	0.99616	0.846557	0.836693	0.948631	0.729494	0.847631	0.837042	0.753386	0.846757	0.886482	0.79385	0.922215	0.912928	0.953542	0.257885	0.714024	0.817966	0.796741	0.68252	0.771184	0.760291	0.812122	0.771444	0.726416	0.8678	0.00163434
Cer-BDS d51:10; Cer-BS d16:3/35:7	2.52851	0.906399	1.38196	2.64421	1.01088	0.863529	2.58535	2.14643	1.11075	2.50993	1.01538	1.23349	2.44119	0.886715	0.939824	2.43215	0.934372	0.934167	0.878061	0.573498	2.88006	0.812541	0.713151	2.77974	0.816186	0.803443	0.776331	0.775672	2.81239	0.86767	0.60879
Cer-NS d52:3; Cer-NS d14:3/38:0	0.721621	0.856659	0.827076	0.770787	0.841219	0.773369	0.763068	0.993892	0.890407	0.712971	0.76956	0.763388	0.697442	0.757703	0.820928	0.743098	0.847316	0.71361	0.91771	0.0500874	0.638892	0.760854	0.753108	0.616556	0.788405	0.7299	0.814413	0.704364	0.645319	0.8674	0.00782286
PI 23:2; PI 2:0-21:2	0.520158	0.607075	0.547267	0.590678	0.749121	0.667554	0.578388	0.642598	0.623568	0.545704	0.628955	0.60964	0.55322	0.670825	0.681116	0.595315	0.663178	0.705882	1.02306	0.638357	0.455525	0.520501	0.549713	0.48833	0.564745	0.508011	0.57618	0.607943	0.521452	0.867182	0.00930671
PC(16:0/10-HDoHE)	0.452507	0.535107	0.519305	0.49198	0.627608	0.544467	0.496406	0.50212	0.534739	0.419376	0.524166	0.501064	0.450691	0.511013	0.559741	0.493073	0.617726	0.521725	0.977539	0.645993	0.426609	0.470734	0.488742	0.392039	0.444058	0.452118	0.51171	0.478779	0.413831	0.86701	0.00384172
Pyridoxine	1.08868	1.253	1.18262	1.19099	1.33834	1.42128	1.13514	1.17297	1.3282	0.982974	1.12245	1.16708	1.03458	1.07005	1.14385	1.00039	1.11218	1.15824	0.881252	0.00350463	1.09953	1.25419	1.14718	0.977737	1.13824	1.1494	1.24161	1.11448	0.972873	0.908563	0.0342826
Glutamine	5.14338	5.62864	5.27417	5.38476	6.72358	6.67923	5.54936	5.86595	6.19409	4.49346	6.08997	6.11091	4.62348	6.10532	6.16216	5.13462	6.65312	6.66233	0.992224	0.894609	4.76849	5.22155	5.08854	4.75994	4.86152	4.85841	5.36294	5.40897	5.09533	0.866189	0.00206139
Cer-BDS d33:8; Cer-BS d17:3/16:5	0.792712	0.797192	0.863927	0.94647	0.972039	1.14121	0.877573	0.766351	0.847684	0.758691	0.954672	0.757215	0.833215	0.882351	0.884927	0.761705	1.0384	0.94693	0.976634	0.690389	0.588298	0.904195	0.663506	0.764979	0.746799	0.855922	0.850028	0.866732	0.693513	0.866188	0.0386469
PE 32:1e; PE 16:1e/16:0	1.09289	1.29421	1.23487	1.17794	1.50207	1.51209	1.1569	1.02501	1.39719	1.10303	1.31049	1.23175	1.11808	1.2837	1.33018	1.04428	1.07368	1.3952	0.955872	0.449385	1.03165	1.18799	1.09996	0.978504	1.17958	1.19585	1.05597	1.11366	1.02187	0.865874	0.0171792
Cer-EOS d42:1; Cer-EOS d14:1/14:0-O-14:0	0.6706	0.753676	0.856769	0.714057	0.7692	0.799355	0.744916	0.834668	0.809401	0.656092	0.779667	0.801438	0.72968	0.753977	0.733993	0.706633	0.734948	0.712847	0.950613	0.135008	0.611557	0.678797	0.660427	0.599873	0.774818	0.792954	0.645539	0.642696	0.609183	0.86526	0.00368365
Tropinone	1.66553	1.8483	1.72411	1.68085	2.03754	1.6648	1.68787	1.79257	1.9136	1.65803	1.81742	1.79849	1.65356	1.77091	1.83777	1.64731	1.91533	1.90691	0.99941	0.985249	1.34831	1.64716	1.62879	1.40765	1.50888	1.55753	1.66049	1.64308	1.45428	0.86519	0.000803775
PI 33:2; PI 13:1-20:1	0.509019	0.618916	0.532484	0.552818	0.716303	0.655661	0.492947	0.595274	0.556376	0.503492	0.510386	0.525403	0.501798	0.519531	0.572305	0.557372	0.549194	0.563116	0.918314	0.08497	0.461987	0.542709	0.499957	0.419984	0.537184	0.512759	0.538227	0.539147	0.47237	0.865105	0.0132997
PE 41:1e; PE 18:1e/23:0	0.942686	0.978667	1.19605	1	0.963165	0.72201	1.02392	1.08332	1.39921	1.00035	1.23827	1.21151	0.925044	1.12506	1.0642	0.996576	1.06607	1.13092	1.04823	0.491628	0.821055	0.92255	0.845613	0.826175	0.921881	0.922318	1.08437	0.893794	0.811348	0.864656	0.0568101
L-Anserine	0.699405	0.731695	0.845849	0.773466	0.924263	0.907648	0.76039	0.773952	0.807617	0.690152	0.782302	0.832608	0.692333	0.782358	0.807521	0.738844	0.811496	0.944235	0.980284	0.66951	0.619634	0.823563	0.700217	0.615082	0.689836	0.707746	0.713235	0.725949	0.646505	0.863998	0.00461948
PE 35:1; PE 14:0-21:1	1.40303	1.63287	1.62905	1.44498	1.52783	1.20291	1.49024	1.9968	1.51623	1.47583	1.74401	1.8103	1.42539	1.77603	1.77082	1.49411	1.51675	1.64	1.05846	0.32033	1.14771	1.3627	1.36954	1.18577	1.42425	1.24482	1.43741	1.55416	1.22456	0.86326	0.0243562
Quinidine	0.640898	0.713496	0.58472	0.700691	0.674343	0.764798	0.725287	0.607176	0.675602	0.659708	0.751437	0.761554	0.649854	0.819917	0.800849	0.733364	0.977893	0.936901	1.16502	0.017065	0.520951	0.659628	0.622072	0.572756	0.657428	0.607407	0.682662	0.633954	0.56256	0.906754	0.0276861
Histidine	1.86978	2.36987	2.17847	1.98785	2.56474	2.61019	1.96857	2.19391	2.27989	1.81048	1.99368	2.00497	1.78858	1.99558	1.92039	1.79922	1.86683	1.87759	0.851876	0.00235547	1.82419	2.17061	2.12939	1.75396	2.12427	2.08443	2.07786	2.04651	1.86542	0.902782	0.0466535
2-METHYLLACTIC ACID	1.484	1.66819	1.5673	1.57803	1.89105	1.76865	1.45212	1.53301	1.74968	1.15307	1.32516	1.2974	1.11165	1.24903	1.30556	1.15779	1.36089	1.36095	0.770588	8.30368e-06	1.34327	1.5479	1.50373	1.32266	1.49078	1.50159	1.54375	1.5622	1.42835	0.901456	0.0122997
N-Vanillylnonanamide2444-46-4	2.17233	2.48708	2.22441	2.28484	2.82741	2.75786	2.25671	2.32247	2.5616	2.12515	2.35391	2.41618	2.07199	2.4322	2.33584	2.15995	2.47744	2.51374	0.953948	0.261806	1.93583	2.18311	2.23788	1.83116	2.08636	2.11509	2.21115	2.21041	1.9833	0.858394	0.00188933
1-Amino-1-cyclopentanecarboxylic acid	1.34554	1.6874	1.5695	1.44714	1.765	1.78189	1.49044	1.78337	1.69254	1.36897	1.56095	1.71799	1.35597	1.57993	1.56166	1.41955	1.64906	1.60189	0.948715	0.241788	1.24763	1.50479	1.48969	1.2009	1.47003	1.48406	1.42763	1.4119	1.25989	0.858111	0.00339145
MGDG 21:0; MGDG 2:0-19:0	0.861605	0.994134	0.944882	0.945463	1.11241	1.11377	0.880711	0.972103	0.957409	0.860508	0.942346	0.955096	0.83878	0.971351	0.931674	0.913033	1.0502	1.03768	0.96791	0.418616	0.783842	0.919296	0.836026	0.809021	0.858397	0.828134	0.910979	0.845042	0.744395	0.857972	0.00107981
PE 16:1e; PE 14:1e/2:0	0.72297	0.862188	0.788165	0.778296	1.02795	0.927882	0.785678	0.843996	0.867679	0.717319	0.715938	0.809843	0.699564	0.783876	0.899578	0.772682	0.90842	0.922671	0.950701	0.339611	0.684943	0.726098	0.774805	0.652899	0.731555	0.726809	0.805274	0.74153	0.679787	0.857839	0.00303158
PE 22:1; PE 2:0-20:1	0.594898	0.731814	0.717698	0.642066	0.789566	0.839462	0.635355	0.657725	0.71834	0.571485	0.745919	0.689654	0.560199	0.742867	0.734275	0.596952	0.710827	0.707164	0.957707	0.425245	0.562592	0.674741	0.631003	0.525623	0.616273	0.576984	0.620312	0.65909	0.558526	0.857469	0.00522734
PE 17:1; PE 4:0-13:1	0.770974	0.916972	0.811088	0.817728	1.01153	1.03721	1.08993	1.11771	1.12832	0.822937	1.00796	0.91891	0.955048	1.0939	1.0645	1.00074	1.2175	1.20242	1.06694	0.323509	0.682334	0.757497	0.797811	0.795955	0.950373	0.898477	0.915526	0.90746	0.754302	0.857297	0.0254503
DGDG 26:1; DGDG 9:0-17:1	0.845677	0.984686	0.879516	0.982358	1.09229	1.12627	0.925138	0.951786	0.994134	0.873228	0.910185	0.968122	0.795326	0.938679	1.03814	0.942905	1.03143	1.06421	0.974989	0.56678	0.75822	0.855576	0.85131	0.744887	0.833351	0.976036	0.883367	0.850983	0.773659	0.857152	0.00231727
OxFA 20:4(2O)	0.584432	0.68214	0.645531	0.616266	0.619506	0.671292	0.618552	0.673456	0.725124	0.585878	0.676253	0.663088	0.581992	0.607879	0.641115	0.591878	0.691403	0.75213	0.992344	0.839027	0.529555	0.613357	0.608174	0.497351	0.514282	0.529766	0.576978	0.604714	0.526031	0.856743	0.000399971
MGDG 26:2; MGDG 2:0-24:2	0.674173	0.802359	0.742791	0.74985	0.935796	0.896944	0.77794	0.716545	0.888008	0.679994	0.778844	0.729635	0.755986	0.810125	0.810317	0.750483	0.830079	0.798698	0.96656	0.442332	0.60484	0.716484	0.73084	0.629968	0.74427	0.774328	0.704186	0.666865	0.580408	0.856326	0.00728012
deoxy-PF1140	1.13718	1.47201	1.27365	1.13808	1.69267	1.70246	1.27915	1.36225	1.5063	1.2172	1.05483	1.36183	1.27615	1.53026	1.43655	1.31679	1.2089	1.53519	0.95017	0.443293	1.13544	1.31085	1.31555	0.843235	1.1897	1.27137	1.22744	1.27604	1.18449	0.855963	0.0326231
2,4,5-trimethoxybenzoic acid	1.33284	1.77669	1.63929	1.39487	1.74129	1.74321	1.37104	1.49527	1.58474	1.28837	1.45914	1.45987	1.24664	1.39756	1.37502	1.26014	1.42052	1.42661	0.876033	0.00800381	1.33435	1.52659	1.47613	1.28911	1.43443	1.42793	1.47646	1.40091	1.31829	0.900916	0.0268023
3,4,5-Trimethoxycinnamic acid	1.0253	1.3034	1.26087	1.17618	1.44777	1.47628	1.23686	1.34653	1.46435	1.04364	1.23438	1.22062	1.16224	1.3455	1.30355	1.15788	1.39752	1.44749	0.963813	0.482682	0.990229	1.16892	1.17915	1.05147	1.12723	1.15369	1.18061	1.15321	1.04034	0.855788	0.00351504
N-Carbamoyl-L-Aspartic acid	1.50274	1.76591	1.62128	1.60792	1.94594	1.99357	1.73431	1.73315	1.92882	1.31531	1.64726	1.71445	1.55307	1.75968	1.79252	1.41908	1.80635	1.87178	0.939742	0.226902	1.38199	1.57765	1.61735	1.32678	1.4873	1.56378	1.60463	1.62653	1.36258	0.855682	0.00198976
PE 42:5; PE 22:2-20:3	0.658391	0.895098	0.7872	0.702721	0.864534	0.843363	0.661757	0.866338	0.745909	0.577022	0.74319	0.723444	0.664607	0.656974	0.658448	0.572287	0.724923	0.739805	0.862695	0.0117532	0.658177	0.586707	0.558705	0.746015	0.834739	0.859532	0.594447	0.760148	0.713676	0.898486	0.115305
Cer-AS d53:4; Cer-AS d26:3/27:1	0.419247	0.677048	0.553158	0.441265	0.398914	0.400208	0.427288	0.463179	0.437723	0.404328	0.380268	0.404703	0.391343	0.397383	0.305934	0.415944	0.477416	0.358714	0.838314	0.0401303	0.500414	0.413122	0.367949	0.382013	0.379963	0.464577	0.414583	0.468744	0.394965	0.897653	0.177598
Cer-EODS d48:3; Cer-EODS d14:0/18:1-O-16:2	0.69459	0.791601	0.827324	0.786243	0.755693	0.673245	0.738464	0.971682	0.910984	0.681809	0.706296	0.767077	0.630415	0.782864	0.755889	0.698934	0.812512	0.715161	0.91624	0.0947071	0.60096	0.716698	0.634954	0.606209	0.697645	0.766184	0.697363	0.760954	0.632233	0.855014	0.00879558
cyanidin-3-O-rutinoside	0.527604	0.655019	0.702993	0.638118	0.743176	0.728551	0.587714	0.579517	0.682137	0.563708	0.575265	0.631884	0.590196	0.703592	0.633266	0.609051	0.657705	0.774768	0.981968	0.727844	0.459465	0.588553	0.589848	0.505644	0.475657	0.621773	0.637913	0.582909	0.534055	0.854741	0.0101327
PE 18:0; PE 3:0-15:0	0.692903	0.849562	0.806351	0.765661	0.96986	0.846438	0.753512	0.74887	0.877147	0.67628	0.786954	0.881898	0.701645	0.790532	0.883211	0.724074	0.807986	0.891608	0.977276	0.640531	0.618571	0.704374	0.778521	0.625011	0.726335	0.727788	0.661664	0.777365	0.62742	0.854554	0.00380006
gamma-Tocotrienol	0.91352	1.18555	1.0892	0.986569	1.21207	1.03439	0.967036	1.11925	1.07855	0.920355	1	0.971813	0.914579	1.01118	0.994219	0.923262	1.08541	1.04025	0.924364	0.0527229	0.79572	0.957442	0.925129	0.821073	0.958977	0.953677	1.01392	0.953523	0.806902	0.853979	0.00214918
L-Tartrate	1.83679	2.20743	1.82853	1.87486	2.56359	2.07999	1.72737	1.89442	2.00255	1.50733	1.91337	2.17109	1.56708	1.76179	1.92232	1.66658	2.12489	2.18524	0.93362	0.28973	1.71036	1.91139	1.76074	1.34752	1.7348	1.50493	1.81025	1.88071	1.72403	0.853969	0.0126568
1-(pyridin-2-yl)isoquinoline	1.16552	1.29809	1.23592	1.20435	1.23785	1.41115	1.21863	1.20713	1.2989	1.21599	1.44313	1.45664	1.23325	1.48837	1.4856	1.20461	1.46185	1.4281	1.10109	0.0173081	1.05831	1.09923	1.14869	1.04648	1.15586	1.14697	1.20571	1.16355	1.08231	0.896216	0.00055758
PC 16:1; PC 2:0-14:1	1.11304	1.31656	1.22537	1.1981	1.46663	1.39791	1.54214	1.57847	1.67075	1.1967	1.36104	1.36827	1.40677	1.6563	1.66313	1.57426	1.86563	1.88113	1.11706	0.127467	0.96871	1.1017	1.10992	1.16834	1.3026	1.30941	1.27399	1.2979	1.14009	0.8532	0.0147165
Cer-BDS d31:5; Cer-BS d17:2/14:3	0.686419	0.779315	0.732552	0.676268	0.959286	0.832989	0.685002	0.741199	0.805637	0.555381	0.665052	0.641861	0.544762	0.690076	0.588991	0.571117	0.647216	0.661094	0.806757	0.000669568	0.625906	0.773535	0.709709	0.653427	0.665429	0.685256	0.735386	0.707016	0.621648	0.895436	0.0344982
Betaine-Aldehyde	1.14285	1.35776	1.35043	1.27869	1.37524	1.43146	1.18811	1.30618	1.40531	1.01108	1.16725	1.40458	1.09603	1.35454	1.23837	1.23928	1.30071	1.23231	0.933095	0.111493	0.980422	1.39232	1.12709	0.99847	1.14356	1.09006	1.0652	1.12217	1.17071	0.852483	0.00168898
PC(18:0e/20-HDoHE)	0.455971	0.512403	0.463518	0.506845	0.616938	0.553036	0.507338	0.507726	0.550407	0.458403	0.512194	0.468622	0.488299	0.487346	0.51671	0.432279	0.592985	0.518987	0.957563	0.340336	0.401604	0.440055	0.510487	0.420697	0.428171	0.412545	0.454976	0.494429	0.420937	0.85232	0.00182175
PE 37:2; PE 21:0-16:2	2.52851	1.94479	2.08786	2.64421	1.42661	1.30651	2.58535	2.11397	1.67374	2.50994	1.33635	1.43826	2.44119	1.3159	1.5012	2.43215	1.28085	1.22314	0.845311	0.225859	2.88006	1.19031	1.02693	2.77974	1.23951	1.31714	1.1653	1.19406	2.81239	0.852217	0.361125
FAHFA 24:3; FAHFA 4:0/20:3	1.5838	1.92374	1.67126	1.76558	2.21953	2.11605	1.63518	1.85614	1.99629	1.5325	1.73939	1.87439	1.51232	1.84601	1.84373	1.67291	1.90606	1.9261	0.945481	0.276921	1.31008	1.61724	1.87706	1.31869	1.81471	1.82786	1.61411	1.4916	1.4078	0.851593	0.0169005
PC(16:1/10-HDoHE)	0.435451	0.519859	0.514187	0.499625	0.591625	0.5772	0.484862	0.506925	0.55457	0.404439	0.520403	0.491573	0.514748	0.615972	0.600796	0.505763	0.604811	0.551339	1.0268	0.620755	0.428035	0.463582	0.504339	0.406953	0.437112	0.423571	0.470268	0.46554	0.388887	0.851415	0.00138548
PC(16:1e/9-HODE)	1.60022	1.83425	1.52259	1.61628	2.04079	1.91777	1.52786	1.52108	1.62314	1.6254	1.81256	1.88438	1.60199	1.93147	1.96679	1.69847	2.00085	2.03619	1.08906	0.0930167	1.30437	1.49678	1.49953	1.34173	1.48699	1.4257	1.44663	1.56663	1.36108	0.850399	0.00242892
2'-Deoxyadenosine	0.929772	1.03348	0.975367	0.941597	1.10274	1.26626	1.00058	1.07609	1.13532	1.01762	1.11122	1.05926	0.92624	1.11357	1.05069	0.903076	1.05705	1.05489	0.982287	0.673097	0.873915	0.949644	0.907039	0.85603	0.985345	0.929897	0.982798	0.832776	0.727691	0.850329	0.00300276
FA 21:5	0.802339	0.973027	0.847283	0.850542	1.04924	1.12364	0.851228	0.86626	1.06615	0.811863	0.899829	0.890601	0.7959	0.965409	0.950879	0.8187	0.970655	0.994152	0.960648	0.442118	0.739391	0.858882	0.805056	0.717794	0.750723	0.771262	0.911857	0.831414	0.775143	0.849557	0.00598146
PC(16:0e/13-HODE)	0.584765	0.719962	0.641887	0.647612	0.794985	0.776122	0.674699	0.679381	0.72456	0.548848	0.720078	0.703848	0.620009	0.682607	0.705383	0.586493	0.728242	0.723949	0.964043	0.439976	0.551711	0.634041	0.657122	0.502565	0.601915	0.583928	0.591775	0.633208	0.54601	0.849183	0.00167649
HexCer-NS d68:5; HexCer-NS d30:3/38:2	2.52851	1.05564	1.02734	2.64421	0.298142	0.274917	2.58535	1.28949	0.990013	2.50993	0.783404	0.729069	2.44119	0.436007	0.330747	2.43215	0.543556	0.481349	0.841952	0.627299	2.88006	0.44961	0.289845	2.77974	0.325857	0.28573	0.495852	0.441826	2.81239	0.847742	0.682445
L-beta-homotyrosine	2.20587	2.561	2.42322	2.44744	2.9032	2.92891	2.44376	2.47407	2.67787	2.18351	2.47169	2.50418	2.11324	2.48707	2.53784	2.2765	2.72361	2.71525	0.954372	0.288696	2.02304	2.31298	2.30167	1.90367	2.13151	2.15765	2.30703	2.29363	2.11968	0.847629	0.000638515
LPE 13:0	0.721621	0.883097	0.819606	0.770787	0.932657	0.947673	0.763068	0.802502	0.820436	0.712971	0.80006	0.780818	0.697442	0.813042	0.78932	0.743098	0.866837	0.781172	0.936113	0.107669	0.638892	0.776263	0.705764	0.616556	0.687193	0.692029	0.768323	0.791289	0.645319	0.847239	0.00162233
1-(4-methoxyphenyl)isoquinoline	0.884025	1.02514	0.967017	0.936807	1.08871	1.26563	0.930822	0.993221	1.02095	0.858099	0.946646	0.948151	0.847258	0.955392	1.02464	0.900336	1.05509	1.08039	0.945534	0.253579	0.773373	0.877276	0.964812	0.764692	0.825777	0.896823	0.869241	0.945337	0.797924	0.846685	0.00307187
S-Sulforaphene	1.91586	2.52758	2.06189	2.10865	2.72164	2.58085	2.00497	2.27016	2.16743	1.81838	1.86102	2.05179	1.58611	1.80857	1.9325	1.58118	1.98044	1.83147	0.808066	0.00102624	1.85534	2.00516	2.14664	1.62168	1.81133	1.96175	2.34628	2.33747	2.13658	0.895044	0.0741074
19-Nortestosterone	1.03591	1.42169	1.25649	1.60344	1.94955	1.9872	1.60477	1.70519	1.77087	1.29323	1.44919	1.63515	1.44759	1.68314	1.69665	1.44713	1.83868	1.83625	0.999435	0.994206	1.29642	1.53633	1.51598	1.34687	1.51632	1.53351	1.11925	1.14227	1.12735	0.846473	0.060151
PE 12:0; PE 3:0-9:0	0.816713	0.796566	0.864851	0.867836	1.02461	0.992773	0.859307	0.972929	1.04319	0.840182	1.10877	1.06539	0.814963	0.762361	0.822644	0.839409	0.937783	0.885632	0.980379	0.725073	0.709443	0.79753	0.749021	0.698566	0.887946	0.843492	0.752195	0.794905	0.738472	0.84619	0.0016735
FAHFA 25:1; FAHFA 16:1/9:0	1.49065	1.93144	1.82135	1.47616	2.04878	1.92621	1.56105	1.4272	1.55823	1.46058	1.44569	1.8561	1.45386	1.83275	1.87935	1.53318	1.58764	1.66696	0.965555	0.564831	1.34332	1.69711	1.60032	1.2064	1.3427	1.26457	1.47466	1.62434	1.33773	0.845816	0.016837
PC 18:2; PC 2:0-16:2	0.690181	0.756657	0.75664	0.833798	0.985266	0.954504	1.11365	1.17633	1.20057	0.680091	0.760746	0.781669	0.864292	1.04072	1.01345	0.904506	1.07128	1.07781	0.967753	0.713016	0.559374	0.672828	0.605201	0.783203	1.00872	0.973756	0.904118	0.897143	0.756444	0.845668	0.102226
PC 35:1; PC 11:0-24:1	2.52851	1.41347	1.56789	2.64421	0.765518	0.606282	2.58535	1.83354	1.27787	2.50993	1.21711	1.21924	2.44119	1.29111	1.0415	2.43215	0.926297	0.935979	0.920637	0.701709	2.88006	0.820912	0.577436	2.77974	0.611936	0.681499	0.914575	0.792863	2.81239	0.845544	0.555627
FA 22:4	0.506481	0.460246	0.537577	0.515304	0.581542	0.424055	0.52096	0.557026	0.553777	0.475985	0.519504	0.585801	0.496178	0.513716	0.441781	0.496057	0.797458	0.852781	1.11215	0.279034	0.432532	0.456412	0.500891	0.417766	0.327113	0.369298	0.508609	0.497676	0.427198	0.845506	0.00787642
DL-3,4-Dihydroxymandelic acid	1.02982	1.14745	1.08087	1.0834	1.50325	1.3374	1.13505	1.11204	1.13988	1.03899	1.06103	1.10415	1.01002	1.15736	1.13977	1.06178	1.29716	1.27723	0.960104	0.44967	0.883126	0.966259	1.07542	0.891482	1.00866	1.01051	1.11175	1.05321	0.933578	0.845289	0.00554522
6-Benzyladenine	0.781187	0.838159	0.782339	0.762639	0.979186	0.950011	0.770991	0.861224	0.85866	0.773905	0.820789	0.796232	0.712338	0.828598	0.865847	0.755578	0.973563	0.827523	0.969672	0.48934	0.690637	0.707924	0.797393	0.620933	0.733888	0.705095	0.767498	0.745524	0.641734	0.845239	0.000972348
Triethanolamine	1.38294	1.62206	1.52906	1.47521	1.86465	1.81963	1.50152	1.52943	1.65915	1.4248	1.51258	1.49891	1.39489	1.5653	1.62436	1.45641	1.79186	1.72358	0.972821	0.542812	1.19126	1.33999	1.38068	1.17136	1.53173	1.52588	1.43051	1.35734	1.22624	0.845059	0.00261758
delta-Tocopherol	1.89409	2.25274	2.06352	1.77949	2.1979	2.1738	1.67629	1.79664	1.99529	1.8731	2.12391	2.09759	1.48927	1.71796	1.67694	1.67864	1.96698	1.97357	0.930913	0.187804	1.47639	1.70145	1.78595	1.57226	1.68724	1.69728	1.76281	1.75554	1.62331	0.844779	0.000982416
PC 33:0; PC 6:0-27:0	2.52851	1.12285	1.30347	2.64421	0.662542	0.725768	2.58535	1.65866	1.12141	2.50993	0.903434	0.755542	2.44119	0.780615	0.677049	2.43215	0.921346	0.921085	0.859928	0.567017	2.88006	0.585041	0.450203	2.77974	0.59481	0.491743	0.79697	0.732419	2.81239	0.844671	0.59514
METHYL DIHYDROJASMONATE	1.94559	2.30497	2.15646	2.12829	2.68171	2.64866	1.9919	2.10985	2.17252	1.73093	1.9205	1.90735	1.8358	2.11591	2.16021	2.02901	2.3073	2.30065	0.909023	0.0848017	1.72599	2.06864	1.99318	1.74535	1.94383	1.92612	1.93136	1.9372	1.72198	0.843779	0.00244297
21-ACETOXYPREGNENOLONE	1.74573	2.03249	1.868	1.81642	2.26094	2.35815	1.77931	1.764	2.02112	1.66135	1.94482	2.06733	1.63221	1.963	1.97489	1.70104	2.16601	2.10081	0.975365	0.636014	1.53617	1.80426	1.68457	1.44993	1.66891	1.61942	1.75536	1.74092	1.62326	0.843401	0.00205981
Tryptmanine	0.658443	0.746331	0.715238	0.723792	0.89142	0.883231	0.710834	0.725948	0.781194	0.632957	0.812751	0.731019	0.649254	0.646605	0.756342	0.659957	0.843061	0.824212	0.959003	0.431624	0.599726	0.703709	0.689748	0.571578	0.613211	0.674153	0.652703	0.646275	0.611387	0.842909	0.00117056
PE 21:3e; PE 18:3e/3:0	0.684676	0.800305	0.77267	0.749556	0.964271	0.99024	0.738074	0.703748	0.809587	0.663422	0.753346	0.72381	0.689939	0.852938	0.748995	0.704118	0.871543	0.795089	0.943169	0.306629	0.61935	0.689506	0.696689	0.609065	0.708384	0.718678	0.737649	0.668831	0.628208	0.842403	0.00525935
OxPI 38:4(4O(1Cyc)); OxPI 18:0-20:4(4O(1Cyc))	0.963613	1.13812	1.11332	1.1003	1.52116	1.28105	1.05491	1.13941	1.24258	0.808074	0.881004	0.89724	0.818918	1.05111	0.997003	0.848297	0.923446	0.929685	0.772638	0.000400524	1.03297	1.08997	1.15926	0.934043	0.994054	1.01781	1.0584	1.04855	0.946878	0.879433	0.0277715
FAHFA 28:5; FAHFA 20:5/8:0	0.607863	0.726343	0.698753	0.65369	0.86554	0.782606	0.65397	0.698412	0.806842	0.556951	0.746961	0.704895	0.558157	0.622907	0.708556	0.594083	0.825089	0.728105	0.930965	0.24787	0.548171	0.66638	0.656433	0.519351	0.622455	0.663479	0.624564	0.613654	0.553971	0.842076	0.0033037
PE 26:2; PE 4:0-22:2	0.991856	1.20846	1.10003	1.05481	1.23281	1.28812	1.08848	1.11957	1.20274	0.999145	1.1364	1.12721	0.984339	1.15385	1.15287	1.03889	1.22133	1.15845	0.969438	0.415207	0.845853	1.03255	1.02132	0.850313	0.971388	0.96946	1.06127	1.00182	0.905602	0.841807	0.000457542
DL-Lactic acid	6.79254	8.0185	7.59007	7.56629	9.31629	9.26388	7.61234	7.97471	8.37659	6.20349	7.10288	7.07462	5.89694	6.9164	6.8984	6.16951	7.29066	7.18197	0.837593	0.000936757	6.37747	7.35677	7.26135	6.41561	7.25968	7.23363	7.55223	7.34818	6.75567	0.876562	0.00544776
D-Erythrose	3.4717	4.62411	5.08449	3.78893	6.45931	5.11962	3.7146	4.85728	4.65525	3.27611	4.59104	4.97285	3.35414	4.88797	4.65715	3.41802	5.39086	4.75938	0.940928	0.508282	3.37448	4.17931	4.00894	3.36242	4.04139	3.96406	4.06593	4.60076	3.54182	0.841145	0.0424922
Vanillin	2.05775	2.34855	2.19957	2.16086	2.6223	2.65038	2.12403	2.29224	2.44794	1.9801	2.19163	2.1871	2.0644	2.3189	2.43745	2.08047	2.40372	2.43402	0.961451	0.3427	1.54098	2.03911	1.94886	1.81734	1.9941	2.03701	2.13037	2.12753	1.93305	0.840446	0.00113409
N-Acetylneuraminate	2.15645	2.49805	2.36998	2.20434	2.66018	2.66484	2.18337	2.3067	2.39289	2.24213	2.58107	2.55129	2.20605	2.48111	2.49059	2.21006	2.62197	2.52991	1.02227	0.542468	1.89742	2.15902	2.13247	1.77486	2.00312	1.98744	2.10471	2.09141	1.86248	0.84028	0.000173609
LDGTS 15:1	0.840437	1.21184	1.00149	1.36365	1.25942	1.22572	1.10296	1.11428	1.32188	1.177	0.969095	1.08007	1.1553	1.23105	1.23892	1.1336	1.14446	1.31862	1.00062	0.991249	0.823767	1.04329	1.0152	0.953036	0.931624	1.11741	0.946264	1.08926	0.853939	0.840267	0.0108148
PI 26:2; PI 13:1-13:1	0.866728	0.986959	0.920629	0.925498	1.10826	1.07386	0.906893	0.945763	0.984351	0.847715	0.955205	0.956652	0.804669	0.955958	0.949849	0.848179	1.00996	1.04832	0.960726	0.327148	0.733506	0.815494	0.846385	0.702445	0.819232	0.844622	0.897179	0.880571	0.78301	0.839832	0.000319694
PE 35:0; PE 11:0-24:0	1.76603	2.23555	2.10408	1.67473	1.50442	1.43111	1.74336	2.26812	1.71845	1.69354	1.83971	1.89689	1.60651	1.90914	1.88067	1.62887	1.95036	1.543	0.969769	0.63421	1.38392	1.44864	2.02942	1.40093	1.42517	1.57213	1.52859	1.53728	1.48393	0.839725	0.0277269
FAHFA 24:2; FAHFA 20:2/4:0	0.842895	1.05647	1.00337	1.0303	1.09101	0.97643	1.05725	1.09253	1.008	0.827682	1.06882	0.910824	0.848094	0.979924	0.995835	0.909965	1.13826	0.931067	0.940187	0.167782	0.839988	0.906782	0.951035	0.792666	0.794345	0.86387	0.884061	0.772933	0.880736	0.839288	0.000112544
PC 11:0; PC 3:0-8:0	0.607863	0.711462	0.703256	0.65369	0.820182	0.877977	0.65397	0.742965	0.744341	0.556951	0.709771	0.728554	0.558157	0.729113	0.659256	0.594083	0.752793	0.712184	0.920984	0.155201	0.548171	0.626374	0.719815	0.519351	0.672566	0.605111	0.598951	0.622283	0.553971	0.838987	0.00442798
Vitamin K1	1.11938	1.30853	1.21069	1.40131	1.70337	1.64891	1.31922	1.41344	1.47522	1.00513	0.917641	1.12122	1.12826	1.17398	1.28913	1.1577	1.31476	1.30352	0.826294	0.0065208	1.21261	1.28214	1.32835	1.06467	1.21004	1.31509	1.23563	1.21118	1.1724	0.875559	0.0221371
Kaempferol-3-O-glucoside	0.720333	1.00898	0.837896	0.794958	1.07073	0.993461	0.886021	0.899797	0.951158	0.720085	0.764	0.793288	0.773078	0.901363	0.9378	0.774505	0.988341	1.11196	0.951133	0.449213	0.656596	0.851274	0.875576	0.490076	0.77202	0.634435	0.862069	0.877484	0.824147	0.838343	0.0239403
trans-2-Hexenal	1.27453	1.46032	1.24565	1.28802	1.57854	1.52376	1.26477	1.14962	1.32785	1.11776	1.24347	1.40911	1.22089	1.45129	1.44641	1.15449	1.337	1.31187	0.965264	0.467697	1.05466	1.21067	1.12881	1.17935	0.887194	1.13809	1.24217	1.20927	1.09878	0.837856	0.00212096
HexCer-AP t28:1; HexCer-AP t14:0/14:1	1.37475	1.71227	1.57333	1.424	1.74583	1.74759	1.50338	1.56805	1.65295	1.45288	1.60716	1.7196	1.43448	1.7525	1.75894	1.51642	1.73617	1.76055	1.03052	0.463779	1.21981	1.40031	1.36459	1.1979	1.35198	1.3742	1.38712	1.42298	1.26116	0.837639	0.000182575
PE 21:0; PE 9:0-12:0	1.11756	1.30226	1.216	1.23057	1.6031	1.48935	1.18043	1.25581	1.33492	1.20752	1.362	1.33121	1.32252	1.3916	1.53947	1.07904	1.27738	1.20983	0.999197	0.987801	1.05208	1.17474	1.08892	1.01293	1.08173	1.13262	1.09748	1.09371	1.08265	0.836902	0.00110807
PC 18:2; PC 2:0-16:2	1.09068	1.26747	1.22074	1.15169	1.42111	1.48356	1.19079	1.26548	1.2701	1.08245	1.21142	1.21308	1.08299	1.2528	1.23035	1.10644	1.27873	1.26285	0.943626	0.165337	0.929228	1.13991	1.15041	0.949353	1.0413	1.10208	1.0947	1.11096	0.984538	0.836366	0.000749198
PC 36:2; PC 20:0-16:2	1.64037	1.76472	1.90654	1.78807	1.91341	1.43443	1.96641	2.16816	2.1928	1.58555	1.6262	1.71619	1.6983	2.0729	1.80139	1.7162	1.55496	1.91115	0.934899	0.230847	1.40694	1.74817	1.53885	1.40765	1.56896	1.63119	1.7331	1.50016	1.48894	0.836008	0.00388558
PG 21:1; PG 2:0-19:1	1.08115	1.29774	1.26464	1.13274	1.43745	1.42644	1.16346	1.25937	1.23372	1.10867	1.20679	1.26312	1.08881	1.23146	1.23709	1.1035	1.28365	1.37301	0.964537	0.400145	0.920768	1.08935	1.16593	0.936979	1.05651	1.03756	1.12386	1.13982	0.969394	0.835656	0.000857044
PG 19:0; PG 4:0-15:0	0.676425	0.814708	0.766582	0.71785	0.87093	0.83227	0.701589	0.727399	0.75048	0.593252	0.723913	0.760893	0.629569	0.727161	0.704001	0.623635	0.644623	0.73755	0.895945	0.0163177	0.612282	0.71211	0.691352	0.582329	0.693991	0.644493	0.731687	0.676191	0.61422	0.868832	0.00227203
DAG 25:1; DAG 3:0-22:1	0.679666	0.822204	0.773737	0.745923	0.86282	0.863408	0.722098	0.79446	0.763332	0.656543	0.739158	0.756952	0.658439	0.731303	0.753963	0.681133	0.794096	0.81292	0.936943	0.0964129	0.614135	0.712544	0.686517	0.591233	0.613032	0.650326	0.662522	0.707748	0.630339	0.835044	0.000106594
Isopentenyladenine	0.972965	1.11526	1.29456	1.2928	1.2292	1.67333	1.21912	1.23711	1.06939	0.925585	1.18642	1.11819	0.998075	1.4213	1.41409	1.14159	1.37079	1.18308	0.968964	0.67001	1.12423	1.00091	1.1467	0.753125	0.971955	1.1395	1.03478	1.13327	0.962997	0.834627	0.0189849
PE 25:5e; PE 22:5e/3:0	0.820211	0.993876	0.845867	0.853812	1.00223	1.09877	0.856824	0.910693	0.937118	0.819338	0.911277	0.940269	0.802297	0.913605	0.966375	0.816824	0.947811	0.941486	0.968733	0.452303	0.718215	0.821841	0.781837	0.706621	0.735748	0.781914	0.822518	0.827916	0.745574	0.834457	0.000416552
PC(16:0e/12-HETE)	0.979912	1.0856	1.04163	1.04549	1.27231	1.1807	1.01571	1.03726	1.10455	0.947313	1.0101	1.06702	0.948989	1.09334	1.11597	0.991675	1.16549	1.1156	0.968488	0.407151	0.806758	0.947114	0.964298	0.835033	0.965802	0.972997	0.861772	0.927779	0.861881	0.834098	0.000172573
FAHFA 20:3; FAHFA 16:3/4:0	1.10002	1.2339	1.1346	1.14935	1.36075	1.41831	1.1816	1.21376	1.27629	1.10719	1.1703	1.18583	1.07811	1.28071	1.25738	1.0992	1.26893	1.25109	0.966587	0.366177	0.877042	1.06576	1.0819	0.90706	1.0969	1.07701	1.13334	1.0501	0.94023	0.833833	0.000482757
3,4-Dihydrocoumarin	2.16509	2.38931	2.31447	2.35546	2.91508	2.84923	2.36236	2.67002	2.81687	2.15586	2.26155	2.2667	2.1496	2.48548	2.53991	2.29631	2.77516	2.75712	0.949636	0.310896	1.85968	2.10837	2.11992	1.86035	2.18351	2.18324	2.34184	2.31515	2.06414	0.833535	0.00126431
Cysteinylglycine	0.869273	1.14675	1.07502	0.962105	1.1963	1.16615	0.939307	0.966457	1.09991	0.841814	1.00408	0.982297	0.856564	0.910031	0.967028	0.861617	0.791226	0.886555	0.859885	0.00516374	0.835081	1.03882	1.01519	0.809469	0.912617	0.934981	0.874449	0.875635	0.833855	0.862952	0.00755548
3,4-Dihydroxy-L-phenylalanine	1.78029	2.08378	1.93137	1.50802	1.9478	1.92171	1.52613	1.65791	1.71806	1.58236	1.76149	1.87468	1.45655	1.64187	1.68994	1.46702	1.72949	1.65319	0.9242	0.112036	1.37418	1.61664	1.57368	1.27581	1.59486	1.4525	1.53957	1.5134	1.45345	0.833221	0.00126445
PE 38:0; PE 11:0-27:0	2.52851	2.20435	2.45284	2.64421	1.62424	1.21442	2.58535	3.05393	2.19701	2.50994	1.99786	2.22516	2.44119	2.10543	1.8014	2.43215	1.76452	1.84976	0.932822	0.476565	2.88006	1.28618	1.27565	2.77974	1.50934	1.23197	1.74875	1.55988	2.81239	0.833166	0.226184
Cholesterol-H20	3.32392	3.03547	3.03074	3.51049	5.5799	5.55955	3.46626	3.71051	4.2667	3.09758	3.12305	3.27177	3.04427	3.30444	3.5782	3.17481	3.32239	3.6983	0.834607	0.0727106	3.03488	3.01299	3.36225	2.98109	3.55574	3.59972	3.52565	3.36917	3.11811	0.833051	0.0719978
PC 21:2e; PC 16:2e/5:0	1.02773	1.18396	1.23717	1.10145	1.31072	1.33864	1.12904	1.18735	1.12649	1.01139	1.13139	1.15382	0.995479	1.2879	1.10022	1.06542	1.20512	1.16481	0.950483	0.217234	0.850762	1.02337	0.984966	0.882235	1.00723	0.992484	1.06242	1.13339	0.912659	0.831523	0.000401414
N-Formyl-L-Methionine	1.34097	1.7165	1.57408	1.47722	1.83291	1.85548	1.49672	1.5557	1.63673	1.40593	1.57996	1.56726	1.34744	1.52668	1.50374	1.44315	1.92511	1.85887	0.977346	0.678619	1.19035	1.42813	1.41372	1.17143	1.42669	1.44196	1.38945	1.35465	1.22629	0.831314	0.00096575
PROPENOIC ACID	1.24649	0.905256	1.56555	1.47724	1.79637	1.51686	1.64435	1.51089	1.56165	1.16995	1.38695	1.37325	1.32793	1.24325	1.32692	1.21329	1.65914	1.35253	0.911418	0.201424	1.01226	1.37087	1.17816	0.98322	1.35733	1.36074	1.25033	1.41937	1.05917	0.831132	0.0277193
LPS 26:2	0.588538	0.705222	0.659832	0.628654	0.81609	0.6783	0.613647	0.654508	0.619785	0.578185	0.616841	0.688963	0.558381	0.65841	0.619232	0.585642	0.712387	0.648157	0.949975	0.260011	0.505491	0.643444	0.544137	0.489191	0.548096	0.537576	0.62971	0.543877	0.514735	0.830949	0.00121976
PC 26:2; PC 2:0-24:2	0.692903	0.863405	0.768438	0.765661	0.886131	0.900252	0.753512	0.767803	0.83986	0.67628	0.855233	0.77617	0.701645	0.825377	0.841064	0.724074	0.855349	0.852688	0.982027	0.672929	0.618571	0.70548	0.725531	0.625011	0.689635	0.676822	0.660602	0.683394	0.62742	0.830684	0.000106231
DEET	2.48254	2.95203	2.79602	2.54677	3.17708	3.35647	2.52856	2.71977	2.88177	2.36517	2.79386	2.79355	2.39188	2.80295	2.7912	2.36521	2.94879	3.00578	0.953515	0.329896	2.09455	2.59825	2.46243	2.06165	2.53579	2.49773	2.40782	2.40575	2.05012	0.829924	0.00128024
BMP 30:5; BMP 10:0-20:5	0.944998	1.01711	0.984934	0.969209	1.17276	1.16439	0.954191	1.00727	1.11494	0.97445	1.05562	1.00453	0.92635	1.02851	1.01966	0.953303	1.09246	1.13883	0.985416	0.691603	0.754427	0.918385	0.871832	0.800937	0.839272	0.873802	0.974054	0.894447	0.81466	0.829795	0.000221124
delta-Tridecalactone	1.11166	1.32004	1.22838	1.4234	1.60412	1.57687	1.03719	1.09603	1.20744	1.20504	1.10176	1.17174	1.24222	1.487	1.51383	0.892627	1.1592	1.07214	0.93455	0.387218	1.12584	1.05823	1.13298	0.781774	1.03925	1.03251	1.17989	1.25153	1.02506	0.829554	0.0163457
Hexylamine	2.23902	2.76921	2.35118	2.32784	2.73465	2.9918	2.33287	2.56055	2.62645	2.14921	2.57056	2.41222	2.13438	2.53463	2.58387	2.23028	2.66394	2.46037	0.947931	0.234543	1.89479	2.11861	2.08754	1.89379	2.19419	2.11202	2.30801	2.37337	2.04049	0.829474	0.000533305
Glutathione	2.55488	2.96337	2.65769	2.47955	3.0533	3.03172	2.50975	2.64491	2.79297	2.23743	2.51223	2.53018	2.07317	2.41728	2.45483	2.17798	2.55435	2.53065	0.870382	0.00190601	2.23777	2.58979	2.55758	2.05074	2.34169	2.32207	2.41978	2.47007	2.14215	0.855943	0.000858242
L-Valine	1.30894	1.77087	1.23897	1.59744	2.02404	1.46802	1.5451	1.67344	1.74636	1.33074	1.47928	1.44501	1.44524	1.63409	1.63287	1.50988	1.72677	1.61526	0.961452	0.50811	1.17377	1.52871	1.52393	1.15561	1.3271	1.33241	1.44251	1.37311	1.0609	0.829186	0.0131893
PC 20:5; PC 2:0-18:5	1.79705	2.13686	1.93258	1.96953	2.4786	2.39431	2.24703	2.36242	2.51086	1.78911	1.98872	1.99764	2.02777	2.34345	2.35111	2.06084	2.43043	2.41743	0.978681	0.689793	1.47947	1.71769	1.64494	1.73459	1.95533	1.94424	2.0738	2.08222	1.80936	0.829162	0.00337035
DAG 20:1; DAG 3:0-17:1	1.26987	1.44063	1.37266	1.19872	1.47897	1.44168	1.08404	1.14009	1.19238	0.785358	0.868918	0.877605	0.703739	0.880391	0.830345	0.666226	0.763991	0.751594	0.61349	1.11846e-07	0.975294	1.11825	1.13143	0.97748	1.09927	1.13433	1.22306	1.18684	1.09088	0.855221	0.00425772
Tryptoline	1.85702	2.18388	1.99946	2.06778	2.5427	2.55105	2.10263	2.18213	2.2794	1.88187	2.1485	2.12925	1.87102	2.14495	2.21861	1.95922	2.25789	2.26677	0.955076	0.304997	1.64358	1.90011	1.91251	1.62617	1.84202	1.8467	1.95245	1.94434	1.71538	0.828859	0.000601239
3-Hydroxyisovaleric acid	2.00685	2.33708	2.24229	2.13037	2.79418	2.72695	2.22018	2.43977	2.59588	1.81425	2.12989	2.18083	1.90731	2.27918	2.33157	2.16426	2.64831	2.68032	0.936835	0.273338	1.76467	2.01038	2.10637	1.65602	1.96535	1.97434	2.15599	2.18372	1.99643	0.828772	0.00154899
PE 19:2; PE 3:0-16:2	0.70481	0.838611	0.734897	0.754719	0.891822	0.835655	0.820562	0.902681	0.88308	0.670141	0.759718	0.780593	0.811856	0.924335	0.93369	0.879559	1.02362	0.976765	1.05341	0.346672	0.570369	0.634423	0.666461	0.692176	0.768943	0.698986	0.727365	0.741348	0.604084	0.828599	0.000522608
P-HYDROXYBENZOIC ACID	0.904251	0.991473	1.07998	0.875876	1.20054	1.16677	0.931354	0.947259	1.07537	0.788471	0.980173	0.865163	0.806834	0.96666	1.05332	0.819112	0.992856	1.06054	0.908454	0.0961286	0.745541	0.916674	0.831287	0.769988	0.834849	0.931944	0.903929	0.869632	0.79168	0.828043	0.00123608
Syringaldehyde	1.09543	1.29053	1.22964	1.17656	1.45152	1.50429	1.21154	1.26914	1.33357	1.08017	1.26573	1.18166	1.11413	1.2839	1.24678	1.10482	1.29622	1.324	0.942501	0.183082	0.906842	1.15199	1.03544	0.971092	1.09619	1.10265	1.14784	1.18845	0.966851	0.827466	0.000845817
MGDG 28:6; MGDG 6:0-22:6	1.36236	1.55521	1.44999	1.43152	1.72492	1.67242	1.45576	1.54474	1.58981	1.4449	1.60938	1.60717	1.40649	1.61628	1.61675	1.44728	1.75741	1.74618	1.03374	0.38555	1.12506	1.29382	1.26724	1.15211	1.27545	1.30044	1.39926	1.36322	1.2223	0.826803	6.37653e-05
DGDG 23:1; DGDG 2:0-21:1	1.75798	2.04776	1.86149	1.7379	1.98642	2.17817	1.90631	1.88741	2.00882	1.73938	1.91531	1.91194	1.7872	1.94333	1.98095	1.77586	1.92813	1.97401	0.976046	0.420451	1.35792	1.66569	1.60691	1.45736	1.67383	1.69521	1.66727	1.7258	1.49753	0.825887	6.83399e-05
PC 40:4e; PC 18:4e/22:0	0.755385	0.876858	1.01116	0.867285	0.793791	0.796511	0.846557	1.00163	1.13382	0.729494	0.893309	0.84422	0.753386	0.76292	0.754552	0.79385	0.758926	0.717231	0.866991	0.0188143	0.714024	0.863034	0.767281	0.68252	0.780934	0.733393	0.791606	0.852375	0.726416	0.855077	0.0126356
MAG 8:0	1.07535	1.61176	1.32469	1.48721	1.7873	1.71621	1.47227	1.54099	1.65577	1.30294	1.52408	1.5168	1.03486	1.59726	1.25849	1.3729	1.65429	1.65899	0.945074	0.418949	1.18578	1.32565	1.36689	1.17177	1.22706	1.30773	1.19649	1.24971	1.22654	0.823435	0.00272391
URSODEOXYCHOLIC ACID	3.03705	3.22636	2.98093	3.1528	3.61383	3.55626	3.15841	3.20253	3.28259	3.06953	3.94856	3.86869	3.05532	3.97985	3.89554	3.0566	3.95778	3.96427	1.12274	0.0262999	2.61804	2.92696	2.94931	2.59043	2.67071	2.71755	2.92199	2.83516	2.70981	0.853793	4.16389e-05
Citrate	2.91619	3.15002	2.9972	2.51848	3.04513	2.98721	2.38291	2.55317	2.59999	2.93472	3.24938	3.09717	3.23608	3.3708	3.31071	2.64825	2.92282	2.8086	1.09655	0.0458927	2.39493	2.7371	2.305	2.38885	2.62954	2.47418	2.34259	2.28985	1.87844	0.852495	0.00406011
PG 35:5; PG 17:2-18:3	0.650874	0.671667	0.615544	0.647823	0.794298	0.777697	0.666355	0.731222	0.779106	0.570352	0.674061	0.660716	0.578952	0.659771	0.639702	0.585813	0.691439	0.662479	0.903498	0.0232062	0.592263	0.63456	0.6614	0.558871	0.603363	0.477959	0.67423	0.595314	0.565369	0.846674	0.00236187
DEHYDROEPIANDROSTERONE	1.34704	1.83627	1.63503	2.53921	3.14701	3.11257	2.71053	2.84954	2.99347	1.73226	1.98735	1.60166	1.6611	2.34593	2.419	2.54588	2.99476	2.95315	0.912967	0.468067	2.12677	1.87185	2.38954	2.24092	2.53875	2.53768	1.53687	1.51788	1.433	0.8206	0.122779
Sucrose	0.867531	1.05734	0.985403	1.00918	1.24703	1.24003	0.975387	1.05385	1.1339	0.878104	0.969541	0.902675	0.919062	1.08382	1.0577	0.905738	1.05944	1.08195	0.925638	0.137566	0.728143	0.934748	0.840201	0.841197	0.878247	0.944631	0.888454	0.964132	0.827925	0.820058	0.00111375
N-Phenylanthranilic acid	0.604747	0.754905	0.70265	0.661859	0.74301	0.840297	0.646094	0.767653	0.622492	0.591327	0.676696	0.718499	0.567265	0.717299	0.681313	0.620059	0.888725	0.732466	0.976345	0.689759	0.535579	0.609742	0.6488	0.508127	0.548891	0.574119	0.601039	0.631766	0.5433	0.819925	0.000715087
LPC 18:3	0.927791	0.928248	0.868904	0.961395	1.03847	1.64836	0.971302	0.982027	0.962979	0.897483	0.967439	0.891944	0.850942	0.914348	1.07771	0.911273	0.974251	1.09298	0.923449	0.357324	0.814383	0.89179	0.862094	0.773111	0.864237	0.872343	0.935964	0.829645	0.769735	0.819561	0.034551
5ALPHA-ANDROST-16-EN-3-ONE	1.4041	1.62699	1.53925	2.29047	2.82584	2.78018	2.43655	2.54066	2.68211	2.12827	2.46528	2.37912	1.8597	2.11807	2.12425	2.33898	2.83611	2.79451	1.04562	0.643563	1.88264	2.18162	2.15173	1.95835	2.1971	2.21001	1.35432	1.32291	1.2358	0.819555	0.101752
N-GLYCYLGLYCINE	2.36118	2.73692	2.52682	2.312	2.82472	2.79313	2.23194	2.44891	2.49261	2.1049	2.46987	2.49101	1.99876	2.34793	2.23993	2.03364	2.3646	2.33055	0.896735	0.0135527	1.96336	2.27933	2.22842	1.95464	2.10671	2.10153	2.22132	2.21685	1.98424	0.838446	0.000160169
Cer-BS d47:5; Cer-BS d15:3/32:2	1.40303	1.31918	1.70666	1.44498	1.73085	1.54051	1.49024	1.93507	1.68852	1.47583	1.66877	1.52202	1.42539	1.84438	1.49278	1.49411	1.62555	1.58919	0.991514	0.864991	1.14771	1.31858	1.36421	1.18577	1.46731	1.26084	1.35234	1.36269	1.22456	0.819411	0.00125671
FAHFA 20:4; FAHFA 16:4/4:0	0.721621	0.891354	0.781913	0.770787	0.982555	0.870843	0.763068	0.836525	0.901745	0.712971	0.742088	0.819016	0.697442	0.942705	0.819296	0.743098	0.874652	0.860929	0.959016	0.395395	0.638892	0.715648	0.712587	0.616556	0.681413	0.634458	0.716911	0.79948	0.645319	0.819272	0.000392352
HBMP 66:0; HBMP 22:0-22:0-22:0	2.52851	0.911649	1.37992	2.64421	0.408028	0.365317	2.58535	1.45517	1.21683	2.50993	0.956934	0.77492	2.44119	0.698418	0.538191	2.43215	0.666055	0.754091	0.872316	0.652717	2.88006	0.436391	0.410349	2.77974	0.313701	0.383377	0.598117	0.438562	2.81239	0.819022	0.594589
ACar 17:2	0.991919	1.24036	1.07454	1.04297	1.1958	1.23199	1.04438	1.15239	1.23254	0.985582	1.03773	1.14045	0.960125	1.2035	1.17999	0.998718	0.996882	1.16815	0.947511	0.210358	0.833215	1.10079	1.04067	0.837294	0.925133	0.888728	0.96075	0.905394	0.866172	0.818873	0.000276343
FAHFA 40:5; FAHFA 18:5/22:0	0.429545	0.696192	0.610836	0.450915	0.382622	0.446167	0.424876	0.404113	0.37064	0.391715	0.447533	0.421832	0.382874	0.354669	0.338241	0.430639	0.437651	0.332635	0.839153	0.0751799	0.539558	0.362631	0.334849	0.377065	0.398637	0.376807	0.334381	0.334366	0.392633	0.818549	0.0625609
3'-Dephosphocoenzyme A	0.780725	0.941968	0.878218	0.837391	0.979781	0.924001	0.832199	0.794927	0.930269	0.889176	1.01018	1.0922	0.875037	1.00111	1.01948	0.887875	0.961492	0.985483	1.10413	0.015495	0.711091	0.825938	0.830995	0.694521	0.790461	0.7538	0.651377	0.628243	0.713252	0.835458	0.000555241
PE 39:4; PE 23:0-16:4	1.68346	1.96407	2.0781	1.76628	1.58927	1.77993	1.92043	2.34062	2.21369	1.56886	1.73249	1.77145	1.58415	1.86162	1.7194	1.65492	1.76825	1.89863	0.897547	0.0461744	1.3917	1.30047	1.6052	1.43896	1.75871	1.87385	1.94292	1.59042	1.47663	0.829428	0.00932463
tBuO-val-hexanoate (tert-butyl hexanoylvalinate)	1.75965	2.0929	1.90622	1.75582	2.17856	2.14217	1.7559	1.8205	1.94938	1.74868	1.95677	1.93666	1.53827	1.79628	1.80102	1.61437	1.94041	1.88182	0.933943	0.111162	1.41824	1.63389	1.59335	1.4544	1.61141	1.62615	1.69355	1.6617	1.49991	0.817495	6.31015e-05
HYDROCORTISONE ACETATE	0.818465	1.00068	0.91592	0.888048	0.977588	1.01375	0.870598	0.929319	0.972403	0.843601	0.903716	0.888407	0.825364	0.880009	0.872186	0.866784	1.10325	1.18418	0.997701	0.964237	0.690546	0.827755	0.839734	0.67826	0.75785	0.787704	0.716308	0.818385	0.732942	0.8167	2.90585e-05
Glycocholic acid hydrate475-31-0	1.10904	1.32875	1.21223	1.18054	1.55383	1.48232	0.910229	1.36018	1.43824	0.928587	1.0818	1.05314	0.851662	1.06718	1.1816	1.2307	1.47609	1.47447	0.893729	0.187041	1.05072	0.90837	1.19824	0.800565	1.22131	1.20117	1.23896	0.948604	0.867727	0.81515	0.016343
Cer-NS d44:2; Cer-NS d20:2/24:0	0.784407	1.30321	1.17207	1.04961	0.97112	0.823519	0.895493	1.24055	1.06518	0.806588	0.838413	0.869543	0.843522	0.773738	0.753211	0.816794	0.856146	0.862246	0.797429	0.00390463	0.741024	0.853725	0.89643	0.693185	0.963943	0.855712	1.08996	0.86716	0.753516	0.829073	0.0277131
PS 31:6; PS 13:1-18:5	1.21442	1.38661	1.30582	1.28362	1.55612	1.48937	1.30538	1.36874	1.44867	1.30182	1.45647	1.42858	1.24413	1.42762	1.43998	1.31648	1.55478	1.52789	1.02743	0.464276	1.0011	1.13909	1.12691	1.02151	1.13072	1.12688	1.22647	1.20647	1.08552	0.814377	2.77057e-05
1-(4-nitrophenyl)isoquinoline	1.6864	1.94337	1.85198	1.66316	1.97122	1.97247	1.80519	1.79119	1.90782	1.60368	1.82017	1.86182	1.606	1.76393	1.73855	1.58098	1.8584	1.8926	0.947767	0.107066	1.38446	1.6351	1.60766	1.31077	1.49404	1.50248	1.56729	1.58924	1.40633	0.813447	9.01969e-06
Sinapic acid	0.524658	0.707991	0.607468	0.534875	0.602007	0.622413	0.538596	0.663164	0.662736	0.474571	0.558711	0.596329	0.495263	0.526129	0.546842	0.499134	0.583051	0.590029	0.891314	0.0228345	0.536056	0.517111	0.468961	0.425962	0.500997	0.52939	0.566319	0.501146	0.457708	0.824254	0.000815652
O-Succinyl-L-Homoserine	1.40645	1.6743	1.59419	1.49963	1.84764	1.87563	1.5796	1.62024	1.68205	1.44192	1.7052	1.68392	1.41159	1.67244	1.68949	1.54188	1.83534	1.83282	1.00236	0.957433	1.24079	1.42791	1.37466	1.14803	1.34592	1.35633	1.45345	1.41188	1.26013	0.813216	0.000110509
DGDG 25:1; DGDG 7:0-18:1	1.74858	2.02045	1.84373	1.93931	2.24612	2.23444	1.84258	1.98117	2.07647	1.59443	1.85073	1.89588	1.76059	1.95989	1.93632	1.79312	2.06717	2.10833	0.946112	0.187909	1.52379	1.68751	1.63319	1.38681	1.64292	1.60591	1.7609	1.74328	1.59776	0.813149	5.90829e-05
FAHFA 46:0; FAHFA 19:0/27:0	2.52851	1.53326	1.65071	2.64421	0.978161	0.534196	2.58535	1.72918	1.52096	2.50993	1.0148	1.37749	2.44119	1.05489	0.734925	2.43215	0.925916	0.808974	0.846906	0.458367	2.88006	0.652063	0.547382	2.77974	0.617052	0.656969	1.01613	0.806432	2.81239	0.813027	0.459226
SM d35:1; SM d14:1/21:0	2.05966	2.34211	2.76122	2.14718	2.24784	2.21407	2.23618	3.12104	2.31387	1.90069	2.06472	2.05396	1.96253	2.73025	2.16241	2.05912	2.46422	2.13891	0.911097	0.158531	1.6453	2.14551	1.94035	1.72541	1.89	2.0211	2.34865	1.87291	1.84258	0.812931	0.00421905
DGTS 17:0; DGTS 2:0-15:0	0.89135	1.07291	0.870299	1.12589	1.08623	1.05408	1.20077	1.04805	1.19306	0.798308	0.978285	0.932975	0.942851	0.979354	1.04158	0.926802	1.2099	1.20745	0.944968	0.337557	0.824682	0.847404	0.868662	0.810296	0.829561	1.01012	0.951032	0.834708	0.780587	0.812882	0.000498693
PI 25:1; PI 11:0-14:1	0.934315	1.04487	0.989396	0.985767	1.18713	1.16042	0.987711	1.01366	1.09359	0.967208	1.09066	1.06511	0.924686	1.07613	1.07705	0.973893	1.16769	1.13728	1.00882	0.818381	0.76488	0.875774	0.862222	0.760362	0.85421	0.84473	0.932607	0.915447	0.826792	0.812722	3.73988e-05
Xanthosine	2.62913	3.04156	2.87908	2.61479	3.15973	3.12947	2.10982	2.23375	2.45382	1.91568	2.20861	2.15631	1.67658	1.97586	2.0118	1.84389	2.20003	2.13665	0.747404	0.000194234	1.99421	2.34156	2.32567	1.94094	2.22381	2.27947	2.40939	2.33791	2.10646	0.82303	0.00354567
PC 40:7; PC 22:2-18:5	0.556826	0.676528	0.592757	0.568876	0.636126	0.482765	0.57458	0.740447	0.647278	0.560769	0.56445	0.609161	0.541675	0.684663	0.637384	0.557297	0.600127	0.563859	0.971368	0.564153	0.445636	0.445161	0.485068	0.432558	0.514932	0.49297	0.620197	0.545485	0.468176	0.812643	0.00263487
FA 22:7	1.06543	1.35511	1.28689	1.14319	1.36933	1.30908	1.1552	1.1766	1.14292	1.08311	1.14869	1.04846	1.08997	1.1735	1.2152	1.10147	1.23155	1.2115	0.936357	0.086252	0.872772	1.04722	1.08393	0.873749	1.01198	1.00045	1.10189	1.01104	0.936701	0.812427	0.000126119
2-heptyl-3-hydroxy 4-quinolone	0.695499	0.859271	0.80259	0.748166	0.84946	0.913571	0.770323	0.746551	0.901703	0.678518	0.863318	0.782116	0.708023	0.786323	0.829681	0.741397	0.811783	0.800438	0.960817	0.335576	0.607803	0.67544	0.674192	0.602798	0.64214	0.624661	0.730839	0.729907	0.624819	0.811375	0.000108772
D-Sorbitol	1.35039	1.49789	1.47147	1.66406	1.88973	1.95333	2.12735	2.20815	2.43578	1.38248	1.5796	1.55843	1.5225	1.79526	1.79218	1.5603	1.85005	1.79831	0.894021	0.168821	1.32247	1.54625	1.53339	1.37597	1.61136	1.59096	1.56389	1.57082	1.35094	0.811298	0.0164185
L-Carnosine	0.566601	0.755351	0.703546	0.630073	0.657512	0.648959	0.603219	0.670847	0.639966	0.589878	0.61531	0.599883	0.544809	0.519586	0.621688	0.603387	0.758269	0.701936	0.945316	0.25944	0.464724	0.497553	0.556896	0.474255	0.496266	0.636808	0.50408	0.622827	0.513627	0.811262	0.000405213
FAHFA 30:6; FAHFA 22:6/8:0	1.2266	1.44302	1.36711	1.32212	1.59414	1.61804	1.38423	1.41983	1.47585	1.19428	1.34105	1.4916	1.19379	1.35376	1.43399	1.26638	1.46912	1.45964	0.949628	0.223669	1.13731	1.19748	1.17353	1.00194	1.19225	1.18218	1.19801	1.29351	1.04859	0.811209	6.72936e-05
DGDG 30:6; DGDG 8:0-22:6	1.1272	1.31095	1.20418	1.22189	1.5623	1.51687	1.28923	1.44684	1.42244	0.96215	1.19538	1.19558	1.05904	1.22878	1.2609	1.11803	1.33041	1.3332	0.882793	0.0267918	0.96162	1.26763	1.16372	0.99589	1.08696	1.11956	1.16227	1.1462	1.0409	0.821751	0.000923354
DGDG 26:2; DGDG 2:0-24:2	0.831564	0.92421	0.928336	0.88453	1	0.9792	0.877672	0.901776	0.969375	0.856886	0.966384	1.02078	0.860967	1.02379	0.987588	0.919322	1.14655	1.14613	1.07614	0.0974292	0.683946	0.761992	0.711245	0.678943	0.777738	0.733695	0.83296	0.847259	0.699073	0.81079	9.89694e-06
SM d42:5; SM d16:3/26:2	0.509358	0.548584	0.650122	0.516999	0.387244	0.511081	0.534674	0.563689	0.928051	0.45941	0.57984	0.5796	0.502419	0.523337	0.572212	0.495749	0.600174	0.564071	0.94699	0.571217	0.431997	0.470387	0.340715	0.411691	0.492037	0.513051	0.533413	0.554581	0.425888	0.81047	0.065364
Trilostane	0.747289	0.92473	0.853673	0.798758	0.993475	0.812081	0.718739	0.706504	0.756733	0.559633	0.698687	0.676109	0.623018	0.807957	0.73894	0.601954	0.677846	0.776309	0.842515	0.00784191	0.635543	0.671977	0.6718	0.568984	0.642117	0.698908	0.712843	0.765866	0.635761	0.821091	0.00126029
Pyridoxamine	1.46206	1.73497	1.64726	1.50236	1.99185	1.99785	1.75516	1.70313	1.76416	1.43135	1.7292	1.75052	1.4833	1.69522	1.71697	1.54736	1.80377	1.8158	0.962381	0.413388	1.34367	1.59068	1.52972	1.15327	1.4146	1.45339	1.43634	1.34966	1.3346	0.810213	0.000454353
4-Hydroxybenzoylcholine	3.91731	4.60398	5.75959	4.06745	6.13377	6.86379	4.00604	4.78073	4.15243	3.69482	4.60084	4.73775	3.59521	4.00722	6.06375	3.622	4.79572	4.11257	0.885849	0.225356	3.49806	3.87181	3.82696	3.45769	4.29068	4.02918	4.83882	4.46718	3.59524	0.810106	0.0294316
Cer-BDS d34:8; Cer-BS d16:3/18:5	0.985386	1.15565	1.15242	0.9614	1.23736	1.37927	1.09521	1.11776	1.19684	0.95043	1.0669	0.980594	0.962926	1.14331	1.1345	1.0728	1.21984	1.20991	0.94747	0.285755	0.895439	0.795016	0.877525	0.882903	0.895917	0.954478	1.07601	1.02721	0.923385	0.810004	0.000577093
delta-Undecalactone	1.15136	1.38211	1.28089	1.35352	1.72601	1.73291	1.10236	1.28835	1.27917	1.13962	1.30283	1.26486	1.36625	1.58378	1.6181	0.996918	1.23163	1.27193	0.95765	0.56844	1	1.23421	1.08334	0.943672	1.0978	1.02615	1.24571	1.23461	1.08665	0.809335	0.00644819
L-Iditol	3.41382	4.01564	3.73849	3.63556	4.36514	4.33541	3.60218	3.82331	4.00409	3.30158	3.75271	3.76904	3.12438	3.62817	3.68223	3.28843	3.84097	3.82923	0.922227	0.0481052	2.86378	3.33732	3.23626	2.84878	3.2493	3.1844	3.43258	3.43229	3.04271	0.81948	6.72487e-05
BMP 20:3; BMP 2:0-18:3	0.679786	0.87927	0.771512	0.701652	0.892309	0.915735	0.685728	0.679381	0.721564	0.572259	0.759039	0.715147	0.608813	0.72758	0.730381	0.587325	0.644375	0.660477	0.866962	0.0215259	0.599655	0.773498	0.780532	0.589839	0.576608	0.628423	0.555315	0.579988	0.584565	0.818316	0.00556444
2,3-butenoyl CoA	1.02084	1.207	1.16145	1.09444	1.3462	1.34618	1.14568	1.1878	1.25134	1.03102	1.16366	1.18425	1.07321	1.19617	1.23194	1.09932	1.24322	1.27641	0.97568	0.530513	0.861854	0.99268	0.97784	0.85555	0.984577	0.998992	1.06427	1.03192	0.928858	0.80816	6.89192e-05
FAHFA 41:5; FAHFA 18:5/23:0	2.52851	1.71692	1.9136	2.64421	0.902316	0.739101	2.58535	2.05249	1.64654	2.50993	1.03156	0.95236	2.44119	0.772476	0.607521	2.43215	0.812824	0.925985	0.746367	0.205186	2.88006	0.92447	0.786072	2.77974	0.671931	0.758846	0.826228	1.07377	2.81239	0.807788	0.391408
PE 35:0; PE 8:0-27:0	1.63691	1.6899	1.84621	1.62478	2.00537	1.48334	1.60557	2.07127	1.77052	1.56399	1.80616	2.28376	1.51377	1.734	1.71138	1.56232	1.65956	1.62962	0.982883	0.770324	1.36614	1.35906	1.57781	1.191	1.46811	1.44893	1.46758	1.51735	1.29736	0.806752	0.00040408
N-acetyl-5-hydroxytryptamine	1.93301	2.36461	2.13232	2.06512	2.46589	2.60071	2.06956	2.23669	2.31025	1.87754	2.22803	2.2256	1.89656	2.13615	2.13855	1.9935	2.38933	2.35508	0.953523	0.285454	1.62839	1.94032	1.88488	1.65683	1.77885	1.82567	1.93047	1.89107	1.735	0.80639	6.50619e-05
FAHFA 28:6; FAHFA 22:6/6:0	0.992846	1.14182	1.05587	1.14556	1.3024	1.32429	1.11533	1.1101	1.14447	0.995581	1.07995	1.14357	0.964983	1.08627	0.993045	0.95524	1.11791	1.21522	0.924423	0.079156	0.828335	1.00594	0.96602	0.811365	0.888116	0.939891	1.00996	0.957582	0.910119	0.804954	7.81392e-05
HexCer-AP t30:3; HexCer-AP t14:1/16:2	0.845339	0.994375	0.861479	0.844117	0.9566	0.995886	0.873933	0.864863	0.903753	0.869676	0.967612	0.983387	0.900008	0.967434	1.00175	0.909002	1.04665	0.984667	1.06017	0.0676378	0.627729	0.756941	0.731278	0.667383	0.787342	0.752854	0.764312	0.788693	0.673972	0.804696	1.1326e-05
HexCer-AP t27:0; HexCer-AP t14:0/13:0	0.887097	1.1488	1.1547	1.05949	1.18543	1.23904	1.08834	1.05209	1.3983	1.02093	0.993789	0.983514	0.884552	1.11239	1.17792	1.10337	1.11776	1.15836	0.935308	0.215726	0.953448	1.05384	0.888897	0.916588	0.895595	0.887585	0.927879	0.856675	0.834863	0.804379	0.000551913
Uridine 5'-diphospho-N-acetylglucosamine	2.47094	2.71282	2.60225	2.53011	3.09884	3.12237	2.56309	2.72967	2.84793	2.30332	2.65437	2.65957	2.23307	2.58957	2.64274	2.31726	2.77123	2.71151	0.927248	0.0728611	2.00313	2.30424	2.23858	1.99098	2.22683	2.24863	2.35572	2.37093	2.09724	0.803803	2.62573e-05
Malvidin-3-galactoside	0.484507	0.565185	0.532622	0.543178	0.522913	0.557295	0.472288	0.509662	0.502175	0.430651	0.52976	0.498326	0.386657	0.519641	0.588507	0.412643	0.552646	0.496504	0.941471	0.237496	0.378858	0.472464	0.434176	0.405143	0.373082	0.436329	0.492684	0.413634	0.361034	0.803314	4.06672e-05
7-hydroxy-coumarin	1.18474	1.22673	1.10992	1.00079	1.3204	1.41076	1.11454	1.17029	1.19015	0.883042	1.04736	1.00415	0.88203	1.04488	0.991822	0.854044	0.977893	1.03408	0.812737	0.00023449	0.81565	1.08819	0.982352	0.903002	1.0796	0.978045	1.00177	1.04138	0.881775	0.817627	0.000544643
1-palmitoyl-2-oleoyl-sn-glycero-3-phosphocholine	14.0058	15.5465	14.7419	15.0248	18.2814	17.8736	14.6369	15.7996	16.4726	14.7676	16.6856	16.4122	13.528	15.9098	15.3288	14.5328	17.9556	17.7946	1.00374	0.933548	11.6972	12.8659	13.0526	11.5722	12.695	12.6785	13.9386	13.7687	12.0617	0.802977	4.46451e-05
Phthalic anhydride	3.88179	4.56467	4.19124	4.67906	5.67069	5.52769	4.36498	4.51914	4.83731	3.50241	4.01638	4.06296	4.24836	4.78786	4.83469	4.12613	4.69889	4.71751	0.923256	0.164087	3.46339	3.95775	3.93194	3.46443	3.90906	3.90814	3.97621	3.85764	3.42381	0.802441	0.000446035
GLYCOLIC ACID	0.872558	0.666233	1.02631	0.617534	0.692045	0.610744	0.657095	0.728345	0.665538	0.894649	0.823886	1.20299	0.735409	1.197	0.659957	0.658208	0.684838	0.620213	1.14392	0.253368	0.606595	0.660032	0.528819	0.563482	0.618381	0.501463	0.575746	0.626411	0.560223	0.80184	0.00918384
PC 18:1e; PC 14:1e/4:0	0.755138	0.965397	0.964001	0.85814	1.06192	1.08235	1.09618	1.1276	1.22867	0.73697	0.788151	0.757405	0.852308	0.960995	1.05146	1.01684	1.15596	1.23162	0.9357	0.407216	0.549396	0.658311	0.675429	0.792803	0.952886	0.970255	0.922349	0.903794	0.902478	0.801772	0.0111011
Kynurenine	0.964198	1.19287	1.24708	1.13097	1.55493	1.60932	1.15108	1.41622	1.34409	1.05512	1.32757	1.31215	1.22112	1.23478	1.39951	1.10276	1.30456	1.24088	0.964489	0.569802	0.892152	1.0896	1.10816	1.02047	1.01382	1.03099	1.09369	1.13112	0.92649	0.80154	0.00361556
DGDG 24:1; DGDG 3:0-21:1	2.93688	3.23509	3.00389	2.96666	3.58052	3.52318	2.98501	3.22517	3.38431	3.0135	3.10753	3.37887	2.9386	3.35222	3.45743	3.00351	3.71012	3.52935	1.02255	0.563486	2.20297	2.59344	2.57566	2.34479	2.69347	2.46633	2.84714	2.91407	2.46652	0.801104	3.50809e-05
PIMELIC ACID	1.61019	1.84203	1.7585	1.86813	2.41099	2.40453	1.89467	1.98391	2.23495	1.60193	1.82006	1.86664	1.62761	2.04621	1.95152	1.7081	2.03345	1.99358	0.924543	0.192629	1.58154	1.49718	1.79111	1.07035	1.74211	1.70321	1.72941	1.73907	1.56983	0.800971	0.00450364
PE 38:1; PE 12:0-26:1	2.52851	1.92019	1.78815	2.64421	1.40205	1.03458	2.58535	2.5954	2.06962	2.50993	1.87911	1.74493	2.44119	1.81663	1.43267	2.43215	1.52658	1.49119	0.930329	0.560184	2.88006	0.977754	1.00487	2.77974	1.21793	0.901555	1.15702	1.09877	2.81239	0.798688	0.257381
L-Ornithine	1.05956	1.32996	1.14549	1.20106	1.73635	1.76146	1.16964	1.24221	1.30228	1.12275	1.17214	1.07393	1.05772	1.3177	1.20559	1.1096	1.15873	1.17605	0.869954	0.0675432	0.958867	1.15929	1.06497	0.888541	1.13437	1.04233	1.17452	1.15388	0.95767	0.797995	0.00950633
D-Glucosyl-beta1-1'-D-erythoro-Sphingosine	0.928104	1.21579	1.00455	1.45242	1.8125	1.79063	1.16488	1.23804	1.28535	0.978078	1.12261	1.12765	1.36743	1.55194	1.58723	1.15625	1.45011	1.37269	0.98501	0.876958	0.953591	1.0514	1.08603	0.910518	1.04997	1.05533	1.15676	1.1795	1.04184	0.797572	0.0245075
Nicotine	1.62947	1.74654	1.71244	1.55523	2.1228	2.15679	2.06407	1.65762	1.78431	1.33151	1.68315	1.43831	1.6418	1.55742	1.63959	1.32449	1.7136	1.67646	0.852523	0.00958022	1.41149	1.65954	1.59354	1.19572	1.3842	1.53153	1.64125	1.55571	1.41062	0.814619	0.00183957
DGDG 27:3; DGDG 5:0-22:3	1.08534	1.37984	1.28785	1.09624	1.61867	1.50017	1.28813	1.17596	1.20043	0.861948	1.0135	1.14006	0.897874	1.32733	1.29407	0.994798	1.19535	1.12076	0.846385	0.0267211	1.06233	1.04335	1.22546	0.876451	0.944942	1.06406	1.14021	1.10038	1.00443	0.813368	0.00308464
Valine	6.63211	7.8689	7.34103	6.77684	8.60802	8.34014	6.79096	7.68095	8.14928	5.85429	7.34989	7.3186	5.55875	7.17617	7.22679	5.79429	7.36201	7.3753	0.894818	0.0410448	6.32475	6.49546	6.41503	5.72159	5.95415	6.18396	6.15941	6.18097	5.98027	0.812686	4.60132e-05
L-Histidinol	0.994884	0.977022	0.910943	0.859809	1.29103	1.19811	0.896971	1.06215	1.06525	0.712321	0.927904	0.931543	0.787077	0.91894	1.06322	0.901144	0.883629	1.07906	0.886419	0.0752343	0.763344	0.806468	0.906703	0.66022	0.876383	0.856588	0.857732	0.918706	0.711903	0.794935	0.00173402
Tyramine	0.81511	1.20741	1.09123	0.934192	1.1838	1.28258	1.02012	1.00547	1.22609	0.960573	1.04279	1.04885	0.96027	1.01029	0.927049	0.990031	1.33503	1.22124	0.972364	0.666805	0.815835	1.02716	0.797494	0.76323	0.831778	0.846138	0.962949	0.982979	0.734042	0.794757	0.00239851
Jasmonic acid	1.80778	2.11867	1.91311	1.96315	2.96991	2.95907	1.95218	1.97926	2.13963	1.70453	1.66046	1.67882	1.75911	1.9972	2.0514	1.85177	2.09717	2.10335	0.853608	0.0620814	1.5535	1.92315	1.8443	1.47391	1.83002	1.8173	1.84909	1.81966	1.62179	0.794471	0.0109211
DGDG 26:1; DGDG 6:0-20:1	0.90414	0.929132	0.933324	0.857035	1.07464	1.00136	0.858171	0.905601	1.01914	0.899363	0.941143	0.944395	0.79583	0.935143	0.890115	0.851956	1.07172	1.0696	0.990183	0.816498	0.673345	0.700094	0.760233	0.664543	0.747348	0.964888	0.747713	0.768712	0.711346	0.794363	0.00013038
DGDG 31:6; DGDG 9:0-22:6	0.766306	0.832029	0.733255	0.723531	0.938603	1.19052	0.843639	0.806123	0.902793	0.728898	0.817791	0.689567	0.70855	0.84828	0.782656	0.795767	0.866974	0.83093	0.913739	0.175268	0.721257	0.694943	0.664061	0.576223	0.658312	0.717451	0.653222	0.814524	0.642911	0.793985	0.00395414
DGTS 34:9; DGTS 16:4-18:5	0.740943	0.935222	0.804626	0.959156	1.04689	1.03763	0.853965	1.10685	0.906918	0.797241	0.878544	0.850995	0.764419	0.951195	0.842978	0.797808	1.12764	1.01375	0.956193	0.477787	0.6968	0.747578	0.733575	0.681808	0.766362	0.798932	0.76821	0.767188	0.701915	0.793876	0.000317748
DGDG 24:0; DGDG 11:0-13:0	1.46725	1.63302	1.52722	1.47823	1.88473	1.71456	1.51039	1.54427	1.7522	1.52693	1.54871	1.64794	1.43484	1.68382	1.71094	1.5165	1.79796	1.70333	1.00407	0.916917	1.09038	1.27309	1.25603	1.20589	1.30547	1.29635	1.43779	1.44217	1.18802	0.792125	4.9545e-05
3,5-Dicaffeoylquininic acid	0.69459	0.833542	0.816299	0.786243	0.934961	0.930294	0.738464	0.867456	0.848071	0.681809	0.785095	0.742603	0.630415	0.728723	0.816973	0.698934	0.857036	0.800175	0.904944	0.04408	0.60096	0.694943	0.737522	0.606209	0.65474	0.677491	0.686837	0.750699	0.632233	0.810966	0.00016769
Glycyl-L-proline	1.72856	2.00491	1.88339	1.70861	2.04628	1.83234	1.92998	1.93089	1.99272	1.26034	1.29181	1.7096	1.15544	1.33737	1.72605	1.48734	1.93611	1.70288	0.797701	0.00119176	1.31418	1.45979	1.6512	1.51155	1.82585	1.75083	1.4121	1.48224	1.41304	0.810237	8.9624e-05
(S)-Citramailc acid	1.03428	1.19622	1.13241	1.08358	1.25323	1.27598	1.08983	1.25172	1.23468	0.975189	1.14182	1.08597	0.957359	1.088	1.08271	1.01834	1.09702	1.20984	0.915118	0.0235406	0.807151	0.951688	0.986016	0.841051	1.00532	0.938728	1.04302	1.07011	0.89253	0.808915	6.57472e-05
L-Cysteine Sulfinic acid	0.930389	0.909925	0.941854	0.982831	1.41515	1.09403	0.929851	0.917464	0.936562	0.749232	0.957538	1.01054	0.900828	0.912399	1.00467	0.813469	0.955095	0.955091	0.91177	0.168812	0.798936	0.981717	0.919157	0.7013	0.773333	0.800177	0.75859	0.744705	0.683044	0.790562	0.00427717
Homogenentisic acid	0.793768	1.1049	0.95124	0.994869	1.2962	1.22673	0.985062	1.08332	1.14802	0.834887	0.840005	0.935168	0.847442	1.00415	0.990238	0.927901	1.0572	1.02828	0.883262	0.0486096	0.829136	0.868053	0.993649	0.718843	0.825819	0.867134	0.916396	0.865963	0.865557	0.808688	0.00235667
DGDG 25:1; DGDG 5:0-20:1	1.16333	1.2303	1.16752	1.16148	1.43355	1.41025	1.23113	1.24966	1.27136	1.15244	1.19076	1.27569	1.05357	1.21605	1.2295	1.09464	1.27643	1.34738	0.957404	0.259767	0.885459	1.0589	1.0135	0.967191	1.00758	0.970295	1.04823	1.03316	0.94721	0.789103	3.63316e-06
Cer-NDS d33:0; Cer-NDS d14:0/19:0	0.75853	0.873789	0.848623	0.790676	0.573118	0.610441	0.673364	0.802799	0.719687	0.545765	0.644643	0.593314	0.54024	0.599688	0.590219	0.518479	0.665125	0.688904	0.809857	0.0027239	0.597394	0.545568	0.507824	0.61552	0.586532	0.590105	0.697818	0.682847	0.518496	0.8032	0.00265652
Adenine	1.10472	0.985374	0.975832	1.00884	1.30569	1.19982	0.865787	1.16278	1.22925	0.96654	0.950145	1.01365	0.980357	1.0647	1.07658	0.898086	1.07369	1.13866	0.93132	0.1841	0.765399	1.05073	0.842092	0.711414	0.840776	0.876531	0.875374	0.82249	0.969059	0.788147	0.00112055
Cysteine	1.68102	1.83175	1.67862	1.67419	2.14474	2.18664	1.69121	1.9155	1.96485	1.65231	1.9584	1.97736	1.59784	1.82875	1.81555	1.6469	1.83778	1.88109	0.965858	0.448339	1.36352	1.74175	1.72019	1.3376	1.36877	1.38943	1.43671	1.46022	1.39664	0.788075	0.000266774
PS 34:8; PS 16:4-18:4	1.10658	1.28435	1.19631	1.18809	1.44481	1.43409	1.16456	1.20555	1.27129	1.13062	1.22741	1.26132	1.10623	1.25295	1.24524	1.10362	1.36016	1.31342	0.973914	0.517373	0.883424	1.00693	1.01682	0.89122	0.994113	1.00318	1.08262	1.07811	0.944416	0.78799	2.61115e-05
SQDG 46:7; SQDG 26:2-20:5	0.429545	0.644212	0.684299	0.450915	0.364468	0.397218	0.424876	0.475356	0.39364	0.391715	0.293355	0.338666	0.382874	0.327629	0.305771	0.430639	0.351235	0.357267	0.745487	0.00875518	0.539558	0.38318	0.280438	0.377065	0.393764	0.358436	0.369119	0.303882	0.392633	0.796823	0.0473069
DGDG 25:1; DGDG 4:0-21:1	0.872902	0.963741	0.814968	0.938032	1.13658	1.06355	0.894768	1.17311	0.866498	0.788457	0.84945	0.872193	0.799995	0.876618	0.921463	0.885817	0.975426	1.46174	0.966415	0.69067	0.665778	0.74163	0.706977	0.500694	0.693116	0.704786	0.779402	1.03316	0.995031	0.781804	0.00759527
Stylopeptide	1.24957	1.39914	1.2801	1.27212	1.43572	1.51458	1.28037	1.36315	1.4311	1.33904	1.44812	1.46582	1.29764	1.48639	1.42731	1.34141	1.54325	1.56705	1.05645	0.0997185	1.05568	1.24833	1.08935	0.945493	0.748834	1.1065	1.11098	1.16371	1.05139	0.778699	7.02762e-05
Indole-3-acetonitrile	1.05603	1.48821	1.04979	1.06382	1.28205	1.22381	1.10207	1.11453	1.51948	1.03086	1.05928	1.00232	0.901544	1.12945	1.0361	0.949678	1.14022	1.04681	0.852885	0.0162467	0.925546	0.958688	1.03117	0.817294	1.19715	0.905033	1.03815	0.914174	0.896912	0.796724	0.00333574
phosphatidylethanolamine (15:0/16:0)	3.3746	4.48205	4.21089	3.52688	2.0947	2.36813	3.48495	4.79263	3.70775	3.13804	4.34955	3.90031	3.09963	3.93953	3.72624	3.25502	3.66147	3.75158	1.0243	0.795947	2.54954	2.86033	2.84125	2.53906	2.489	2.92577	3.08389	2.88008	2.74042	0.777382	0.0198234
Phenylglycine	0.907392	1.23327	1.10604	1.1644	1.33088	1.4211	1.02387	1.31156	1.19226	0.867649	1.14335	1.11982	0.865144	1.06546	1.12613	0.98739	1.26127	1.16905	0.898464	0.103857	0.743336	0.996536	0.97035	0.807976	0.867515	0.933938	1.01571	1.11933	0.844476	0.776293	0.000990722
L-Saccharopine	1.05599	1.21579	1.21466	1.12612	1.31516	1.32572	1.11054	1.23155	1.24155	1.03506	1.08006	1.13125	0.990208	1.19717	1.15946	1.08028	1.24519	1.23973	0.937375	0.0955592	0.818958	0.940525	0.91073	0.855748	0.943934	0.947844	1.0431	1.05428	0.891329	0.775711	4.53431e-06
PC 14:0; PC 2:0-12:0	0.97255	1.13513	1.04389	0.988984	1.25387	1.32557	1.31564	1.37621	1.45883	0.953407	1.024	1.06719	1.07756	1.24441	1.29966	1.19282	1.45826	1.42355	0.98806	0.865704	0.763853	0.89412	0.898224	0.914167	0.999215	1.03478	0.988093	1.0114	0.908309	0.773841	0.000738801
Sebacate	1.39832	1.64674	1.56314	1.75988	2.12505	2.04027	1.75968	1.83891	1.94872	1.18316	1.45483	1.42486	1.36812	1.58596	1.60908	1.40454	1.61101	1.71026	0.8303	0.00532365	1.32304	1.54438	1.51574	1.32553	1.40891	1.40554	1.53437	1.48684	1.25405	0.795886	0.000550783
protoporphyrin IX	0.733348	1.03825	0.855384	0.732618	0.580392	0.576792	0.658215	0.86978	0.639413	0.697895	0.808228	0.842682	0.686503	0.786012	0.72575	0.653169	0.672382	0.721433	0.986515	0.859193	0.537994	0.680249	0.623414	0.592728	0.524388	0.526846	0.593099	0.576036	0.508745	0.772494	0.00676043
PE 38:1; PE 25:0-13:1	2.52851	2.08995	2.46024	2.64421	1.53718	1.29471	2.58535	3.31049	2.19198	2.50994	1.66335	2.11813	2.44119	2.15453	1.51804	2.43215	1.74277	1.53926	0.877764	0.265383	2.88006	1.10798	1.02788	2.77974	1.2223	1.31403	1.41227	1.33915	2.81239	0.770048	0.135303
Quercetin-3-(6''-malonyl)-Glucoside	0.582963	0.704903	0.667574	0.665319	0.842733	0.862618	0.618014	0.690993	0.716751	0.551152	0.62327	0.643318	0.446922	0.62707	0.632009	0.609338	0.720253	0.684149	0.871788	0.0408282	0.49115	0.559045	0.594874	0.491535	0.53311	0.597903	0.603933	0.60959	0.550157	0.792097	0.000644619
L-2-Aminoadipic acid	0.784407	1.16315	1.10335	1.04961	1.19827	1.13847	0.895493	0.989864	1.06072	0.806588	0.990013	0.893282	0.843522	0.895944	0.919501	0.816794	0.992211	1.0293	0.872521	0.0211992	0.741024	0.842786	0.793582	0.693185	0.883889	0.91183	0.901717	0.910923	0.753516	0.792091	0.000783535
Leu-Leu-Tyr	0.960614	1.25184	1.09583	1.0421	1.35089	1.14875	1.01309	1.12331	1.21354	0.916368	0.963948	0.922346	0.912688	0.988697	1.15978	0.946116	1.12721	1.09386	0.885398	0.0246701	0.804936	0.997885	0.786502	0.809688	0.97656	0.92216	1.03272	0.890896	0.839233	0.790257	0.000275366
PE 39:4; PE 19:0-20:4	1.80054	2.17077	2.32356	1.89738	1.71125	1.64707	2.03959	2.69561	2.14324	1.7351	1.75773	1.79859	1.76753	1.94486	2.0021	1.77415	1.70072	1.75236	0.880846	0.0505771	1.30622	1.46824	1.92099	1.41858	1.65672	1.91471	1.47711	1.65935	1.29217	0.765862	0.00274764
PA 43:7; PA 21:1-22:6	0.75853	1.038	0.915532	0.790676	0.687632	0.488049	0.673364	0.801838	0.710565	0.545765	0.600321	0.603621	0.54024	0.569731	0.473917	0.518479	0.591319	0.503714	0.720713	0.00115578	0.597394	0.4306	0.483982	0.61552	0.777611	0.786977	0.605536	0.594781	0.518496	0.78828	0.0253726
DGDG 34:8; DGDG 16:4-18:4	0.910608	1.13932	1.03803	1.18459	1.39559	1.26224	1.11265	1.24454	1.33648	1.16061	1.25456	1.15073	1.27305	1.47444	1.35788	1.30797	1.45494	1.39802	1.11372	0.0507512	0.851825	0.932844	0.980046	0.7481	0.906956	0.820401	1.00457	0.961246	0.917811	0.764662	0.000172948
D-Sorbitol 6-phosphate	1.33184	1.49946	1.50857	1.38892	1.68868	1.65357	1.40009	1.47749	1.61675	1.28486	1.45246	1.45222	1.17986	1.46022	1.51853	1.2567	1.53029	1.47451	0.929547	0.0912482	1.08468	1.22814	1.21994	1.00676	1.12549	1.1255	1.28791	1.25838	1.03071	0.764264	5.56652e-06
Eriodictyol-7-O-neohesperidoside	0.487617	0.685403	0.616334	0.801277	0.985102	0.917863	0.784357	0.764086	0.961926	0.478884	0.610528	0.600528	0.465257	0.540827	0.494715	0.611646	0.728759	0.655023	0.740462	0.00503287	0.569924	0.676619	0.691774	0.507092	0.581994	0.576494	0.652235	0.659014	0.585892	0.785417	0.0114266
N-Acetylindole	1.02721	1.06157	1.03666	1.08128	1.25514	1.26366	1.08712	1.16152	1.26916	1.02815	1.26447	1.22779	0.995027	1.1718	1.22639	1.05626	1.18073	1.23372	1.01377	0.745766	0.762156	0.900536	0.918993	0.789116	0.885477	0.858232	0.929315	0.938181	0.843545	0.763965	4.22799e-06
1-Methylhistamine	1.51851	1.79815	1.44429	1.84641	2.18084	1.89399	1.63588	1.61519	1.68418	1.48937	1.67732	1.78089	1.28615	1.71215	1.55284	1.66762	2.10213	1.59014	0.951411	0.434445	1.11743	1.4191	1.45376	1.21889	1.34369	1.34918	1.33614	1.2981	1.39399	0.763907	0.000132958
PC(15:0/12-HEPE)	0.882636	0.974987	0.97181	0.979402	1.2349	1.1644	0.591674	0.873445	0.8051	0.567808	0.687095	0.921316	0.744565	0.973899	0.57039	0.496974	0.590877	0.625211	0.728695	0.00765049	0.864611	0.791469	0.924259	0.745484	0.77996	0.665412	0.665481	0.614095	0.507632	0.773547	0.0131945
DGDG 22:2; DGDG 2:0-20:2	1.009	1.19943	1.00877	1.03463	1.24868	1.26989	1.07557	1.07037	1.20796	1.01871	1.14324	1.14898	0.96028	1.1055	1.09978	1.02566	1.09835	1.22712	0.970695	0.466805	0.709023	0.880067	0.904488	0.776861	0.84037	0.851726	0.955001	0.956443	0.842217	0.762145	1.65585e-05
DGDG 27:2; DGDG 13:1-14:1	1.7798	2.01632	1.88274	1.89947	2.29629	2.45434	1.8194	1.97446	1.78218	1.71652	1.8721	1.68488	1.65953	1.89495	1.94487	1.78552	2.12517	2.12061	0.938517	0.229417	1.40403	1.62108	1.58269	1.31578	1.47968	1.52077	1.57223	1.68968	1.45988	0.762124	5.86701e-05
ACar 6:0	0.862051	1.08367	0.97936	0.906664	1.13364	1.11974	0.875732	0.953361	0.99512	0.84183	0.923554	0.965709	0.818875	0.947867	0.920258	0.861547	0.906919	0.94903	0.913153	0.0391198	0.68638	0.816501	0.798395	0.703226	0.762319	0.792832	0.804421	0.770679	0.723483	0.76978	1.65779e-05
7-Methoxy-4-methylcoumarin	2.86266	3.31804	3.11198	2.92336	3.67813	3.65955	2.89377	3.14487	3.35084	2.62894	3.19586	3.20785	2.6249	3.07652	3.09861	2.59935	3.41039	3.40788	0.94151	0.229625	2.2396	2.66262	2.6652	2.25246	2.50602	2.5135	2.42737	2.47386	2.27081	0.760504	6.24251e-06
PE 28:2; PE 4:0-24:2	1.10337	1.40881	1.28233	1.1587	1.5179	1.33873	1.14012	1.16186	1.22027	1.09624	1.27801	1.0287	1.04089	1.29353	1.23133	1.10307	1.21004	1.37194	0.940139	0.239188	0.829752	0.899206	1.09943	0.866432	0.97932	1.06489	0.875633	1.06699	0.904634	0.757696	6.97732e-05
5'-S-Methylthioadenosine	1.53596	1.77623	1.61061	1.77916	2.24758	2.10313	1.64412	1.75753	1.84549	1.2421	1.4672	1.47432	1.25841	1.48168	1.5138	1.33796	1.48399	1.48823	0.782077	0.000262157	1.34608	1.45182	1.52485	1.3074	1.45158	1.4141	1.40956	1.41915	1.21513	0.769314	0.000118215
Lysine	0.761258	1.07863	0.98897	0.808447	0.832056	0.886325	0.802893	0.74512	0.876898	0.715279	0.837663	0.814733	0.700067	0.884605	0.767815	0.785685	0.886894	0.797428	0.924116	0.141615	0.564227	0.639571	0.717222	0.566283	0.71656	0.724899	0.678508	0.678922	0.597397	0.756188	0.000132143
3-Hydroxy-3-Methylglutaric acid	1.28291	1.48554	1.53603	1.41	1.74163	1.66388	1.48037	1.5032	1.56656	1.45851	1.42855	1.39517	1.16498	1.39805	1.37059	1.25642	1.49006	1.5602	0.91605	0.0489067	1.26943	1.28778	1.44877	0.922314	1.15142	0.995609	1.08207	1.32902	1.01359	0.768099	0.000213793
Peonidin	0.677611	0.697011	0.666345	0.688672	0.810361	0.781607	0.631477	0.681101	0.749644	0.539089	0.602412	0.615903	0.490023	0.528891	0.621925	0.506923	0.535952	0.610376	0.791295	3.19696e-05	0.436322	0.647166	0.601906	0.508096	0.54634	0.556013	0.581689	0.563877	0.441978	0.764962	5.01635e-05
Cysteine S-sulfate	1.46272	1.73499	1.77085	1.72681	2.0495	1.89235	1.67785	1.66184	1.79829	1.54519	1.67598	1.77368	1.56696	1.83763	1.7658	1.64723	1.91959	1.83865	0.987037	0.745905	1.358	1.60533	1.5808	1.09201	1.25537	1.27418	1.29438	1.29936	1.09052	0.751176	6.03288e-05
2-Hydroxy-4-methylpentanoate	1.41458	1.63003	1.57	1.62224	1.97249	1.98136	1.62403	1.7012	1.79118	1.26863	1.41628	1.44972	1.35923	1.58631	1.62645	1.43881	1.71588	1.76411	0.890139	0.0397261	1.22748	1.40859	1.41306	1.11054	1.28899	1.28822	1.3586	1.38335	1.21677	0.764063	3.4534e-05
delta-Decalactone	2.94687	3.45896	3.22036	3.13556	3.8691	3.82288	2.16577	2.23493	2.45403	2.47734	2.75156	2.78412	2.98495	3.48953	3.49282	1.94697	2.35111	2.33865	0.901445	0.294545	2.16426	2.48764	2.43578	1.79535	2.00794	2.04444	2.60942	2.63782	2.30104	0.750087	0.0052156
N,N-Dimethylglycine	3.03017	3.58363	3.34198	3.05986	3.74558	3.70434	2.81585	3.02957	3.2136	2.22759	2.55314	2.60428	2.10601	2.46287	2.53591	1.9484	2.36015	2.38088	0.717343	3.18816e-06	2.42512	2.70567	2.75169	2.35324	2.61221	2.59067	2.43757	2.47167	2.17042	0.762696	1.39384e-05
FAHFA 22:2; FAHFA 6:0/16:2	1.11628	1.30965	1.20792	1.45263	1.73804	1.78205	1.23963	1.27491	1.3263	0.922798	1.10587	0.996061	0.983826	1.12386	1.17313	1.04787	1.23005	1.19874	0.785881	0.00311044	1.02509	1.16381	1.19151	0.898926	1.04131	1.01016	1.06946	1.10771	0.973998	0.761762	0.00113914
Agmatine	0.732769	0.92762	0.781657	0.794342	0.962525	0.943852	0.791257	0.805738	0.899342	0.738655	0.913289	0.822931	0.716105	0.851207	0.833298	0.787168	0.983198	0.878069	0.984922	0.750728	0.570688	0.694989	0.702227	0.569178	0.583486	0.682427	0.654334	0.64979	0.592014	0.746047	8.21747e-06
3,4-Dimethoxycinnamic acid	1.0385	1.01577	0.995594	1.07289	1.23134	1.2426	1.15176	0.957622	1.08448	0.990708	1.06143	0.968356	0.770513	0.914118	0.886055	0.938729	1.0263	1.13679	0.887896	0.0240929	1.02004	0.81913	0.988164	0.648923	0.908036	0.76458	0.722314	0.790366	0.750328	0.757044	0.000145642
Citrulline	2.25326	2.41169	2.25969	2.54312	2.71267	2.71429	2.60165	2.43428	2.57367	2.38433	2.24092	2.2832	2.3568	2.35313	2.39445	2.54894	5.05794	5.0047	1.18308	0.265823	1.87274	1.77861	1.74863	1.94966	1.785	1.7461	2.03432	1.85313	1.9283	0.741924	4.33407e-08
PC 17:1e; PC 14:1e/3:0	0.60887	0.746017	0.743733	0.71039	0.816809	0.979506	0.863641	0.939812	1.01195	0.584337	0.671225	0.701466	0.659411	0.784213	0.837427	0.806148	0.985237	1.01309	0.949038	0.535805	0.447724	0.552461	0.476707	0.537814	0.677039	0.832874	0.599259	0.701805	0.656734	0.738797	0.00262032
PS 29:3; PS 13:1-16:2	0.623064	0.706721	0.631188	0.621537	0.783069	0.70689	0.626109	0.666497	0.711529	0.678207	0.658171	0.701911	0.567399	0.68989	0.676016	0.599599	0.671241	0.694644	0.977039	0.528892	0.450556	0.522764	0.518237	0.39618	0.540052	0.559282	0.562221	0.501499	0.433348	0.737935	6.6207e-06
Quercetin 3-(6-O-acetyl-beta-glucoside)b	0.448246	0.596634	0.549733	0.470245	0.480299	0.54886	0.445882	0.47795	0.525888	0.408927	0.385974	0.401335	0.403648	0.349784	0.354384	0.416178	0.490825	0.36464	0.78695	0.000208803	0.487173	0.379399	0.271799	0.37753	0.359838	0.350266	0.38243	0.428889	0.393336	0.75503	0.000223209
PC(18:1e/9-HODE)	0.816396	0.987823	0.941912	0.901315	1.10728	1.10917	0.812797	0.918321	0.941223	0.879803	0.966182	0.991172	0.886774	1.03636	1.03685	0.9109	1.08992	1.07173	1.03906	0.416601	0.609198	0.716163	0.740518	0.618533	0.73633	0.731713	0.736957	0.73277	0.664916	0.736519	1.12062e-05
DGTS 27:3; DGTS 9:0-18:3	0.699213	0.900441	0.795638	0.771167	0.936369	0.872125	0.789396	0.810566	0.858329	0.928576	1.04715	0.986094	0.874741	0.971586	0.964166	0.944991	1.08313	1.10452	1.19799	0.00024726	0.52022	0.640215	0.658669	0.562625	0.664867	0.620779	0.709827	0.644277	0.587871	0.75463	6.86972e-06
Citramalate	2.13889	2.51016	2.33413	2.16269	2.61436	2.63326	2.18022	2.3125	2.42302	1.88505	2.1561	2.1258	1.76264	2.0237	2.04457	1.85943	2.15787	2.08633	0.849467	0.000363672	1.65423	1.9404	1.94506	1.56691	1.77797	1.76125	1.85791	1.83995	1.64111	0.750135	1.00354e-06
DGDG 30:5; DGDG 14:1-16:4	1.81597	2.18642	2.02564	2.04027	2.61618	2.47997	2.0846	2.188	2.30634	1.71432	1.9871	2.12094	1.91818	2.07847	2.17199	2.00626	2.27077	2.27098	0.938997	0.203335	1.37071	1.70976	1.76773	1.42508	1.58631	1.59474	1.79324	1.6889	1.56596	0.734546	1.43281e-05
Retinol	0.821537	1.08801	1.07977	0.869045	0.961958	0.897675	0.838828	0.93126	0.9029	0.686615	0.820208	0.809739	0.692088	0.823202	0.811314	0.691961	0.782292	0.830686	0.828044	0.000695229	0.63166	0.718747	0.7057	0.583899	0.706626	0.721507	0.74014	0.829274	0.635266	0.747566	2.33363e-05
HexCer-AP t31:3; HexCer-AP t15:2/16:1	1.09579	1.21347	1.10838	1.07607	1.35023	1.28142	1.15724	1.14804	1.26332	1.09383	1.27448	1.26542	1.09313	1.29575	1.25419	1.14875	1.36545	1.34391	1.04123	0.305388	0.739982	0.876533	0.953109	0.840475	0.895702	0.895127	0.91662	0.887148	0.843475	0.733889	2.63985e-07
trans-Cinnamate	3.24475	3.79124	3.55811	3.1718	3.68754	3.71559	3.05572	3.21463	3.39144	2.60571	2.96668	2.96808	2.40268	2.8034	2.84963	2.47206	2.87869	2.91059	0.806255	2.83742e-05	2.43148	2.82875	2.72353	2.25465	2.5435	2.53839	2.65303	2.66947	2.34947	0.745756	5.73181e-07
Kaempferol-3-Rhamnoside-4''-Rhamnoside-7-Rhamnoside	0.861786	1.01588	0.796234	0.969632	0.925784	1.10714	0.985562	1.18911	1.0934	0.850745	0.984916	1.0341	0.877909	0.952859	0.925236	0.932185	1.30743	1.23309	1.01721	0.801351	0.665029	0.734548	0.673561	0.690616	0.598811	0.719272	0.883948	0.879482	0.703284	0.732129	0.000106919
3-Isobutylglutaric acid	1.58626	1.9732	1.91825	2.59605	3.15115	3.04303	2.5738	2.64854	2.8406	1.677	1.93413	1.89313	2.05274	2.37861	2.45277	2.16218	2.51803	2.53403	0.877826	0.162437	1.68521	1.9522	1.9412	1.57747	1.77004	1.85206	1.93018	1.90288	1.68772	0.729885	0.00229926
DL-6,8-Thioctic acid	1.08344	1.51968	1.2524	1.16849	1.667	1.5038	1.1517	1.29945	1.33797	0.965731	1.05341	1.07091	0.935064	1.21171	1.04235	0.994443	1.03096	1.04546	0.780215	0.000723516	0.952021	1.00541	1.11122	0.880693	1.01572	0.964662	0.991355	0.966169	0.940367	0.736622	0.000102064
MGDG 28:4; MGDG 8:0-20:4	0.573754	0.634927	0.635537	0.588742	0.716303	0.706437	0.484055	0.548491	0.604741	0.584099	0.661089	0.631095	0.526706	0.535003	0.641671	0.560432	0.671736	0.718441	1.00679	0.901681	0.412729	0.449936	0.434176	0.40348	0.503198	0.453428	0.470418	0.468996	0.379709	0.723845	1.55035e-05
N-Acetyl-DL-serine	8.20664	9.52186	8.94938	7.8081	9.58859	9.49532	7.85037	8.31554	8.71797	6.61208	7.27246	7.5786	6.12774	7.14557	7.20505	6.31863	7.45226	7.32949	0.803554	2.59345e-05	6.1241	7.03863	6.8642	5.65303	6.39997	6.38388	6.66454	6.64808	5.93082	0.735557	3.94656e-07
N-Acetylputrescine	1.44128	1.62835	1.48308	1.44119	1.78373	1.70854	1.41769	1.49781	1.50915	1.1624	1.39395	1.38607	1.08794	1.37294	1.35262	1.1574	1.30352	1.24732	0.824118	0.000241135	1.06922	1.14281	1.1785	1.13759	1.1848	1.18626	1.19465	1.12416	1.0057	0.734945	2.53264e-07
PC 32:0; PC 5:0-27:0	2.50233	3.00713	3.39017	2.47266	2.59134	2.01976	2.17259	3.34374	2.68794	2.01473	2.38344	2.34241	1.85169	2.30701	2.53781	1.9434	1.98066	2.13592	0.806075	0.00970818	1.97891	1.72989	1.59475	1.94781	1.81808	2.25206	2.33832	2.05766	2.04717	0.734452	0.00100606
DGDG 24:4; DGDG 2:0-22:4	0.728979	0.891274	0.863456	0.761063	0.86621	0.996183	0.864521	0.876563	0.919751	0.726591	0.859551	0.809676	0.732748	0.789039	0.865745	0.850755	0.930084	0.867831	0.956748	0.297216	0.560896	0.636926	0.709308	0.565667	0.666722	0.55654	0.65588	0.641485	0.605562	0.720776	1.14346e-06
Cer-AS d41:3; Cer-AS d14:2/27:1	0.791626	0.975504	0.951225	0.831739	0.973655	0.773558	0.850233	1.05407	0.96802	0.826471	1.04947	0.987638	0.790497	0.909173	0.899333	0.870942	0.945761	0.87964	0.998689	0.977746	0.549188	0.613941	0.579215	0.588377	0.811841	0.675291	0.785327	0.674122	0.60271	0.71974	3.43321e-05
DGDG 21:2; DGDG 2:0-19:2	1.09369	1.30894	1.21068	1.14836	1.43529	1.40253	1.0489	1.19548	1.27244	1.04816	1.16048	1.16409	0.963835	1.04631	1.10713	1.08939	1.19948	1.25195	0.902352	0.0370472	0.76327	0.871858	0.865879	0.835527	0.897641	0.918185	1.03852	1.05052	0.908223	0.733123	1.36814e-05
UDP-xylose	0.619124	0.734475	0.578602	0.673228	0.752119	0.755276	0.576266	0.615689	0.741154	0.590866	0.646102	0.583361	0.615738	0.519421	0.675616	0.506468	0.761452	0.7965	0.942042	0.363154	0.492376	0.534293	0.510528	0.356152	0.575628	0.414507	0.466894	0.511829	0.478163	0.717899	3.34409e-05
DGDG 25:0; DGDG 6:0-19:0	0.712071	0.844691	0.638041	0.702013	0.922228	0.783233	0.649249	0.640917	0.790106	0.601411	0.708294	0.689539	0.513649	0.587223	0.563991	0.565925	0.702713	0.612854	0.829863	0.00647179	0.526087	0.53728	0.552511	0.451245	0.502214	0.55623	0.622203	0.585672	0.502192	0.723621	4.60594e-05
FAHFA 26:6; FAHFA 22:6/4:0	2.12145	2.6015	2.38264	2.43645	3.00827	2.82566	2.36646	2.56833	2.61727	2.22623	2.53971	2.44563	2.19571	2.6324	2.55065	2.36067	2.78077	2.77392	0.98158	0.683101	1.74417	1.79151	2.0306	1.49425	1.68737	1.88129	2.0943	1.83786	1.83237	0.715007	3.81388e-06
cis-Nerolidol	1.19341	1.38237	1.28878	1.17242	1.36138	1.30625	0.959118	1.00196	0.998221	0.568929	0.744508	0.622993	0.772686	0.662578	0.747251	1.039	1.20498	1.10022	0.699852	0.001556	0.739308	0.852819	0.84597	0.904617	1.00025	1.04209	0.811283	0.812982	0.684602	0.721492	0.000144609
Cytidine-5'-diphosphate	1.21104	1.48877	1.42971	1.40791	1.81223	1.71425	1.469	1.48228	1.55701	1.43479	1.60897	1.70399	1.64903	1.92565	1.93247	1.74501	2.08065	2.07479	1.19033	0.00760326	1.36993	1.52587	1.57722	0.73222	0.798191	0.919514	0.932429	1.03091	0.901091	0.721135	0.00314416
GLYCINE	0.75047	0.995146	0.785853	0.835844	0.979495	1.03422	0.772179	0.842379	0.863916	0.670937	0.767753	0.806977	0.685461	0.758244	0.670024	0.716818	0.833282	0.832708	0.857842	0.0083602	0.575005	0.666875	0.584487	0.556221	0.605875	0.629392	0.728367	0.703177	0.601507	0.718991	1.47366e-05
alpha-D-Glucose-1,6-diphosphate	0.884351	1.00574	0.940693	0.929498	1.15254	1.0553	0.931848	0.973691	1.00873	0.778667	0.84733	0.872283	0.749586	0.831965	0.890576	0.763185	0.882109	0.912888	0.847585	0.000367323	0.627729	0.849237	0.758723	0.59809	0.704301	0.759694	0.717491	0.698091	0.634771	0.714686	1.25416e-06
PE(16:0e/12-HETE)a	1.90887	2.24794	1.98049	1.93343	2.41578	2.34772	1.8925	1.98356	1.95752	1.91614	2.15904	2.11683	1.92293	2.24988	2.19653	1.96836	2.33056	2.32835	1.0279	0.516019	1.23878	1.5151	1.44931	1.3336	1.52521	1.51038	1.62359	1.62337	1.40242	0.708266	1.17891e-06
DGDG 20:1; DGDG 2:0-18:1	0.990265	1.11501	1.06178	1.00483	1.25359	1.22793	1.01245	1.07998	1.1681	0.96215	1.12929	1.08437	0.92635	1.10494	1.09966	1.03125	1.21222	1.15814	0.979264	0.614449	0.664618	0.757229	0.7859	0.702821	0.797696	0.776799	0.888537	0.894363	0.751787	0.708069	7.2349e-07
TAG 46:4; TAG 12:0-12:2-22:2	1.95331	3.42657	2.80952	1.96375	1.37897	1.24516	1.88341	2.03445	1.50924	1.82122	2.4513	2.4468	1.66195	1.1506	1.11197	1.79876	1.66016	1.59587	0.862355	0.336761	1.40906	1.4005	1.40896	1.37664	1.38113	1.34952	1.5734	1.52432	1.46289	0.707874	0.0225324
L-Methionine sulfone	0.75853	0.941	0.855562	0.790676	0.879896	0.915357	0.673364	0.769549	0.818232	0.545765	0.668999	0.695554	0.54024	0.617798	0.61089	0.518479	0.596915	0.675655	0.739013	1.608e-05	0.597394	0.613737	0.611147	0.61552	0.555633	0.607355	0.572796	0.575969	0.518496	0.71169	7.17527e-07
Benzoylcholine	1.84939	2.62468	2.1417	1.81425	1.89035	2.12135	1.81127	1.89152	1.61739	1.7545	2.30148	1.92325	1.62129	1.86273	1.58869	1.70691	1.40257	1.76621	0.89673	0.132534	1.34295	1.42724	1.4214	1.34809	1.5067	1.45712	1.21506	1.37928	1.42507	0.705043	2.98775e-05
Cer-NS d42:5; Cer-NS d26:3/16:2	0.686729	0.848901	0.660936	0.603917	0.451606	0.384783	0.492088	0.611659	0.527081	0.446486	0.466728	0.411193	0.476892	0.4222	0.365447	0.459718	0.44986	0.402832	0.740618	0.00616578	0.412027	0.437428	0.421645	0.337322	0.441178	0.45394	0.440696	0.44228	0.359465	0.711122	0.0030912
BMP 34:7; BMP 16:3-18:4	0.917775	0.98888	1.0604	0.916078	1.08641	1.14081	1	1.07113	1.1255	0.95069	0.997305	0.968224	0.879904	1.06622	1.0781	0.886966	0.981578	1.06737	0.953732	0.216425	0.625093	0.774874	0.764383	0.692785	0.672566	0.725719	0.772107	0.793604	0.730976	0.703999	8.79236e-08
DGDG 22:3; DGDG 2:0-20:3	0.788605	0.909157	0.858998	0.815882	0.985243	0.90223	0.776895	0.808317	0.963542	0.703451	0.853085	0.860221	0.71475	0.866754	0.85468	0.829059	0.981311	0.939753	0.973645	0.570775	0.52804	0.575641	0.611687	0.583208	0.611348	0.596074	0.691007	0.679836	0.609152	0.702534	2.64961e-07
beta-Tocotrienol	1.20511	1.34863	1.28359	1.35032	1.6372	1.64685	1.39521	1.4624	1.56778	1.01903	1.21619	1.1498	1.1993	1.39013	1.71582	1.12311	1.34438	1.33346	0.890993	0.0861382	0.977252	1.08804	1.04057	0.905968	1.02389	0.999741	1.06028	1.04775	0.900395	0.701235	1.15029e-06
DGDG 28:2; DGDG 13:1-15:1	0.870783	1.00356	0.967755	0.955122	1.08633	1.12041	0.918748	1.03082	1.04437	0.957176	1.06425	1.0993	0.951304	1.07924	1.11605	1.04211	1.22122	1.26908	1.08911	0.0614172	0.647908	0.674499	0.683756	0.641291	0.718881	0.749029	0.800799	0.729595	0.658943	0.700685	6.96454e-08
PC 20:4; PC 2:0-18:4	1.90167	2.24679	2.13153	2.1197	2.61097	2.54808	2.39506	2.54355	2.61796	1.78762	1.99624	2.00922	1.9846	2.32873	2.33678	2.12893	2.42333	2.41853	0.919428	0.118737	1.30751	1.5152	1.51394	1.55252	1.72351	1.73887	1.84759	1.85611	1.61323	0.694685	3.89094e-06
METHYLMALONIC ACID	6.11434	6.79904	6.36456	6.22668	7.55188	7.4896	5.90749	6.24909	6.55742	4.59679	5.25376	5.49743	4.62436	5.42289	5.47715	4.86338	5.68941	5.66341	0.794609	4.21049e-05	4.2376	4.86683	4.82192	4.19829	4.72756	4.76707	4.99277	5.01327	4.48107	0.710535	2.04345e-07
Asparagine	2.25877	2.77762	2.61675	2.37476	3.13599	3.11529	2.34787	2.64844	2.71993	2.18089	2.50845	2.5378	2.11823	2.48597	2.50378	2.23452	2.54533	2.56082	0.90333	0.0479552	1.84936	1.92363	1.9225	1.75776	1.89058	1.85174	1.94843	1.89607	1.92053	0.706827	1.7036e-06
2-Methylglutaric acid	2.52615	2.84276	2.75538	2.99881	3.63644	3.6531	2.93299	3.11739	3.34392	2.04132	2.32745	2.39263	2.20356	2.64455	2.63657	2.31605	2.76226	2.6862	0.791551	0.00068145	2.02622	2.39426	2.35611	1.93236	2.11981	2.17565	2.27507	2.26958	2.03481	0.70428	6.90053e-06
SQDG 26:2; SQDG 13:1-13:1	1.12265	1.2709	1.17272	1.19559	1.42068	1.39769	1.09333	1.13616	1.23259	1.10892	1.21606	1.22069	0.994667	1.12494	1.14736	1.1276	1.32938	1.30873	0.957985	0.339578	0.72926	0.906381	0.880852	0.754793	0.860985	0.878697	0.947941	0.902174	0.771295	0.691194	4.56553e-07
PE 38:0; PE 17:0-21:0	2.16522	2.66885	2.72167	2.36484	1.8965	1.57766	2.37982	3.40459	2.85461	2.13326	2.6209	2.6133	2.10831	2.62922	2.20613	2.24986	2.32043	2.24169	0.95867	0.610206	1.50854	1.69761	1.66524	1.46162	1.81558	1.69557	2.02746	1.73208	1.62218	0.691025	0.00103906
HexCer-NS d38:1; HexCer-NS d18:1/20:0	0.832226	0.877746	1.21148	0.889661	0.721426	0.572128	0.890718	1.11034	0.882499	0.842735	0.842391	0.999644	0.738919	0.981077	0.953133	0.839497	0.867682	0.926751	1.00045	0.99542	0.520487	0.633521	0.628592	0.568471	0.602522	0.639468	0.709739	0.629366	0.562647	0.687865	0.000638329
Aspartic acid	2.16489	2.73095	2.60609	2.30569	3.11354	3.03323	2.2183	2.49796	2.63747	2.11588	2.34521	2.38603	2.05252	2.3839	2.46563	2.1957	2.62803	2.62866	0.909621	0.0933179	1.64853	1.99383	1.91583	1.62073	1.75414	1.80275	1.73628	1.7296	1.79235	0.6862	3.90874e-06
PE(16:1/13-HODE)	0.59512	0.615957	0.607856	0.559834	0.745154	0.693832	0.619762	0.639659	0.647444	0.518805	0.635477	0.618272	0.571158	0.534745	0.601892	0.552091	0.695048	0.648718	0.939138	0.166111	0.42003	0.495323	0.465064	0.379382	0.432815	0.398193	0.483919	0.457359	0.382621	0.683837	2.07888e-07
beta-Nicotinamide adenine dinucleotide	1.02778	1.21394	1.11111	1.08226	1.36107	1.3292	1.13957	1.1645	1.20113	0.702315	0.843	0.810135	0.797174	0.991216	0.986962	0.862907	1.03131	0.982262	0.753233	4.23928e-05	0.797835	0.975391	0.904605	0.712526	0.824457	0.794461	0.825806	0.830418	0.717304	0.694489	6.65426e-07
PE 35:0; PE 16:0-19:0	2.305	3.25684	2.98768	2.41987	2.7522	2.2517	2.32727	3.00946	3.07786	2.21807	2.40759	2.60885	2.11251	2.20159	2.0621	2.22233	2.41412	2.47944	0.849873	0.0117435	1.73366	1.94575	1.99704	1.63422	1.98133	1.85777	2.04693	1.97747	1.76232	0.694464	1.84074e-05
DGDG 26:1; DGDG 2:0-24:1	0.690265	0.746045	0.693758	0.735626	0.844817	0.80589	0.712698	0.688733	0.789687	0.65897	0.704504	0.676677	0.610679	0.742974	0.711791	0.690616	0.835675	0.776644	0.955425	0.269994	0.440648	0.51826	0.522513	0.470922	0.491918	0.511919	0.549663	0.540138	0.48116	0.674935	7.83196e-09
Sphingomyelin	2.14464	2.48244	2.30926	2.30921	2.74832	2.68009	1.97273	2.11112	2.27189	2.03629	2.19631	2.27562	1.89405	2.14861	2.16644	2.15963	2.51264	2.47428	0.944564	0.247511	1.44678	1.63871	1.564	1.4113	1.58381	1.56077	1.72938	1.73408	1.51664	0.674545	4.72533e-07
Cer-EOS d58:1; Cer-EOS d27:1/12:0-O-19:0	0.771617	0.81669	0.88327	0.61104	0.416226	0.474264	0.441177	0.810745	0.532845	0.457799	0.667577	0.569199	0.487906	0.686362	0.429159	0.495291	0.472005	0.356473	0.802687	0.0934346	0.435141	0.434711	0.512518	0.325834	0.480842	0.405496	0.531031	0.426218	0.332014	0.674521	0.0057073
PI(16:0/11,12-EET)	0.586145	0.621766	0.574293	0.561329	0.69133	0.709867	0.593221	0.532348	0.612541	0.494143	0.561724	0.603771	0.491656	0.544791	0.55374	0.49607	0.602407	0.563647	0.895877	0.0189495	0.395363	0.475789	0.468332	0.349168	0.444204	0.445067	0.428339	0.394186	0.399917	0.693138	6.86121e-07
Homoveratrylamine	1.43201	1.96865	1.75731	1.44757	1.58868	1.56192	1.42415	1.38495	1.3711	1.21146	1.42842	1.35792	1.15071	1.2477	1.33933	1.25364	1.1691	1.32346	0.82387	0.00188374	0.919442	1.09934	1.06153	0.944104	1.15959	1.15699	1.07767	1.05789	0.959796	0.677104	3.84065e-06
PE 22:1e; PE 16:1e/6:0	0.589198	0.846956	0.667574	0.54157	0.399773	0.403849	0.462842	0.346972	0.315784	0.420313	0.541943	0.539109	0.427703	0.309883	0.31294	0.460783	0.318654	0.345673	0.803801	0.144719	0.534061	0.265578	0.242962	0.354405	0.282881	0.348618	0.308959	0.375772	0.347082	0.668992	0.0180896
FA 16:2	1.33834	2.07428	1.83925	1.67809	2.0484	1.32328	1.59119	1.94185	1.85549	1.04641	0.754463	1.61618	1.32131	1.62426	1.61851	1.15844	1.37613	1.36832	0.75742	0.00667095	1.02054	1.14189	1.17896	1.01027	1.45972	1.35987	1.58864	0.838796	1	0.6755	0.000328768
DGDG 29:6; DGDG 7:0-22:6	0.704688	0.816809	0.758975	0.734474	0.937928	0.866946	0.68004	0.673391	0.823014	0.71758	0.785818	0.77126	0.653627	0.691625	0.761347	0.721077	0.932974	0.85922	0.985458	0.7894	0.467578	0.558376	0.549044	0.46618	0.558315	0.495208	0.54948	0.533671	0.497678	0.668289	6.56691e-07
OxPS 36:4(4O(1Cyc)); OxPS 16:0-20:4(4O(1Cyc))	0.739437	0.810665	0.733521	0.758313	0.920992	0.843076	0.756018	0.74908	0.848772	0.738848	0.827472	0.807061	0.699302	0.791901	0.853761	0.797491	0.906188	0.923541	1.02593	0.531673	0.484123	0.570351	0.557135	0.49071	0.562608	0.539032	0.534344	0.533398	0.512153	0.668148	6.2204e-09
DAG 44:10; DAG 22:4-22:6	3.15969	3.79025	3.99658	3.17049	3.4957	2.86363	3.08463	3.93784	3.78834	2.83141	3.67407	3.25907	2.77619	3.10156	3.2853	2.7959	3.09401	3.05305	0.8908	0.0394504	2.19187	2.12586	2.46532	2.14013	2.5596	2.12162	2.56429	2.78936	2.11545	0.673551	3.32157e-06
DAG 42:10; DAG 20:5-22:5	1.39208	1.56489	1.59448	1.59124	1.64675	1.32793	1.52846	1.96805	1.67381	1.1906	1.50761	1.68949	1.30743	1.40648	1.48503	1.31586	1.41218	1.57899	0.902431	0.0677885	0.943875	1.03907	1.07549	0.942084	1.06949	1.0791	1.34995	1.04139	0.964818	0.665277	1.95603e-06
DGDG 28:3; DGDG 10:0-18:3	0.890436	1.09346	1.04198	1.0755	1.34389	1.35978	0.980551	1.07069	1.08657	0.945565	0.989503	1.07475	0.938083	1.13453	1.15373	1.00103	1.15483	1.15679	0.960369	0.476212	0.662284	0.784601	0.841358	0.616202	0.697625	0.72077	0.831539	0.756016	0.691618	0.663996	7.61814e-06
OxPI 38:6(3O); OxPI 18:1-20:5(3O)	1.09508	1.22346	1.27483	1.21751	1.52267	1.37557	1.18773	1.24198	1.43161	1.1602	1.18051	1.22739	1.01684	1.18205	1.24477	1.16658	1.38661	1.27938	0.937244	0.166125	0.729709	0.834739	0.911319	0.79352	0.916334	0.86199	0.864902	0.872178	0.861025	0.660797	1.16526e-07
PE 35:0; PE 8:0-27:0	2.6016	3.05154	3.21013	2.79951	2.73664	2.88371	2.75141	3.4965	3.45779	2.28198	2.6761	3.07304	2.29232	2.55163	2.36143	2.42132	2.67561	2.84151	0.858687	0.00820166	1.92006	1.90162	1.90596	1.90554	2.04377	2.03458	2.24044	2.20032	1.99912	0.672552	2.8302e-07
DGDG 21:1; DGDG 2:0-19:1	0.938025	1.1148	1.0168	1.02087	1.17783	1.20337	0.924902	1.00853	1.05674	0.8462	0.97673	0.984827	0.801618	0.880944	0.934214	0.880752	1.05228	1.05384	0.888981	0.017442	0.635095	0.687977	0.726277	0.665846	0.709241	0.65474	0.809397	0.77008	0.669789	0.668837	8.03453e-08
DGDG 29:3; DGDG 13:1-16:2	1.33834	1.79558	1.43961	1.67809	2.01914	1.40355	1.59119	1.71693	1.81816	1.04641	1.23899	1.57237	1.32131	1.56495	1.58752	1.15844	1.49487	1.6253	0.852004	0.0311101	1.02054	1.11678	1.11093	1.01027	1.15022	1.09643	1.18087	1.16626	1	0.665669	2.60887e-06
delta-Tocotrienol	1.84117	2.14376	2.01238	2.03379	2.4988	2.36308	2.15741	2.22802	2.34145	1.73079	1.87283	1.85356	1.74741	1.99544	2.00449	1.77243	1.99171	1.98867	0.864294	0.00154925	1.25007	1.69885	1.59563	1.37755	1.52116	1.56107	1.62581	1.3225	0.985354	0.659433	1.66927e-06
Canavanine	0.771617	0.857848	0.832897	0.61104	0.612225	0.621066	0.441177	0.505141	0.604169	0.457799	0.519103	0.600414	0.487906	0.529577	0.605573	0.495291	0.544543	0.539674	0.816072	0.0297258	0.435141	0.489795	0.433103	0.325834	0.516765	0.449476	0.444535	0.418759	0.332014	0.656531	0.000545461
LPE 26:4	1.08583	1.44129	0.836689	1.2241	1.65162	1.64061	1.22732	1.50375	1.52705	0.886732	0.818114	0.806304	0.914806	0.763428	0.867228	1.00047	0.954757	1.46918	0.698702	0.00283976	0.809875	0.875444	0.88365	0.837046	0.99979	1.01953	0.815195	0.82447	0.866855	0.653459	0.000155282
PI 28:6; PI 6:0-22:6	0.777224	0.919121	0.879264	0.852708	0.947991	0.938332	0.835847	0.876198	0.904563	0.82271	0.904558	0.851165	0.719198	0.874767	0.838296	0.812456	0.928951	0.953444	0.971543	0.409059	0.516884	0.589535	0.586779	0.546032	0.571031	0.56833	0.606259	0.618071	0.528643	0.647006	1.17965e-10
Glutamic acid	6.4848	8.32828	7.80908	6.56012	9.41712	9.44989	6.59445	7.73257	8.16017	5.45648	6.76635	6.74627	5.22781	7.02313	7.13039	5.54556	6.95352	7.00026	0.82014	0.00749502	5.34539	5.15961	5.02637	5.21187	4.80062	4.82077	5.03314	5.03289	5.6181	0.652836	3.17715e-06
PE(18:1e/10-HDoHE)	2.78575	3.07048	2.83509	2.82966	3.5243	3.34489	2.73318	2.81213	3.02053	2.46202	2.83986	2.75715	2.42732	2.9397	2.72501	2.6071	3.10892	2.93075	0.919937	0.0611826	1.69609	1.88744	1.92142	1.78105	1.96522	2.05753	2.07418	2.13228	1.84874	0.644159	1.83966e-08
S-Adenosyl-L-methionine	1.52143	2.04829	1.92538	1.58997	2.14248	2.19357	1.63691	1.88395	1.94393	1.4943	1.77705	1.80465	1.5313	1.8165	1.81044	1.60096	1.71167	1.68993	0.902338	0.0612219	1.13459	1.37349	1.34151	1.08105	1.20028	1.20851	1.1983	1.20291	1.1291	0.643717	9.49196e-07
Thiamine monophosphate	1.43926	1.8098	1.66927	1.5262	1.88383	1.87737	1.50073	1.6039	1.65402	1.38375	1.72159	1.77433	1.38141	1.68714	1.73581	1.46307	1.62291	1.6553	0.963977	0.435108	0.982888	1.11723	1.08731	1.00219	1.03113	1.07069	1.14744	1.13546	1.04391	0.642743	1.96587e-08
PS 32:4; PS 16:2-16:2	0.68058	0.807095	0.728503	0.721829	0.828147	0.873669	0.633403	0.654714	0.701909	0.702993	0.773733	0.77394	0.599519	0.699236	0.716247	0.69926	0.770381	0.798169	0.985464	0.75785	0.421134	0.491758	0.505589	0.436679	0.499123	0.485031	0.495582	0.470655	0.447211	0.641457	1.10783e-07
FAHFA 21:3; FAHFA 16:3/5:0	0.831404	0.986355	0.8037	0.78176	0.966157	0.778631	0.805875	0.783525	0.821366	0.691978	0.838893	0.856826	0.77116	0.908063	0.92545	0.600278	0.638952	0.723241	0.920102	0.174164	0.46485	0.533058	0.532103	0.564566	0.608055	0.599881	0.564867	0.52939	0.451364	0.641392	6.34536e-08
Cer-BDS d38:10; Cer-BS d16:3/22:7	1.48298	1.75657	1.68148	1.06266	2.15795	2.17294	1.96114	2.09841	2.23101	1.56572	1.1332	1.80857	1.91074	2.22752	2.3089	1.88948	2.24585	2.25487	1.04455	0.660691	0.944322	1.04901	1.1361	1.18306	1.38239	1.422	1.24839	1.1689	1.11435	0.641278	0.000213824
1-O-b-D-glucopyranosyl sinapate	1.19128	2.00069	1.57821	1.85224	2.28036	2.28258	1.9664	2.11831	2.14217	1.13601	1.37887	1.3843	0.930286	1.35965	1.35215	1.35623	1.74929	1.7515	0.712044	0.00157077	1.14748	1.42735	1.2551	1.09896	1.28405	1.2284	1.33285	1.37037	1.15724	0.649072	5.041e-05
PE(18:1/13-HODE)	0.573173	0.628274	0.554854	0.596623	0.73747	0.639967	0.534206	0.62945	0.621277	0.434569	0.455288	0.497333	0.465343	0.46396	0.504068	0.417575	0.501771	0.504178	0.769512	1.12447e-05	0.38598	0.416127	0.46319	0.348077	0.402747	0.391739	0.374872	0.413634	0.383262	0.649037	5.18393e-08
2'-Deoxyuridine-5'-triphosphate	0.718075	0.773834	0.672504	0.686011	0.735703	0.89514	0.659195	0.660134	0.817008	0.477538	0.69616	0.747969	0.458937	0.576526	0.532391	0.469027	0.548225	0.649717	0.779208	0.0019469	0.35311	0.404976	0.37676	0.42979	0.519331	0.544616	0.616611	0.601909	0.429772	0.646288	1.36791e-05
PC 22:4; PC 4:0-18:4	0.906253	1.09439	1.0372	0.98561	1.17734	1.18402	1.08782	1.17503	1.25846	0.780038	0.871985	0.886897	0.897059	1.06127	1.0241	0.954797	1.14286	1.09586	0.879745	0.0272413	0.585674	0.677626	0.670715	0.649222	0.717286	0.69488	0.807281	0.806603	0.729756	0.639912	1.15455e-07
DGDG 22:2; DGDG 2:0-20:2	0.880784	1.02061	0.951843	0.923775	1.09963	1.00014	0.939553	0.949193	1.04501	0.86185	0.90259	0.942859	0.757639	0.935109	0.938752	0.8649	1.04118	1.01545	0.937551	0.111609	0.52404	0.583592	0.580005	0.589266	0.634441	0.63472	0.729387	0.697522	0.592973	0.631737	3.22372e-09
PE(18:0e/12-HEPE)	3.89147	4.57837	4.1875	4.01153	5.00891	4.60588	3.85929	4.15679	4.29063	3.28762	3.88922	3.84836	3.28603	3.9345	3.93057	3.44674	4.14484	4.07245	0.876911	0.00623898	2.39722	2.76516	2.68125	2.36698	2.92997	2.85178	3.06164	2.91178	2.70814	0.63938	1.59791e-08
Cer-NS d57:3; Cer-NS d15:3/42:0	0.551573	0.716295	0.628036	0.567914	0.463065	0.436167	0.537768	0.605814	0.387013	0.455003	0.596701	0.57084	0.452209	0.494401	0.337038	0.445441	0.334127	0.440353	0.843158	0.0781539	0.386852	0.370805	0.322968	0.369417	0.283715	0.263492	0.33935	0.362078	0.382067	0.62954	5.71188e-05
phosphatidylethanolamine (14:0/15:0)	1.19341	1.7813	1.52014	1.17242	0.592407	0.54561	0.959118	1.17941	0.912492	0.568929	0.982948	1.13147	0.772686	0.797682	0.793894	1.039	0.791335	0.709449	0.769801	0.102668	0.739308	0.545789	0.533787	0.904617	0.759013	0.694006	0.78708	0.550254	0.684602	0.628883	0.0103085
PE(17:1e/18-HETE)	1.45342	1.64598	1.54927	1.46961	1.82968	1.76778	1.40141	1.44873	1.57172	1.26465	1.38848	1.41346	1.19729	1.44582	1.46064	1.27592	1.47683	1.47826	0.877191	0.00604775	0.861055	1.00009	0.997988	0.917952	0.989866	1.03945	1.11387	1.07754	0.994754	0.636075	2.08947e-08
Sinapyl aldehyde	1.32271	1.63421	1.49895	1.54501	1.89794	1.95452	1.50998	1.62858	1.73212	1.37192	1.61679	1.59065	1.54289	1.77305	1.79505	1.59137	1.89027	1.83741	1.01938	0.719914	0.936486	1.21025	1.17043	0.869885	0.908951	0.949484	1.09033	1.07093	0.896162	0.618236	6.36737e-07
Indole-3-acetyl-L-valine	1.09943	1.80559	1.66431	1.12911	1.25436	1.23763	1.02868	0.658168	0.66691	0.727434	0.806715	0.866585	0.782516	0.799397	0.792051	0.86677	0.618221	0.638341	0.654201	0.00754245	0.82506	0.53842	0.618954	0.839792	0.892544	0.869258	0.675129	0.578931	0.845296	0.633844	0.00650594
Putrescine	2.55213	3.21969	3.02764	2.66173	3.62649	3.5875	2.56822	2.98536	3.22085	2.20231	2.40492	2.40622	2.13532	2.37786	2.43093	2.25374	2.26444	2.36722	0.759317	7.78179e-05	1.83523	2.01987	1.98545	1.77432	2.03854	2.03577	1.91066	1.8352	1.86919	0.6304	4.72015e-07
7-Methylquercetin-3-Galactoside-6''-Rhamnoside-3'''-Rhamnoside	0.942761	1.07645	1.03004	1.01034	1.19263	1.18098	0.965447	0.993086	1.07613	0.888408	1.0126	0.977656	0.793827	0.941256	0.973458	0.915016	1.09783	1.03543	0.912084	0.0417852	0.537318	0.678248	0.648699	0.611876	0.651444	0.665326	0.778198	0.731715	0.645686	0.628284	1.39554e-08
CDP	0.610684	0.878611	0.785895	0.843993	1.03051	1.01048	0.82478	0.84507	0.915493	0.769298	0.908945	0.855577	0.79347	0.903287	0.946202	0.806932	0.93161	0.912119	1.01058	0.848717	0.453811	0.55915	0.535126	0.452996	0.574877	0.544325	0.537424	0.572774	0.493273	0.609869	1.16289e-06
N-Palmitoyl-D-erythro-Sphingosine	3.71631	4.14057	3.9664	3.8325	4.64424	4.4047	3.6395	3.80288	4.15909	3.11423	3.64551	3.56929	2.99915	3.45511	3.43811	3.46596	4.0005	4.00421	0.872911	0.00534844	2.34533	2.66575	2.63265	2.19636	2.4412	2.45894	2.65578	2.64039	2.32566	0.61593	1.33238e-09
DGDG 29:4; DGDG 13:1-16:3	1.55686	1.86103	1.74188	1.69201	2.02557	2.10846	1.65062	1.69025	1.82339	1.41759	1.61927	1.54059	1.36915	1.49066	1.62595	1.47788	1.73617	1.75029	0.868575	0.00612853	0.891952	1.19193	1.15323	1.00695	1.14318	1.14452	1.18936	1.19457	1.02391	0.615452	3.0568e-08
OxPI 40:6(4O); OxPI 18:0-22:6(4O)	0.81975	0.933711	0.825532	0.965245	0.989411	1.00248	0.749801	0.820337	0.893122	0.692639	0.74858	0.78938	0.738326	0.817844	0.834307	0.66792	0.807038	0.84445	0.867626	0.00518842	0.479512	0.536976	0.632759	0.464711	0.539396	0.537277	0.604479	0.594027	0.517737	0.613406	3.77003e-08
Cer-AS d41:4; Cer-AS d25:2/16:2	1.45121	2.10003	1.83226	1.62623	1.84795	1.3796	1.57131	2.03395	1.84027	1.27542	1.34797	1.39932	1.32865	1.44981	1.40919	1.37417	1.55698	1.60407	0.81271	0.00239358	0.92721	1.11543	1.01065	0.964683	1.07148	1.08192	1.28047	1.11736	0.985308	0.609234	1.23693e-06
DGDG 32:6; DGDG 16:3-16:3	1.40084	1.70603	1.64909	1.4401	2.05147	2.08887	1.78761	1.63158	1.95007	1.53276	1.73737	1.59933	1.68412	1.61556	1.94047	1.77919	2.0712	1.99899	1.01613	0.790399	0.876126	1.09174	1.17735	1.07975	1.02171	1.05093	1.12969	1.06691	1.01209	0.605279	6.62265e-07
OxPS 36:4(3O); OxPS 16:0-20:4(3O)	0.707696	0.827134	0.783994	0.748334	0.847272	0.873165	0.697505	0.784388	0.799175	0.678522	0.797902	0.783009	0.621202	0.684316	0.724474	0.725685	0.806959	0.888694	0.949368	0.25463	0.39541	0.483012	0.433668	0.490241	0.558038	0.448334	0.465826	0.536192	0.467043	0.605173	2.17121e-09
DGDG 29:5; DGDG 11:0-18:5	1.44196	1.7355	1.56238	1.49371	1.78383	1.78903	1.46012	1.55631	1.67379	1.30641	1.50152	1.42717	1.29326	1.48585	1.5504	1.4426	1.65821	1.59424	0.914671	0.0394609	0.852203	1.0564	1.06331	0.862274	1.01426	0.978005	1.01776	1.02351	0.926864	0.606664	2.13073e-09
PE 35:0; PE 12:0-23:0	2.95698	3.91074	3.18079	3.07717	2.98376	2.62647	3.03973	3.98525	3.38207	2.60536	2.9466	2.41019	2.51138	2.75001	2.79746	2.60545	2.49404	3.09534	0.830933	0.004879	1.91873	1.69535	1.8685	1.84357	1.8529	1.96839	2.58556	1.98423	1.9412	0.605925	1.39154e-06
Genistein	0.930372	1.225	1.17073	1.00823	1.44502	1.44286	1.02078	1.26017	1.28886	0.881133	0.911244	0.915725	0.880368	0.999837	1.00925	0.948622	1.09302	1.04823	0.804987	0.00291181	0.71285	0.619461	0.576958	0.719727	0.648592	0.730691	0.848602	0.887768	0.765	0.603191	4.52993e-06
Uridine 5'-diphosphate	1.17052	1.47696	1.47195	1.22855	1.55882	1.5713	1.21051	1.3545	1.37069	1.11753	1.42506	1.34625	1.07253	1.35715	1.36842	1.13341	1.26456	1.18019	0.907467	0.0719142	0.799258	0.822979	0.915863	0.849906	0.797034	0.843869	0.664907	0.783576	0.875138	0.592287	2.35054e-08
DGDG 27:3; DGDG 7:0-20:3	2.0162	2.27374	2.12145	2.06272	2.46479	2.40982	2.00827	2.06352	2.37971	1.80782	2.03691	1.94984	1.73528	1.98778	1.92912	1.86812	2.21629	2.09058	0.889978	0.00686111	1.27508	1.33014	1.34186	1.15103	1.43786	1.29161	1.51176	1.36808	1.2189	0.602332	1.34536e-09
2'-Deoxyadenosine 5'-monophosphate	3.07408	3.59617	3.35234	3.20818	3.87079	3.86682	3.23457	3.40848	3.63284	2.96195	3.34241	3.37764	2.71752	3.17432	3.20445	2.7476	3.34344	3.40834	0.905051	0.0230831	1.91271	2.11124	2.14508	1.84014	2.08847	2.11205	2.26427	2.24931	1.99835	0.599201	6.12883e-10
D-Ribose 5-phosphate	1.9005	2.21594	2.07043	1.76951	2.18227	2.20442	1.82157	1.909	2.01305	1.92854	2.29327	2.21362	1.91611	2.2757	2.2624	2.02129	2.36373	2.39146	1.08733	0.0503825	1.13712	1.26684	1.20849	1.02818	1.14355	1.16293	1.17647	1.22545	1.06598	0.575838	2.6243e-10
Ephedrine	1.97833	2.84502	2.27094	2.33718	2.97855	3.20417	2.21729	2.27421	2.43885	2.12483	2.05435	2.21565	1.96831	2.40707	2.38881	2.27336	2.53022	2.82633	0.922127	0.245726	1.0612	1.25371	1.48516	1.26397	1.72422	1.21511	1.7457	1.5236	1.65267	0.573325	4.86031e-06
Isorhamnetin-3-O-rutinoside	0.608761	0.64612	0.642455	0.656717	0.833898	0.885431	0.583256	0.650354	0.645194	0.56162	0.643796	0.78665	0.528457	0.665094	0.72223	0.600838	0.838713	0.852155	1.0077	0.921197	0.451587	0.398367	0.381636	0.267478	0.405034	0.344304	0.453206	0.415378	0.368397	0.566528	1.21931e-06
Cytidine-5'-monophosphate	2.41174	2.77182	2.64142	2.50338	2.89759	3.01754	2.37778	2.54283	2.62399	2.31323	2.68243	2.64926	2.13353	2.4784	2.55061	2.24803	2.65192	2.74054	0.943662	0.163206	1.40232	1.64983	1.60902	1.31793	1.46075	1.45615	1.51844	1.54767	1.34909	0.559573	1.56543e-10
Ethanolamine phosphate	1.38971	1.70015	1.56659	1.38088	1.74822	1.69456	1.41602	1.50328	1.5835	1.08835	1.18448	1.22799	0.975329	1.25014	1.1803	1.07757	1.2436	1.23455	0.74822	3.50851e-06	0.856987	0.958772	1.00517	0.782565	0.891354	0.928854	0.967247	0.926398	0.904053	0.58796	1.33713e-09
3-Didehydro-5-dehydroxyhydratoperidinin	0.76513	0.972523	0.971259	0.712184	0.366348	0.400349	0.580476	0.805511	0.572971	0.505608	0.47781	0.548085	0.515401	0.441612	0.428495	0.507151	0.51075	0.481349	0.718471	0.0206363	0.528713	0.404035	0.353414	0.511591	0.322766	0.330406	0.366338	0.334267	0.444788	0.585076	0.00231093
DGDG 32:7; DGDG 16:3-16:4	1.03101	1.23295	1.11659	1.29666	1.50728	1.48917	1.25968	1.39359	1.46913	1.12581	1.24702	1.18262	1.16301	1.43889	1.35293	1.25939	1.43118	1.61579	1.00174	0.976826	0.51419	0.702776	0.79654	0.670731	0.746954	0.804066	0.76022	0.661736	0.71071	0.539835	5.50795e-08
DGDG 29:5; DGDG 9:0-20:5	1.44272	1.7355	1.56381	1.49371	1.78383	1.90235	1.46012	1.55631	1.6392	1.30641	1.50666	1.42717	1.23039	1.4848	1.51833	1.4426	1.65821	1.64494	0.906839	0.0478648	0.845417	1.0564	1.06331	0.862274	0.682462	0.972926	1.01776	0.691518	0.945609	0.558233	2.7059e-08
Uridine 5'-diphospho-D-glucose	1.86022	2.19453	2.06499	1.94222	2.36537	2.38383	1.90817	2.04894	2.132	1.74936	2.03687	2.07825	1.66352	1.94007	1.93836	1.77835	2.04387	2.10049	0.916873	0.0495389	1.08839	1.28562	1.24259	1.01302	1.15111	1.10164	1.23476	1.26219	1.13772	0.556449	4.52493e-10
OxPE 40:7(4O); OxPE 18:1-22:6(4O)	1.44032	1.69792	1.54327	1.45124	1.74198	1.71066	1.5802	1.65555	1.74543	1.70138	2.02454	1.96908	1.77502	2.04004	2.04201	1.79427	2.04489	2.03219	1.19612	8.63593e-05	0.758145	0.907504	0.865071	0.805491	0.867362	0.932065	0.912057	0.871331	0.730168	0.52512	1.63058e-11
BMP 32:6; BMP 16:2-16:4	0.71409	0.831455	0.773628	0.883116	0.976488	0.987323	0.87476	0.896087	0.895494	0.834393	0.944062	0.937959	0.917762	1.03921	0.937435	0.819444	1.04365	1.00044	1.08196	0.0895543	0.434606	0.512968	0.491968	0.432643	0.502403	0.448954	0.419038	0.460311	0.360191	0.51875	1.03811e-09
6-Phosphogluconate	1.22688	1.402	1.35384	1.51015	1.87652	1.84833	1.54213	1.64224	1.7061	0.729664	0.846727	0.842548	0.748801	0.918835	0.9454	0.862322	0.964178	0.903015	0.550141	1.22633e-07	0.661624	0.817801	0.773315	0.740548	0.831253	0.807522	0.867084	0.877988	0.783112	0.507525	2.68042e-08
alpha-Carotene	1.37011	1.55962	1.45282	1.45663	1.82861	1.7289	1.35141	1.41526	1.40205	1.2018	1.40051	1.32646	1.16833	1.31124	1.27633	1.26531	1.48066	1.51323	0.880466	0.0177028	0.626386	1.11886	0.736211	0.641549	0.762072	0.454683	0.858903	0.894502	0.710959	0.501579	1.26586e-07
Adenosine 5'-diphospho-glucose	0.70675	0.846978	0.779028	0.757657	0.976249	0.930346	0.684172	0.786156	0.829415	0.650766	0.733402	0.782451	0.599573	0.735563	0.803266	0.646849	0.670783	0.683175	0.864197	0.0127092	0.463038	0.392176	0.421166	0.453613	0.403336	0.416396	0.308727	0.299864	0.459623	0.495829	9.97679e-09
Adenosine 5'-diphospho-glucose	1.00997	1.12449	1.01914	0.962156	1.15795	1.17361	0.904367	0.976249	1.02122	0.867817	0.999946	1.07234	0.872765	1.00065	1.03106	0.893227	1.0487	1.02293	0.94227	0.159955	0.492823	0.610126	0.58548	0.462056	0.493297	0.511773	0.506979	0.494474	0.465602	0.494441	8.70056e-11
DGDG 23:0; DGDG 4:0-19:0	2.21114	2.65203	2.39188	2.23766	2.708	2.66222	2.53954	2.54476	2.6274	2.65855	3.10574	3.0343	2.7857	3.27846	3.2872	2.50307	3.20793	2.98951	1.18941	0.000607597	1.1526	1.41745	1.23938	1.11895	1.22313	1.36406	1.18319	1.21395	1.07412	0.486689	5.34679e-12
OxPE 38:6(4O); OxPE 16:0-22:6(4O)	1.90447	2.16542	2.00648	2.01183	2.32732	2.34154	2.13903	2.21851	2.34087	2.14325	2.45911	2.51508	2.22468	2.49226	2.58323	2.24742	2.5782	2.59505	1.12247	0.00409595	0.94877	1.11057	1.05492	0.952794	1.07059	1.02979	1.10852	1.12705	0.97099	0.481817	1.93701e-12
PI 13:0; PI 6:0-7:0	0.681643	0.810472	0.79277	0.784906	0.943346	0.911178	0.781865	0.800668	0.895255	0.701672	1.08053	0.781288	0.84019	1.1617	0.836339	0.841602	1.00428	1.00638	1.11509	0.118675	0.363094	0.421579	0.443553	0.341495	0.470184	0.291936	0.430677	0.433484	0.34195	0.477966	7.97296e-10
Kaempferol M-H	1.50191	1.63817	1.52027	1.65972	2.02325	2.02321	1.52871	1.63078	1.75537	1.31806	1.57794	1.65715	1.45109	1.74682	1.77125	1.41622	1.82813	1.7437	0.949545	0.355844	0.851735	0.925985	0.913959	0.68575	0.752027	0.79443	0.685592	0.777585	0.676944	0.462262	1.4366e-09
Cytidine 5'-diphosphocholine	1.39903	1.92187	1.7887	1.4648	1.93936	1.92541	1.43771	1.56322	1.64747	1.17879	1.12562	1.09184	1.1252	1.10452	1.04058	1.24628	1.00841	1.00302	0.657778	1.82942e-06	0.846681	0.750361	0.717717	0.874245	0.780824	0.713951	0.617975	0.62858	0.906934	0.453173	5.3941e-09
DGDG 21:0; DGDG 2:0-19:0	1.99036	2.12029	2.10683	2.03618	2.46994	2.31831	2.23691	2.21267	2.40985	2.16324	2.4773	2.38961	2.2538	2.53657	2.56173	2.20355	2.54725	2.53987	1.08902	0.0208458	0.931436	1.0451	0.939935	0.968183	1.06002	1.05622	0.907353	1.05284	0.907482	0.445627	5.75339e-13
BMP 32:5; BMP 16:2-16:3	1.16899	1.34586	1.2272	1.26708	1.51287	1.52284	1.45107	1.42917	1.54356	1.39741	1.60104	1.5829	1.44722	1.66921	1.64519	1.51944	1.70643	1.71138	1.14529	0.0037436	0.536666	0.671733	0.624941	0.532301	0.619305	0.615561	0.65793	0.70027	0.597243	0.445594	5.23152e-11
Phosphocholine	6.48461	10.0552	9.41591	6.57975	10.4223	10.4162	6.61512	8.51156	9.00555	5.79994	8.48418	8.49046	5.49567	8.25004	8.31838	5.69893	7.81438	7.75547	0.852932	0.0895245	5.94933	2.61439	2.5955	5.29218	2.53547	2.56328	3.04245	3.05348	5.51044	0.427792	5.0141e-06
Kaurenic acid	2.44726	3.09354	3.77749	2.58991	1.46047	1.85563	2.59356	2.46506	2.87529	2.04177	0.93525	0.857868	2.05527	0.867363	0.972572	2.12413	0.922498	0.889717	0.503772	0.000542334	0.517263	0.750946	0.810526	0.490875	1.48616	1.51612	1.16498	1.32659	0.48552	0.369156	1.47333e-05
D-Malic acid	5.39036	6.23003	5.86886	5.05761	6.29509	6.18832	5.10515	5.41576	5.57082	4.89493	5.35905	5.64213	4.47514	5.07353	5.06703	4.44248	5.13489	5.11242	0.884191	0.00551964	1.97231	2.29253	2.21162	1.74931	1.97459	2.00465	2.06851	2.05789	1.82537	0.355166	3.11884e-13
AMP	3.54568	4.59375	4.2828	3.62107	4.94667	4.90437	3.57666	4.45127	4.64855	2.9909	3.82149	3.84075	2.90084	3.8527	3.88024	3.06559	3.31347	3.277	0.802238	0.00222146	2.09211	1.23996	1.20381	2.02224	1.09624	1.02591	1.00325	1.01114	2.18297	0.33387	5.25014e-09
PI 8:0; PI 2:0-6:0	0.715214	0.80428	0.770549	0.792054	0.892653	0.923019	0.787405	0.833354	0.871408	0.620613	0.694175	0.754006	0.551006	0.678747	0.621964	0.610052	0.780068	0.771525	0.823032	0.000691486	0.251259	0.308696	0.263494	0.270411	0.146236	0.234096	0.236155	0.259506	0.206388	0.294487	2.53185e-13
Uridine 5'-monophosphate	3.04825	3.56906	3.37251	3.1459	3.86936	3.8641	3.18837	3.36018	3.53598	2.77273	3.16438	3.17203	2.72595	3.16008	3.2302	2.82062	3.36238	3.31744	0.895719	0.0125496	0.907955	1.08232	1.06338	0.917306	0.981161	0.985761	1.03232	1.0708	0.958949	0.290755	5.36359e-14
UDP-D-Glucuronic acid	0.862919	1.08513	0.999687	1.07054	1.23006	1.21525	0.888332	1.02886	1.31437	0.760228	1.01847	0.897172	0.830982	0.895096	1.06453	1.11783	0.921245	1.02519	0.879899	0.0611365	0.375913	0.281166	0.229849	0.280124	0.331522	0.25596	0.313074	0.355176	0.273778	0.278135	1.26463e-10
Adenosine 5'-monophosphate	4.14034	4.53573	4.30517	4.19108	5.12547	5.11734	4.22974	4.5088	4.71354	3.43449	3.96059	3.95372	3.46715	4.06311	4.02185	3.60694	4.22187	4.17487	0.854097	0.000785834	0.951878	1.11312	1.09899	0.848582	0.992591	0.988948	1.00756	1.07132	0.899379	0.219549	7.07194e-15
Guanosine 5'-monophosphate	2.44726	2.85606	2.75082	2.58991	3.17457	3.1337	2.59356	2.72762	2.86337	2.04177	2.36023	2.34136	2.05527	2.35611	2.41632	2.12413	2.48069	2.46604	0.821181	0.000129216	0.517263	0.570284	0.542986	0.490875	0.527293	0.549772	0.603114	0.533554	0.48552	0.191776	7.06417e-15
Inosine-5'-monophosphate	3.53176	4.11487	3.90361	3.45553	4.25897	4.20427	3.50739	3.67564	3.87057	1.89529	2.17946	2.14851	1.86133	2.14032	2.20064	1.92374	2.27836	2.26022	0.547116	8.33082e-11	0.478567	0.531895	0.535348	0.475571	0.447714	0.459593	0.456466	0.486449	0.37492	0.123007	5.71115e-16
