# Supplementary material for: Untargeted metabolomics in primary murine bone marrow stromal cells reveals distinct profile throughout osteoblast differentiation
Source: Metabolomics. 2021 Sep 18;17(10):86. doi: 10.1007/s11306-021-01829-9 (PMC8450216; doi:10.1007/s11306-021-01829-9)
Supplement: Supplementary file 4 — Supplementary file4 (XLSX 1445 kb) [file 11306_2021_1829_MOESM4_ESM.xlsx]

## Sheet: Sheet1
Metabolite name	Average Rt(min)	Average Mz	Adduct ion name	Post curation result	Fill %	Formula	Ontology	INCHIKEY	SMILES	Comment	MS1 isotopic spectrum	0D_1a	0D_2a	0D_3a	2D_1a	2D_2a	2D_3a	7D_1a	7D_2a	7D_3a	0D_1b	0D_2b	0D_3b	2D_1b	2D_2b	2D_3b	7D_1b	7D_2b	7D_3b	0D_1c	0D_2c	0D_3c	2D_1c	2D_2c	2D_3c	7D_1c	7D_2c	7D_3c
Xylitol	0.87	153.072	[M+CH3OH+H]+	adduct linked to 106_[M+H-2H2O]+	0.277778	C5H12O5		HEBKCHPVOIAQTA-NGQZWQHPNA-N	OC[C@H](O)C(O)[C@H](O)CO		153.07475:4553 154.0781:1789 155.08146:810		10986	10618		16604	11896		16707	14213		12237	9821		10134	13681		15045	10862		12087	9637		14740	14259	11446	12813
Xanthosine-5'-monophosphate; LC-ESI-QTOF; MS2; CE	5.88	365.052	[M+NH4]+	adduct linked to 6047_[M+H-2H2O]+	1	C10H13N4O9P		DCTLYFZHFGENCW-UUOKFMHZSA-N	O[C@@H]1[C@@H](COP(O)(O)=O)O[C@H]([C@@H]1O)N1C=NC2=C1N=C(O)N=C2O		365.05225:20470 366.0556:7149 367.05896:4616	19756	20559	19960	39498	35606	37680	48334	48569	49313	19507	16550	16722	21146	23996	19663	52577	50390	49236	17430	12541	12250	11489	8924	11615	44630	48540	48547
Xanthosine	2.78	285.083	[M+H]+	ion correlated with 2264; adduct linked to 5888_[M+NH4]+	1	C10H12N4O6		UBORTCNDUKBEOP-UUOKFMHZSA-N	OC[C@H]1O[C@H]([C@H](O)[C@@H]1O)N1C=NC2=C1N=C(O)N=C2O		285.08289:156061 286.08624:28638 287.0896:4306	601752	590218	611089	258874	265867	244436	365481	389305	394676	469304	460674	451363	167619	173939	178010	367574	383318	411774	247833	252148	282925	196739	206676	192943	421623	383883	397629
Xanthohumol; LC-ESI-QQ; MS2; CE	1.06	353.142	[M+K-2H]-	ion correlated with 11371; ion correlated with 9077; ion correlated with 9806; ion correlated with 10835; ion correlated with 10075; ion correlated with 10388; ion correlated with 9601; adduct linked to 10835_[M+TFA-H]-	0.888889	C21H22O5		ORXQGKIUCDPEAJ-YRNVUSSQSA-N	COC1=C(C(=O)\C=C\C2=CC=C(O)C=C2)C(O)=C(CC=C(C)C)C(O)=C1		353.14166:30095 354.14501:19341 355.14837:157159	31182	26889	28630	35109	38815	28833	129354	112687	112289	24888	26725	23804	28594	31929	32465	96064	87265	89952	17864	24567	30543	28188	28272	22454	76704	82985	76260
Vitamin K1; FAB-EBEB; MS2; m/z	1.04	473.34	[M+H]+		0.037037	C31H46O2		MBWXNTAXLNYFJB-LKUDQCMENA-N	CC(C)CCCC(C)CCCC(C)CCC\C(C)=C\CC1=C(C)C(=O)C2=CC=CC=C2C1=O		473.3396:8707 474.34295:8630 475.34631:13895	46442	46997	45440	37393	19069	34364	82170	63911	73542	72235	72172	66024	51083	36485	46836	60667	61754	79072	60587	63883	61478	48694	44111	43811	56868	53375	68556
Vanillin M-H	1.16	151.033	[M+Na-2H]-	adduct linked to 7217_[2M-H]-	0.962963	C8H8O3		MWOOGOJBHIARFG-UHFFFAOYSA-N	COC1=C(O)C=CC(C=O)=C1		151.0363:49277 152.03965:7679 153.04301:3432	288508	271720	272492	285877	259784	255057	168632	257094	232241	264867	263322	274181	312916	281174	316591	301733	276380	293858	252874	272478	280898	282597	269560	285233	291453	289294	307291
Valine; LC-ESI-QTOF; MS2; CE	0.87	118.085	[M+NH4]+	adduct linked to 91_[M+H-H2O]+	1	C5H11NO2		KZSNJWFQEVHDMF-UHFFFAOYNA-N	CC(C)C(N)C(O)=O		118.08678:2890830 119.09013:262022 120.09349:59975		10220324	10130060		9798326	9556896		8310008	8283117		9314347	8543472		8333062	8251366		7357410	8221552		10251660	10363451		7744468	7935342	7043992	7093902
Urocanic acid; LC-ESI-QTOF; MS2; CE	1.67	139.05	[M+H]+		1	C6H6N2O2		LOIYMIARKYCTBW-OWOJBTEDSA-N	OC(=O)\C=C\C1=CN=CN1		139.04997:126358 140.05332:11446 141.05668:14903	206502	208123	205979	329920	289696	304166	280918	306572	289429	371277	393755	408388	312910	302622	281680	406979	405757	421762	381659	408441	390762	454031	509125	469346	539584	558065	533736
Uridine 5'-monophosphate	0.98	323.027	[M-H]-		0.888889	C9H13N2O9P		DJJCXFVJDGTHFX-XVFCMESISA-N	O[C@@H]1[C@@H](COP(O)(O)=O)O[C@H]([C@@H]1O)N1C=CC(O)=NC1=O		323.02573:329177 324.02908:62761 325.03244:15681	937849	953637	982202	784949	781947	778119	34494	38445	37728	817302	845977	849686	720447	711577	736848	38802	32922	33302	855323	858299	846595	704238	737805	722165	33162	36884	37515
Uridine 5'-diphospho-N-acetylglucosamine	0.84	606.07	[M-H]-	adduct linked to 13618_[M+Na-2H]-; adduct linked to 13619_[M+Na-2H]-	1	C17H27N3O17P2		LFTYTUAZOPRMMI-CFRASDGPSA-N	CC(O)=N[C@H]1[C@@H](OP(O)(=O)OP(O)(=O)OC[C@H]2O[C@H]([C@H](O)[C@@H]2O)N2C=CC(O)=NC2=O)O[C@H](CO)[C@@H](O)[C@@H]1O		606.07538:160491 607.07873:40330 608.08209:14003	499536	418781	451223	449971	461522	458636	370404	370985	351980	425173	434548	448300	396055	391573	403510	396747	384882	395281	444338	460130	442318	390489	413069	394331	394070	400377	392430
Uridine 5'-diphosphoglucuronic acid	1.11	579.027	[M-H]-	ion correlated with 10028	1	C15H22N2O18P2		HDYANYHVCAPMJV-LXQIFKJMSA-N	O[C@@H]1[C@@H](COP(O)(=O)OP(O)(=O)O[C@H]2O[C@@H]([C@@H](O)[C@H](O)[C@H]2O)C(O)=O)O[C@H]([C@@H]1O)N1C=CC(=O)NC1=O		579.02991:24840 580.03326:16322 581.03662:77597	38753	36383	47128	43004	46870	49642	50641	48935	58304	48221	67964	58778	47821	43465	47792	61674	71006	66173	86838	90785	108625	76083	83420	85443	91427	122183	109467
Uridine 5'-diphospho-D-glucose	0.83	565.047	[M-H]-	adduct linked to 12446_[M+Na-2H]-	1	C15H24N2O17P2		HSCJRCZFDFQWRP-JZMIEXBBSA-N	OC[C@H]1O[C@H](OP(O)(=O)OP(O)(=O)OC[C@H]2O[C@H]([C@H](O)[C@@H]2O)N2C=CC(=O)NC2=O)[C@H](O)[C@@H](O)[C@@H]1O		565.047:65710 566.05035:21689 567.05371:9559	213145	221689	225475	197131	208545	218841	59416	64433	60198	192328	193260	199498	163730	164657	159218	52259	53164	46481	183346	194597	185569	176495	165716	183312	56748	60407	62651
Uridine 5'-diphosphate	0.83	405.006	[M+H]+	ion correlated with 14132; adduct linked to 9057_[M+NH4]+; adduct linked to 9203_[M+Na]+	0.944444	C9H14N2O12P2		XCCTYIAWTASOJW-XVFCMESISA-N	O[C@@H]1[C@@H](COP(O)(=O)OP(O)(O)=O)O[C@H]([C@@H]1O)N1C=CC(O)=NC1=O		405.00436:16680 406.00771:2148 407.01107:2362		67582	81662		71418	59486		16902	24104		55313	57134		56365	56021		17648	20892		56219	49313		39248	32515	8861	14453
Uridine	1.62	243.06	[M-H]-	adduct linked to 8011_[M+FA-H]-	1	C9H12N2O6		DRTQHJPVMGBUCF-XVFCMESISA-N	OC[C@H]1O[C@H]([C@H](O)[C@@H]1O)N1C=CC(O)=NC1=O		243.06142:13247096 244.06477:1875933 245.06813:294490	6477800	6480182	6533794	9444359	9502474	9170938	57163668	56969492	58137556	6083958	6037944	5949236	7482956	7492274	7573816	59889300	61107368	62018240	5989892	6149625	6045887	7633558	7627828	7729798	63236256	62395656	63272016
Uric acid	1.17	167.02	[M+K-2H]-	ion correlated with 5228; adduct linked to 2062_[M+Na-2H]-	1	C5H4N4O3		LEHOTFFKMJEONL-UHFFFAOYSA-N	OC1=NC2=C(N1)N=C(O)N=C2O		167.02199:347845 168.02534:45116 169.0287:9596	254755	254121	254531	178967	207325	195539	883395	884662	896086	238115	224248	222253	163993	166963	153943	829488	864320	869042	217341	225483	230871	151069	157919	161181	866439	864760	842943
Uracil; LC-ESI-QTOF; MS2; CE	1.62	113.033	[M+H]+	similar chromatogram in higher mz_647; similar chromatogram in higher mz_650	1	C4H4N2O2		ISAKRJDGNUQOIC-UHFFFAOYSA-N	OC1=NC(O)=NC=C1		113.03537:3897633 114.03872:240553 115.04208:50041	398266	355121	347068	638595	627548	723120	14145491	13832432	13834079	383603	407437	345834	478081	459950	470598	13645281	13466112	13469470	280560	290089	278289	415243	404600	397568	10785689	10459632	10239788
UHQ C11:1 aka 2-undecenyl-quinoloin-4(1H)-one position of double bond unknown M+H	1.57	298.222	[M+NH4]+	adduct linked to 5453_[M+H]+	0.62963	C20H27NO		QXNYALKSDQNMBV-JLHYYAGUSA-N	CCCCCCCCC\C=C\C1=CC(=O)C2=CC=CC=C2N1		298.22324:84829 299.22659:27045 300.22995:11573	98320	81915	100608	32557	27976	31942	44449	47366	48290	72638	62160	76239	23723	24989	19688	433970	423646	441305	57084	65492	46443	68810	77978	77926	35397	36602	40194
UDP-xylose	0.84	535.034	[2M+FA-H]-	adduct linked to 4183_[M-H]-; adduct linked to 3444_[M+K-2H]-	0.333333	C14H22N2O16P2		DQQDLYVHOTZLOR-WJCCNOJNSA-N	O[C@@H]1[C@@H](COP(O)(=O)OP(O)(=O)O[C@H]2OC[C@@H](O)[C@H](O)[C@H]2O)OC([C@@H]1O)N1C=CC(=O)NC1=O		535.03741:2506 536.04076:878 537.04412:660	7858	8311	4960	7596	6656	4840	5501	4625	4175	8010	6213	6345	8303	3160	6742	2271	6648	2476	5050	5280	7796	4077	8569	9995	3068	4028	4651
UDP-D-Glucuronic acid; LC-ESI-QTOF; MS2; CE	0.99	579.023	[M-H]-		0.037037	C15H22N2O18P2		HDYANYHVCAPMJV-LXQIFKJMSA-N	O[C@@H]1[C@@H](COP(O)(=O)OP(O)(=O)O[C@H]2O[C@@H]([C@@H](O)[C@H](O)[C@H]2O)C(O)=O)O[C@H]([C@@H]1O)N1C=CC(O)=NC1=O		579.02289:4727 580.02624:748 581.0296:1045	21276	26802	25582	16179	26071	17606	2448	674	381	32207	27178	26431	20409	16171	26373	1105	1270	583	18499	24639	43481	43834	15175	21313	925	1346	873
Tyrosine; LC-ESI-QTOF; MS2; CE	5.87	182.08	[M+ACN+H]+	adduct linked to 1221_[M+H-H2O]+; similar chromatogram in higher mz_11612	1	C9H11NO3		OUYCCCASQSFEME-UHFFFAOYNA-N	NC(CC1=CC=C(O)C=C1)C(O)=O		182.07971:383230 183.08306:64685 184.08642:7133	666428	688607	676732	794527	788898	790055	1320784	1297309	1335880	673635	658893	644237	646249	627690	621519	1307303	1313219	1291564	649390	646996	654496	525600	526692	520046	1121133	1087233	1099490
Tyramine; LC-ESI-ITFT; MS2; m/z	5.44	138.09	[M+CH3OH+H]+	adduct linked to 1227_[M+NH4]+	0.222222	C8H11NO		DZGWFCGJZKJUFP-UHFFFAOYSA-N	NCCC1=CC=C(O)C=C1		138.09:5196 139.09335:3323 140.09671:2077	17932	36922	33273	32637	27983	28130	25024	32861	15914	21402	24226	31072	31494	23252	17418	22350	20058	21061	28014	22996	35295	30453	46182	36027	26916	28533	16826
Tyr	1.17	180.065	[M-H]-	adduct linked to 3457_[M+Cl]-; adduct linked to 3582_[M+K-2H]-; adduct linked to 3804_[M+FA-H]-	1	C9H11NO3		OUYCCCASQSFEME-QMMMGPOBSA-N	N[C@@H](CC1=CC=C(O)C=C1)C(O)=O		180.06696:425177 181.07031:70758 182.07367:13456	587518	575542	573498	668902	700621	683503	1135382	1154395	1141731	558223	525674	572912	523225	510771	509193	1093160	1050095	1056439	513365	508518	498042	519854	505403	553734	1052706	1056932	1028949
Tryptoline M+H	5.7	173.111	[M+H]+		0.185185	C11H12N2		CFTOTSJVQRFXOF-UHFFFAOYSA-N	C1Cc2c(CN1)[nH]c1ccccc21		173.11055:62318 174.1139:13893 175.11726:1641	212045	218478	204682	245407	244745	235350	204607	208022	219487	232091	240063	244496	232960	222524	238743	216178	217844	218950	245306	235068	226780	236013	223415	230383	224356	220815	214733
Tryptmanine M+H	20.97	161.099	[M+H]+		0.111111	C10H12N2		APJYDQYYACXCRM-UHFFFAOYSA-N	NCCC1=CNC2=CC=CC=C12		161.10536:3237 162.10871:5489 163.11207:7393		8720	9369		13249	9524		10567	10296		10344	10147		6096	9459		8037	10652		8655	9129		11630	11075	8382	8109
Tropinone	0.76	140.102	[M+H]+		0.0555556	C8H13NO		QQXLDOJGLXJCSE-UHFFFAOYNA-N	CN1C2CCC1CC(=O)C2		140.10199:22445 141.10534:4884 142.1087:1986		132446	131231		148141	141826		135512	135580		123527	67952		125233	135694		119737	131359		130310	134183		136374	137157	138010	133257
Trilostane [M+H]	3.71	330.209	[M+H]+		0.296296	C20H27NO3		KVJXBPDAXMEYOA-PZQIITASSA-N	C[C@]12CC[C@@H]3[C@@H](CC[C@@]45O[C@@H]4C(O)=C(C[C@]35C)C#N)[C@@H]1CC[C@H]2O		330.20871:2481 331.21206:6742 332.21542:18524	13818	16587	15930	6454	8417	7535	11830	9201	9513	13378	14319	7887	8601	11893	8821	9260	9228	11869	9798	7978	8298	6845	6045	9254	10919	13495	10932
Triethanolamine; LC-ESI-QTOF; MS2; CE	0.84	150.112	[M+ACN+H]+	adduct linked to 971_[M+NH4]+	0.166667	C6H15NO3		GSEJCLTVZPLZKY-UHFFFAOYSA-N	OCCN(CCO)CCO		150.11139:33225 151.11474:4882 152.1181:3065		89520	91540		85402	82103		72958	82581		94674	88728		86480	93700		125260	123515		80936	87458		111665	101279	88242	75125
Trans-Zeatin-riboside-o-glucoside-[d5]; LC-ESI-ITFT; MS2; CE 23.0 eV; [M+H]+	1.48	514.219	[2M+H]+	ion correlated with 8532; ion correlated with 3701; ion correlated with 3659; adduct linked to 4767_[M+Na]+	0.944444	C21H31N5O10		MVMBTNNVZQRZQT-BPDSZQNASA-N	C\C(CO[C@@H]1O[C@H](CO)[C@@H](O)[C@H](O)[C@H]1O)=C/CNC1=C2N=CN([C@@H]3O[C@H](CO)[C@@H](O)[C@H]3O)C2=NC=N1		514.21887:24580 515.22222:7278 516.22558:3635		11714	8662		15434	14453		47107	40794		10429	9929		11353	11164		67932	63048		12221	15157		7976	8218	57511	58037
trans-Zeatin-9-glucoside	1.18	382.172	[M+H]+		0.277778	C16H23N5O6		VYRAJOITMBSQSE-HNVSNYHQSA-N	C\C(CO)=C/CNC1=C2N=CN([C@@H]3O[C@H](CO)[C@@H](O)[C@H](O)[C@H]3O)C2=NC=N1		382.17255:2258 383.1759:6156 384.17926:4013		7132	5095		9454	9199		7700	8921		3635	6535		6462	7401		9143	10819		6582	5394		6717	8473	7623	8088
trans-Zeatin	2.63	218.108	[M-H]-	ion correlated with 3275; ion correlated with 8101; ion correlated with 3274; ion correlated with 3276; ion correlated with 3278; ion correlated with 3277; ion correlated with 3272; ion correlated with 8998; ion correlated with 3279; ion correlated with 5753; ion correlated with 16102; ion correlated with 10140; ion correlated with 5750; ion correlated with 5752	0.185185	C10H13N5O		UZKQTCBAMSWPJD-FARCUNLSSA-N	C\C(CO)=C/CNC1=C2N=CN=C2NC=N1		218.10876:26297 219.11211:4456 220.11547:2893	22644	19727	28624	21182	28991	28937	147763	144924	131113	15998	16127	17951	17630	18992	18714	164877	156429	161943	13438	21306	15250	18596	20129	20820	159556	160881	173000
trans-p-Hydroxycinnamic acid M+H	1.21	165.053	[M+K]+	ion correlated with 4827; adduct linked to 447_[M+H-H2O]+	1	C9H8O3		NGSWKAQJJWESNS-ZZXKWVIFSA-N	OC(=O)\C=C\C1=CC=C(O)C=C1		165.05289:60252 166.05624:10859 167.0596:3056		111880	103956		114540	102766		182948	184194		94976	94186		86965	100312		208092	199949		92420	94906		84093	88477	163484	161483
trans-Cinnamate	0.84	147.047	[M-H]-		0.0740741	C9H8O2		WBYWAXJHAXSJNI-VOTSOKGWSA-N	OC(=O)\C=C\C1=CC=CC=C1		147.04709:210007 148.05044:55656 149.0538:6924	1131162	1143057	1153453	651475	644350	637469	662462	686363	633861	837654	732236	755437	493328	496799	505891	576167	573534	568630	752944	751527	746962	474092	463006	487721	562895	571467	551731
trans-5-O-Caffeoylquinic acid M-H	0.84	353.087	[2M+FA-H]-	adduct linked to 1714_[M-H2O-H]-	0.740741	C16H18O9		CWVRJTMFETXNAD-JUHZACGLSA-N	O[C@@H]1C[C@](O)(C[C@@H](OC(=O)\C=C\C2=CC=C(O)C(O)=C2)[C@@H]1O)C(O)=O		353.09186:15727 354.09521:14559 355.09857:6958	3300	3105	3740	22707	22136	24380	36145	34022	45056	1565	2453	1927	19600	16242	17764	29934	31160	30456	2020	1553	1557	18327	17738	18108	30774	28978	28840
trans-4-Hydroxy-L-proline	4.31	130.048	[M-H]-	adduct linked to 8547_[2M+FA-H]-	0.518518	C5H9NO3		PMMYEEVYMWASQN-DMTCNVIQSA-N	O[C@H]1CN[C@@H](C1)C(O)=O		130.0486:52953 131.05195:5154 132.05531:772	198280	442253	437194	323062	166155	324449	415999	419759	415499	366860	165788	350896	235670	226441	114134	458379	452048	454836	360089	148975	201504	227158	129309	247744	456484	432511	447228
trans-2-Hexenal; LC-ESI-QTOF; MS2; CE	1.14	99.0798	[M+ACN+H]+	adduct linked to 714_[M+H]+; adduct linked to 80_[M+H]+	0.814815	C6H10O		MBDOYVRWFFCFHM-SNAWJCMRSA-N	CCC\C=C\C=O		99.08015:11837 100.0835:69783 101.08686:9739	68553	65323	49491	51424	47448	68213	54062	53808	45129	56093	57439	52103	64726	68927	66155	82459	24340	51249	53390	34373	44833	48290	46387	44658	57776	53123	56435
Thymine; LC-ESI-QTOF; MS2; CE	3.21	127.048	[M+ACN+H]+	ion correlated with 9935; adduct linked to 290_[M+NH4]+	1	C5H6N2O2		RWQNBRDOKXIBIV-UHFFFAOYSA-N	CC1=CN=C(O)N=C1O		127.0481:146938 128.05145:20453 129.05481:6389		161425	143633		186310	189111		397789	396677		148433	157652		163237	173742		460155	433471		173828	183525		174174	170217	333212	314836
Thymidine-5'-monophosphate	1.51	321.043	[M-H]-		0.666667	C10H15N2O8P		GYOZYWVXFNDGLU-XLPZGREQSA-N	CC1=CN([C@H]2C[C@H](O)[C@@H](COP(O)(O)=O)O2)C(=O)N=C1O		321.04269:24724 322.04604:5258 323.0494:5148	4099	3678	6397	44279	44779	42574	133126	133571	133670	4025	4777	5374	31579	29884	29411	83071	85296	96267	6141	4613	3997	32484	34513	31681	95097	85501	90429
Thymidine-5'-diphosphate	2.08	401.013	[M+Cl]-	ion correlated with 10446; ion correlated with 8357; adduct linked to 9772_[M-3H]-	0.407407	C10H16N2O11P2		UJLXYODCHAELLY-XLPZGREQSA-N	CC1=CN([C@H]2C[C@H](O)[C@@H](COP(O)(=O)OP(O)(O)=O)O2)C(=O)NC1=O		401.01822:13930 402.02157:17939 403.02493:18677	44191	53448	47320	85281	82210	80550	80620	75937	83825	49452	60714	33348	128275	115920	122049	17447	18520	20712	57050	60837	57316	126705	121156	123604	23246	26058	19167
Thymidine	3.21	241.082	[M-H]-	adduct linked to 5173_[M+FA-H]-; adduct linked to 1026_[M-2H]-	1	C10H14N2O5		IQFYYKKMVGJFEH-XLPZGREQSA-N	CC1=CN([C@H]2C[C@H](O)[C@@H](CO)O2)C(=O)N=C1O		241.08215:539874 242.0855:88763 243.08886:15714	846150	902154	880395	1072654	1071123	1065268	1835521	1874832	1817146	993284	993464	986761	948483	966581	990339	2104741	2059366	2100912	1033603	1017194	929309	971364	993022	985567	2080731	2093099	2075070
Thiamine; LC-ESI-QTOF; MS2; CE	7.4	265.111	[2M+H]+	adduct linked to 1580_[M+H]+	1	C12H17N4OS		JZRWCGZRTZMZEH-UHFFFAOYSA-N	CC1=C(CCO)SC=[N+]1CC1=CN=C(C)NC1=N		265.11389:7327441 266.11724:1698357 267.1206:618304	4393980	4425053	3817679	5594066	5634219	5593102	27148108	26396064	26381834	4322444	4388076	3748587	4328122	4903044	4876765	27742408	27613780	27482500	4326326	4903115	5039190	4012747	4010153	4003915	18576308	18575496	18281218
Thiamine monophosphate; LC-ESI-QTOF; MS2; CE	0.89	345.078	[M+CH3OH+H]+	adduct linked to 5734_[M+2H]+	1	C12H18N4O4PS		HZSAJDVWZRBGIF-UHFFFAOYSA-O	CC1=C(CCOP(O)(O)=O)SC=[N+]1CC1=CN=C(C)NC1=N		345.07736:41768 346.08071:10877 347.08407:7139		124340	119103		125921	136188		42286	40333		97626	97446		108289	114340		38213	42672		93343	86650		82963	89714	45540	43978
TETRACOSANOIC ACID	18.17	367.356	[M-H]-	ion correlated with 15551; ion correlated with 20788; ion correlated with 19578; ion correlated with 9584; ion correlated with 19575	0.111111	C24H48O2		QZZGJDVWLFXDLK-UHFFFAOYSA-N	CCCCCCCCCCCCCCCCCCCCCCCC(O)=O		367.35779:6097 368.36114:2190 369.3645:1898	40678	7884	24307	29034	22015	26814	8124	9947	9603	2905	2533	2855	79549	32025	29070	2187	9744	2573	1677	937	1105	5828	15269	11069	1818	1754	5903
tBuO-val-hexanoate (tert-butyl hexanoylvalinate) M+H	1.12	272.221	[M+NH4]+	adduct linked to 5576_[M+CH3OH+H]+	0.888889	C15H29NO3		NVXHLYRVFXNJGK-UHFFFAOYNA-N	CCCCCC(=O)NC(C(C)C)C(=O)OC(C)(C)C		272.22061:42481 273.22396:42896 274.22732:15485	180408	192295	177363	196902	184898	177089	131462	132264	126921	142097	150991	144770	129462	130693	127715	154656	145843	149499	142863	136497	141851	132036	141803	131814	146419	137838	143553
tBuO-Glu(Ome)-Val-hexanoate M+Na	12	437.264	[M+H]+	adduct linked to 10130_[M+Na]+	0.111111	C21H38N2O6		KMRMSYHYOVGWCM-UHFFFAOYNA-N	CCCCCC(=O)NC(C(C)C)C(=O)NC(CCC(=O)OC)C(=O)OC(C)(C)C		437.2641:6552 438.26745:3560 439.27081:1307		4565	4071		4487	2659		6893	3857		2445	2597		3022	3227		4775	5071		3318	2597		23475	25084	3780	6715
Taurocholate; LC-ESI-QTOF; MS2; CE	6.65	516.303	[M+H-H2O]+	ion correlated with 9817; ion correlated with 4497; ion correlated with 9179; adduct linked to 10143_[M+H]+; adduct linked to 10778_[M+K]+	1	C26H45NO7S		WBWWGRHZICKQGZ-XWWYUOLUSA-N	CC(CCC(O)=NCCS(O)(=O)=O)C1CCC2C3[C@H](O)CC4C[C@H](O)CCC4(C)C3C[C@H](O)C12C		516.30286:304689 517.30621:128120 518.30957:2158683	158053	157995	160219	144142	144660	146009	1005011	899791	879286	146132	143519	148911	111741	102552	110359	802761	800693	779160	114960	106348	120125	45665	46214	52196	569833	542271	554257
Taurine	5.14	124.006	[M-H]-	adduct linked to 6895_[2M-H]-	1	C2H7NO3S		XOAAWQZATWQOTB-UHFFFAOYSA-N	NCCS(O)(=O)=O		124.00618:2343551 125.00953:86846 126.01289:147246	8967552	8887765	8577797	5542138	5713663	5676554	12086244	12011108	11999438	7549932	7655642	7329455	4421450	4503061	4569722	12058265	12176698	12304265	7264248	7335280	7286801	4530418	4575179	4517712	12158152	12363688	12141270
TAG 55:16; TAG 16:5-19:5-20:6; [M+NH4]+	12.72	890.634	[M+K]+	ion correlated with 26207; ion correlated with 27069; ion correlated with 27309; ion correlated with 23624; ion correlated with 27286; ion correlated with 27165; ion correlated with 22834; ion correlated with 26161; ion correlated with 18280; adduct linked to 25619_[M+H-H2O]+	0.111111	C58H80O6		BMXBARFLNYEBQU-RUZGWGINNA-N	CC\C=C/C\C=C/C\C=C/C\C=C/C\C=C/CCC(=O)OC(COC(=O)CCCCC\C=C/C=C/C=C\C=C/C=C\C=C/CC)COC(=O)CCC\C=C/C=C\C=C/C=C\C=C/CC		890.63312:9690 891.63647:9172 892.63983:11533		6972	20737		2113	1855		3057	2215		1120	3996		1832	1973		41156	72806		8707	16976		1737	1771	13304	17643
TAG 55:13; TAG 17:3-19:5-19:5; [M+Na]+	13.37	901.636	[M+H]+	ion correlated with 27519; ion correlated with 27544; ion correlated with 27080; ion correlated with 27595	0.0555556	C58H86O6		KVGBCEFBRGRNMT-SFOMKRHTNA-N	CC\C=C/C\C=C/C\C=C/CCCCCCC(=O)OCC(COC(=O)CC\C=C/C\C=C/C\C=C/C\C=C/C\C=C/CC)OC(=O)CC\C=C/C\C=C/C\C=C/C\C=C/C\C=C/CC		901.6358:2484 902.63915:2875 903.64251:1668		7144	16630		3813	2544		3073	2813		1997	3676		1832	2180		20070	21151		4476	11152		1333	1314	7129	13032
TAG 54:15; TAG 16:5-19:5-19:5; [M+NH4]+	12.6	878.638	[M+H]+		0.111111	C57H80O6		QYCLRNBCAKIQHG-IKIAWDINNA-N	CC\C=C/C\C=C/C\C=C/C\C=C/C\C=C/CCC(=O)OCC(COC(=O)CCC\C=C/C=C\C=C/C=C\C=C/CC)OC(=O)CC\C=C/C\C=C/C\C=C/C\C=C/C\C=C/CC		878.63263:6006 879.63598:6999 880.63934:7491		3942	9391		2950	931		2605	2293		3942	3002		2077	2541		18167	33997		4038	6713		1860	2438	6945	15107
TAG 54:13; TAG 12:3-20:4-22:6; [M+Na]+	13.35	887.622	[M+H]+		0.111111	C57H84O6		DJDUFRWEJZWQEA-RDEXWCQTNA-N	CCCCC\C=C/C\C=C/C\C=C/C\C=C/CCCC(=O)OC(COC(=O)CC\C=C/C\C=C/C\C=C/C\C=C/C\C=C/C\C=C/CC)COC(=O)C\C=C/C\C=C/C\C=C/CC		887.6214:3526 888.62475:4375 889.62811:2546		15735	25606		12553	9882		7542	7279		5393	3896		11291	9885		20575	25119		23552	13085		7235	6439	8620	10730
TAG 53:13; TAG 15:3-19:5-19:5; [M+NH4]+	13.08	868.644	[M+H]+	ion correlated with 27462; ion correlated with 27011	0.111111	C56H82O6		FTDVSQZPMLBWBB-FXQXNBMSNA-N	CC\C=C/C\C=C/C\C=C/CCCCC(=O)OCC(COC(=O)CC\C=C/C\C=C/C\C=C/C\C=C/C\C=C/CC)OC(=O)CC\C=C/C\C=C/C\C=C/C\C=C/C\C=C/CC		868.64349:6372 869.64684:7341 870.6502:9194		3285	8273		3012	1124		2904	1624		1390	1818		2189	1236		32351	37299		4871	7132		1970	722	3425	9437
TAG 52:9; TAG 12:2-20:3-20:4; [M+Na]+	13.49	867.656	[M+H]+	ion correlated with 25187; ion correlated with 26859; ion correlated with 26927; ion correlated with 26835; ion correlated with 26818; ion correlated with 27171; ion correlated with 26819; ion correlated with 7974; ion correlated with 26816; ion correlated with 26531; ion correlated with 26832; ion correlated with 26830; ion correlated with 26831; ion correlated with 26833	0.111111	C55H88O6		HNUQZMZAFCXZDY-DIOLPJJZNA-N	CCCCCCCC\C=C/C\C=C/C\C=C/CCCC(=O)OC(COC(=O)CCCC\C=C/C\C=C/CC)COC(=O)CCC\C=C/C\C=C/C\C=C/C\C=C/CCCCC		867.65112:5945 868.65447:12911 869.65783:8024		2291	3577		2804	1764		21283	18183		1709	2349		1937	1626		13338	10715		4004	3417		3065	1176	22090	18218
TAG 50:7; TAG 12:0-16:2-22:5; [M+Na]+	13.63	843.654	[M+H]+		0.333333	C53H88O6		NSDDXEBTJMLMDP-IEYZSJGPNA-N	CCCCCCCCCCCC(=O)OCC(COC(=O)CCCCC\C=C/C\C=C/C\C=C/C\C=C/C\C=C/CC)OC(=O)CC\C=C/C\C=C/CCCCCCCC		843.65729:3627 844.66064:9462 845.664:4677		2087	7457		6321	2878		10209	11571		1281	1288		1079	1992		12325	11358		3209	13479		1791	2226	13506	14603
TAG 50:13; TAG 12:3-19:5-19:5; [M+Na]+	12.7	831.558	[M+H]+	ion correlated with 25888; ion correlated with 24560; ion correlated with 25950; ion correlated with 26207; ion correlated with 27069; ion correlated with 27309; ion correlated with 23624; ion correlated with 25438; ion correlated with 15437; ion correlated with 27286; ion correlated with 17918; ion correlated with 22834; ion correlated with 26161; ion correlated with 23389; ion correlated with 2…	0.166667	C53H76O6		FZOHOEATFHHJCY-AIXHUPSTNA-N	CC\C=C/C\C=C/C\C=C/C\C=C/C\C=C/CCC(=O)OCC(COC(=O)C\C=C/C\C=C/C\C=C/CC)OC(=O)CC\C=C/C\C=C/C\C=C/C\C=C/C\C=C/CC		831.55414:8878 832.55749:23395 833.56085:15202		8479	18180		4233	5205		7457	10080		3773	3796		6832	2980		60824	54230		18758	14397		2703	4324	9939	23331
TAG 50:10; TAG 12:0-19:5-19:5; [M+NH4]+	13.34	832.646	[M+H]+	ion correlated with 21926; ion correlated with 21928; ion correlated with 23627; ion correlated with 25793; ion correlated with 25151; ion correlated with 19334	0.5	C53H82O6		UHYWHMVLOBAQGX-ZDNUHRELNA-N	CCCCCCCCCCCC(=O)OCC(COC(=O)CC\C=C/C\C=C/C\C=C/C\C=C/C\C=C/CC)OC(=O)CC\C=C/C\C=C/C\C=C/C\C=C/C\C=C/CC		832.64624:4531 833.64959:6625 834.65295:9809		24997	52145		15439	14865		17480	20865		7191	8402		16243	13542		60874	71015		41040	23376		8604	9297	25739	46659
TAG 49:9; TAG 12:3-15:0-22:6; [M+NH4]+	13.33	820.653	[M+K]+	adduct linked to 22345_[M+H]+	0.222222	C52H82O6		GKBCSXKPCJEIIQ-WJJMGOEYNA-N	CCCCCCCCCCCCCCC(=O)OC(COC(=O)CC\C=C/C\C=C/C\C=C/C\C=C/C\C=C/C\C=C/CC)COC(=O)C\C=C/C\C=C/C\C=C/CC		820.65338:5081 821.65673:4083 822.66009:30517		24056	31301		20590	22610		23474	19089		5221	5388		17327	16053		31281	38516		33005	22068		16179	15103	21306	36362
TAG 49:8; TAG 12:3-18:0-19:5; [M+NH4]+	13.33	822.654	[M+H]+		0.166667	C52H84O6		NGYAQSGRNHVVEW-UNXOUMKRNA-N	CCCCCCCCCCCCCCCCCC(=O)OC(COC(=O)CC\C=C/C\C=C/C\C=C/C\C=C/C\C=C/CC)COC(=O)C\C=C/C\C=C/C\C=C/CC		822.65399:17407 823.65734:7512 824.6607:13382		49987	95160		65099	63771		68524	62149		25494	11838		46070	38484		58417	62660		97234	71627		33659	33282	48288	71048
TAG 49:10; TAG 14:3-15:3-20:4; [M+NH4]+	12.8	818.646	[M+H]+		0.166667	C52H80O6		MPQSPPWGEFPQEZ-FTZVESTJNA-N	CCCCC\C=C/C\C=C/C\C=C/C\C=C/CCCC(=O)OCC(COC(=O)CCC\C=C/C\C=C/C\C=C/CC)OC(=O)CCCC\C=C/C\C=C/C\C=C/CC		818.63611:10842 819.63946:10325 820.64282:8771		32805	55056		26841	24054		38031	36510		7866	6004		27429	18480		49007	50882		67315	39088		15437	16401	36209	22662
TAG 48:8; TAG 12:3-16:2-20:3; [M+NH4]+	13.34	808.655	[M+Na]+	adduct linked to 22780_[M+H]+	0.611111	C51H82O6		FGDJNUJNGNCANB-VACFQYGDNA-N	CCCCCCCC\C=C/C\C=C/CCC(=O)OC(COC(=O)CCC\C=C/C\C=C/C\C=C/CCCCCCCC)COC(=O)C\C=C/C\C=C/C\C=C/CC		808.65015:9270 809.6535:8894 810.65686:20904		28766	69149		57781	37437		53130	43202		15575	12890		37004	35132		60059	52783		86223	43080		32668	39072	44332	52132
TAG 48:7; TAG 12:3-16:0-20:4; [M+NH4]+	13.49	810.655	[M+H]+		0.111111	C51H84O6		BCRVZGDNCDJDQI-KQQJGZCQNA-N	CCCCCCCCCCCCCCCC(=O)OC(COC(=O)CCC\C=C/C\C=C/C\C=C/C\C=C/CCCCC)COC(=O)C\C=C/C\C=C/C\C=C/CC		810.65527:8039 811.65862:15079 812.66198:29997		12883	35122		11520	11035		33222	33987		8314	4951		10086	9671		42264	34421		31319	18790		9398	9735	28010	40447
TAG 48:5; TAG 14:0-15:0-19:5; [M+NH4]+	13.99	814.686	[M+H]+		0.0555556	C51H88O6		OEELUDAWLDTWIF-FGCDFLBYNA-N	CCCCCCCCCCCCCCC(=O)OC(COC(=O)CCCCCCCCCCCCC)COC(=O)CC\C=C/C\C=C/C\C=C/C\C=C/C\C=C/CC		814.6861:11112 815.68945:6136 816.69281:2710		43788	40475		49505	54340		68894	47603		9010	8749		28980	21348		76009	62042		88024	26247		51220	45089	49417	50829
TAG 48:5; TAG 14:0-15:0-19:5; [M+Na]+	13.99	819.651	[M+H]+		0.0555556	C51H88O6		OEELUDAWLDTWIF-FGCDFLBYNA-N	CCCCCCCCCCCCCCC(=O)OC(COC(=O)CCCCCCCCCCCCC)COC(=O)CC\C=C/C\C=C/C\C=C/C\C=C/C\C=C/CC		819.65143:4476 820.65478:5479 821.65814:3397		22046	23801		19086	20244		24908	27851		10814	4411		24129	21443		36634	27058		50583	18098		14012	17322	34448	26578
TAG 47:6; TAG 12:0-13:1-22:5; [M+NH4]+	13.33	798.656	[M+H]+		0.111111	C50H84O6		UQKNZTODVJEERW-BFRDZZMZNA-N	CCCCCCCCCCCC(=O)OCC(COC(=O)CCCCC\C=C/C\C=C/C\C=C/C\C=C/C\C=C/CC)OC(=O)CCCCCC\C=C/CCCC		798.65625:2872 799.6596:4928 800.66296:9495		19824	38371		16034	16568		20539	19368		8996	7954		13562	14888		46465	37909		59949	18796		12821	14482	19553	32183
TAG 47:4; TAG 12:1-13:1-22:2; [M+Na]+	13.35	807.652	[M+H]+		0.222222	C50H88O6		BTTUTVLAIMESOO-BKJJTCDSNA-N	CCCCCC\C=C/CCCC(=O)OCC(COC(=O)CCCCCCCCCCCC\C=C/C=C\CCCCC)OC(=O)CCCCCC\C=C/CCCC		807.65167:3159 808.65502:10955 809.65838:13182		10838	20433		12510	11691		8271	8648		3948	4341		6622	10612		17101	16089		20921	16599		6084	8040	12878	12497
TAG 47:3; TAG 12:3-17:0-18:0; [M+Na]+	14.24	809.657	[M+H]+		0.166667	C50H90O6		AFNVBFWMFDETFW-VXSSDTCSNA-N	CCCCCCCCCCCCCCCCCC(=O)OCC(COC(=O)C\C=C/C\C=C/C\C=C/CC)OC(=O)CCCCCCCCCCCCCCCC		809.65698:3976 810.66033:13879 811.66369:25818		20815	36446		13779	8203		32769	32953		5398	3106		12135	12979		29665	16838		27155	15084		7582	5356	23942	43329
TAG 46:5; TAG 14:1-16:2-16:2; [M+NH4]+	13.49	786.658	[M+H]+		0.166667	C49H84O6		KSCLZUKHJBJPFW-CSIOQIAKNA-N	CCCCCCCC\C=C/C\C=C/CCC(=O)OCC(COC(=O)CCCCCCC\C=C/CCCC)OC(=O)CC\C=C/C\C=C/CCCCCCCC		786.65759:20449 787.66094:16512 788.6643:20430		55694	62963		56676	64490		90557	114616		49472	29809		48926	46630		110826	83354		102736	55552		40265	42802	97732	120237
TAG 46:5; TAG 12:0-12:2-22:3; [M+NH4]+	13.33	786.658	[M+H]+		1	C49H84O6		RLUISGHVLQTAKW-BRXJJCKLNA-N	CCCCCCCCCCCC(=O)OCC(COC(=O)CCCCCCCCCCC\C=C/C\C=C/C\C=C/CC)OC(=O)CCCC\C=C/C\C=C/CC		786.65826:31202 787.66161:24040 788.66497:37576		94582	146123		175615	145010		153678	157095		54368	42786		161245	134792		196783	155104		178849	140868		109134	117166	150968	138510
TAG 46:4; TAG 12:0-12:2-22:2; [M+Na]+	13.15	793.629	[M+NH4]+	adduct linked to 23533_[M+Na]+	1	C49H86O6		AGTNVAVQOLRITC-LTNONJLDNA-N	CCCCCCCCCCCC(=O)OCC(COC(=O)CCCCCCCCCCCC\C=C/C=C\CCCCC)OC(=O)CCCC\C=C/C\C=C/CC		793.62842:324283 794.63177:286823 795.63513:94894		843922	567856		363495	357134		83296	87759		38292	28431		34348	30059		91826	85447		190498	65830		88809	80393	117413	106401
TAG 46:1; TAG 13:0-16:0-17:1; [M+Na]+	14.51	799.685	[M+H]+		0.0555556	C49H92O6		ZTZWQNUGCOMMTB-RQZHXJHFNA-N	CCCCCCCCCCCCCCCC(=O)OC(COC(=O)CCCCCCCCCCCC)COC(=O)CCCCC\C=C/CCCCCCCCC		799.68481:2700 800.68816:3101 801.69152:2696		6021	18365		11681	15601		18608	13220		2661	2819		3038	7130		12676	18408		10662	24032		5432	4475	21247	18831
TAG 45:4; TAG 12:2-12:2-21:0; [M+NH4]+	13.33	774.665	[M+H]+	adduct linked to 24607_[M+K]+	0.833333	C48H84O6		PARWBXVAMMRVCC-LZYIGCEQNA-N	CCCCCCCCCCCCCCCCCCCCC(=O)OCC(COC(=O)CCCC\C=C/C\C=C/CC)OC(=O)CCCC\C=C/C\C=C/CC		774.66449:21412 775.66784:11924 776.6712:5670		39965	91207		55263	47165		24423	23070		17811	7495		30952	28318		39216	33896		120320	64258		27464	25860	38056	27336
TAG 45:1; TAG 12:0-12:1-21:0; [M+Na]+	13.98	785.655	[M+H]+		0.0555556	C48H90O6		IAMKEWXHPXWYPN-IYOYZZHUNA-N	CCCCCCCCCCCCCCCCCCCCC(=O)OCC(COC(=O)CCCCCCCCCCC)OC(=O)CCC\C=C/CCCCCC		785.6554:4549 786.65875:27889 787.66211:25546		13945	27794		20698	23738		25495	16500		10586	5770		16517	15018		22540	19992		30927	26801		16368	21184	28477	24532
TAG 44:5; TAG 12:3-16:0-16:2; [M+Na]+	13.33	763.588	[M+K]+	adduct linked to 18440_[M+H]+	0.0555556	C47H80O6		ICWOUECUASTXGX-MYDUISJTNA-N	CCCCCCCCCCCCCCCC(=O)OC(COC(=O)CC\C=C/C\C=C/CCCCCCCC)COC(=O)C\C=C/C\C=C/C\C=C/CC		763.58801:24117 764.59136:9952 765.59472:4133		94192	121106		117152	126935		105678	97168		42767	47182		91818	108962		153205	121390		135212	171507		103722	104740	99592	99039
TAG 44:2; TAG 13:0-15:0-16:2; [M+NH4]+	14.23	764.668	[M+CH3OH+H]+	ion correlated with 27182; adduct linked to 18976_[M+H]+	0.111111	C47H86O6		YSNJKCMDLSFEOT-XUJQXLKYNA-N	CCCCCCCCCCCCCCC(=O)OC(COC(=O)CCCCCCCCCCCC)COC(=O)CC\C=C/C\C=C/CCCCCCCC		764.67322:4035 765.67657:2215 766.67993:1911		3467	9618		5470	2150		7943	6794		2248	1648		4291	3292		21043	21021		6289	4386		1194	3015	14313	10838
TAG 42:7; TAG 12:3-14:2-16:2; [M+NH4]+	12.7	726.571	[M+H]+		0.111111	C45H72O6		XPJRDMPBBYHVTH-ICKPGCPANA-N	CCCCCCCC\C=C/C\C=C/CCC(=O)OCC(COC(=O)C\C=C/C\C=C/C\C=C/CC)OC(=O)CCCCC\C=C/C=C\CCCC		726.57184:12691 727.57519:8624 728.57855:9551		42932	46083		19496	19087		15830	14019		15534	12110		18453	16457		25742	23645		102376	29924		21533	18120	28703	21912
TAG 39:1; TAG 12:1-13:0-14:0; [M+Na]+	13.34	701.557	[M+H]+		0.444444	C42H78O6		ARJGBRHNVJPYGO-LVWGJNHUNA-N	CCCCCCCCCCCCCC(=O)OCC(COC(=O)CCC\C=C/CCCCCC)OC(=O)CCCCCCCCCCCC		701.56085:9118 702.5642:10860 703.56756:143356		23689	20010		11934	19663		9302	7921		12158	4639		15560	23386		21206	21216		49763	14956		10967	11972	15263	11317
TAG 39:0; TAG 12:0-13:0-14:0; [M+Na]+	13.63	703.577	[M+H]+		0.0555556	C42H80O6		DNGXCTPIOIMDHR-UHFFFAOYNA-N	CCCCCCCCCCCCCC(=O)OCC(COC(=O)CCCCCCCCCCC)OC(=O)CCCCCCCCCCCC		703.57715:22295 704.5805:14071 705.58386:6379		163811	288575		136177	78241		103151	102142		100594	47262		98044	86224		77149	54471		343269	125684		91934	87271	186351	128068
Syringetin-3-O-glucoside	3.1	507.104	[M+K-2H]-	adduct linked to 12064_[M+FA-H]-; adduct linked to 12571_[M+FA-H]-	0.666667	C23H24O13		JMFWYRWPJVEZPV-AVGVHVDKSA-N	COC1=CC(=CC(OC)=C1O)C1=C(O[C@@H]2O[C@H](CO)[C@@H](O)[C@H](O)[C@H]2O)C(=O)C2=C(O)C=C(O)C=C2O1		507.108:3579 508.11135:1600 509.11471:833	1283	919	578	8253	12962	12365	19005	15348	19709	1091	565	654	9526	9410	10888	15737	13998	12787	1101	692	617	11104	10487	9973	15062	15301	12167
Syringate	3.49	197.04	[M-H]-	similar chromatogram in higher mz_8909; similar chromatogram in higher mz_13675	1	C9H10O5		JMSVCTWVEWCHDZ-UHFFFAOYSA-N	COC1=CC(=CC(OC)=C1O)C(O)=O		197.04092:12549 198.04427:2712 199.04763:793	39081	41632	36435	44644	43109	45790	55704	50829	52587	34331	34872	34299	29044	36574	34577	53574	52477	58171	39762	29292	35082	29925	29336	33634	52016	53633	52585
Syringaldehyde; LC-ESI-QTOF; MS2; CE	9.24	183.063	[M+Na]+	adduct linked to 1876_[M+H]+	1	C9H10O4		KCDXJAYRVLXPFO-UHFFFAOYSA-N	COC1=CC(C=O)=CC(OC)=C1O		183.06343:12822 184.06678:1118 185.07014:425		45085	47608		50042	40226		46357	34832		44659	50131		47722	42370		45912	46609		46246	45414		42271	45908	45587	50426
Sulochrin_120096 M+Na	1.64	355.073	[M+H]+	ion correlated with 326; ion correlated with 183; ion correlated with 11602; ion correlated with 333; ion correlated with 11073; ion correlated with 14766; ion correlated with 3770	0.555556	C17H16O7		YJRLSCDUYLRBIZ-UHFFFAOYSA-N	COC(=O)C1=C(C(=O)C2=C(O)C=C(C)C=C2O)C(OC)=CC(O)=C1		355.07312:10430 356.07647:1503 357.07983:344	8546	8693	7960	10917	12429	11689	48632	50796	47860	7493	6762	7899	7790	8131	7870	55188	52055	54924	8070	8370	6856	7448	7793	9071	45301	47715	42041
Sulfamethazine [M+H]	2.89	279.091	[M+Na]+	adduct linked to 4104_[M+H]+	0.611111	C12H14N4O2S		ASWVTGNCAZCNNR-UHFFFAOYSA-N	CC1=CC(C)=NC(NS(=O)(=O)C2=CC=C(N)C=C2)=N1		279.09174:30738 280.09509:6799 281.09845:1498		4798	3516		17006	15712		94560	94711		7630	4203		15265	16599		84157	90436		6602	3360		25134	25614	139790	143542
Sucrose	6.05	341.112	[M+Na-2H]-	adduct linked to 8681_[M+TFA-H]-	0.925926	C12H22O11		CZMRCDWAGMRECN-UGDNZRGBSA-N	OC[C@H]1O[C@@](CO)(O[C@H]2O[C@H](CO)[C@@H](O)[C@H](O)[C@H]2O)[C@@H](O)[C@@H]1O		341.11191:8189 342.11526:1624 343.11862:640	21619	24795	24501	24932	22491	17932	17791	24766	18610	26981	28319	28081	27611	28708	25869	29923	23611	29305	24488	26478	27917	23318	23080	25052	21140	26923	24143
SUBERIC ACID	1.28	173.079	[3M-H]-	adduct linked to 2500_[2M-H]-	0.333333	C8H14O4		TYFQFVWCELRYAO-UHFFFAOYSA-N	OC(=O)CCCCCCC(O)=O		173.07991:68950 174.08326:10553 175.08662:4285	120000	93002	118036	162035	148085	148147	331057	143151	333935	323553	315867	310385	240356	256675	241082	292751	343157	268674	330471	316286	358901	285008	280436	253154	274542	335475	294043
Stylopeptide 1 M+Na	5.21	790.446	[M+K]+	adduct linked to 13581_[M+H]+	0.148148	C40H61N7O8		JTQGDUZPPCNAOZ-GIIMQJSPSA-N	CC[C@H](C)[C@@H]1NC(=O)[C@H](CC(C)C)NC(=O)[C@@H]2CCCN2C(=O)[C@@H](NC(=O)[C@@H]2CCCN2C(=O)[C@H](CO)NC(=O)[C@H](Cc2ccccc2)NC1=O)[C@H](C)CC		790.44312:11246 791.44647:7692 792.44983:5025	64605	57452	53712	88409	74942	76785	54218	58988	40560	54042	43217	51167	77716	74050	63569	42490	14636	47099	55390	57304	56125	75748	71336	76116	41335	47342	49444
Streptomycin M+H	11.09	582.273	[M+H-2H2O]+	adduct linked to 11433_[M+3H]+	0.111111	C21H39N7O12		UCSJYZPVAKXKNQ-HZYVHMACSA-N	CN[C@H]1[C@H](O)[C@@H](O)[C@H](CO)O[C@H]1O[C@H]1[C@H](O[C@H]2[C@H](O)[C@@H](O)[C@H](N=C(N)N)[C@@H](O)[C@@H]2N=C(N)N)O[C@@H](C)[C@]1(O)C=O		582.27319:96508 583.27654:24570 584.2799:7723	24749	22402	64415	28384	37407	118862	2129128	1561524	1508178	191431	88268	99364	32022	126042	26474	861798	1152693	1035039	140238	28166	27830	88306	4303	26118	459841	516033	1197609
Stachyose n-Hydrate	0.98	665.212	[M-H]-	ion correlated with 2498; ion correlated with 621; ion correlated with 4091; adduct linked to 15691_[M+Cl]-	1	C24H42O21		UQZIYBXSHAGNOE-XNSRJBNMSA-N	OC[C@H]1O[C@@](CO)(O[C@H]2O[C@H](CO[C@H]3O[C@H](CO[C@H]4O[C@H](CO)[C@H](O)[C@H](O)[C@H]4O)[C@H](O)[C@H](O)[C@H]3O)[C@@H](O)[C@H](O)[C@H]2O)[C@@H](O)[C@@H]1O		665.21399:14116 666.21734:6267 667.2207:1041	11517	10087	7469	29928	28251	29882	53158	54989	55018	8774	9461	9169	21689	23365	23865	53059	52277	51154	11122	9634	7170	21601	25705	22587	49628	52257	50354
S-Sulforaphene	1.31	174.001	[M-H]-		1	C6H9NOS2		QKGJFQMGPDVOQE-HWKANZRONA-N	CS(=O)\C=C\CCN=C=S		174.00491:43687 175.00826:6091 176.01162:2379	232849	338719	224459	221396	159062	210589	294320	244466	310367	246128	294397	253165	141920	133393	157779	214391	207138	262474	212691	264679	194976	124058	150760	121513	389349	383668	414929
SQDG 46:7; SQDG 26:2-20:5; [M+NH4]+	12.33	994.667	[M+H]+	ion correlated with 27666	0.111111	C55H92O12S		HNPVQJJQAGYKRL-VZSACGRFNA-N	CCCCCCC\C=C/C\C=C/CCCCCCCCCCCCCC(=O)OCC(COC1OC(CS(O)(=O)=O)C(O)C(O)C1O)OC(=O)CCC\C=C/C\C=C/C\C=C/C\C=C/C\C=C/CC		994.66675:1829 995.6701:1949 996.67346:987		5608	8205		623	947		1706	692		707	923		793	625		2128	1601		2430	1168		841	902	1516	843
SQDG 32:8; SQDG 16:4-16:4; [M-H]-	6.17	777.379	[2M+H]2+	adduct linked to 23294_[M+NH4]+	0.277778	C41H62O12S		ONDZTHKRUUPDTL-CKKCRWTANA-N	CC\C=C/C\C=C/C\C=C/C\C=C/CCC(=O)OCC(COC1OC(CS(O)(=O)=O)C(O)C(O)C1O)OC(=O)CC\C=C/C\C=C/C\C=C/C\C=C/CC		777.38324:6020 778.38659:4093 779.38995:1398		13233	10268		11640	10444		18585	18648		11517	5161		11148	7251		22539	16958		8067	9072		4852	5280	10362	15114
SQDG 28:4; SQDG 12:0-16:4; [M-H]-	6.41	729.381	[M+H]+	ion correlated with 13016; ion correlated with 7876; ion correlated with 10945; ion correlated with 12109	0.62963	C37H62O12S		OCJZBZUOYHOMJD-NVDWGHAMNA-N	CCCCCCCCCCCC(=O)OCC(COC1OC(CS(O)(=O)=O)C(O)C(O)C1O)OC(=O)CC\C=C/C\C=C/C\C=C/C\C=C/CC		729.37988:4841 730.38323:2047 731.38659:10178	4415	4362	4994	5360	5020	5616	15858	17521	15718	4731	6772	6710	3885	4813	5107	18769	15997	17103	5121	4988	5405	3940	3631	3729	14974	16183	13274
SQDG 26:2; SQDG 13:1-13:1; [M-H]-	6.2	705.385	[M+H]+	ion correlated with 12590; ion correlated with 13754; ion correlated with 12593; ion correlated with 12589	0.037037	C35H62O12S		WMMVCSMADVKXIG-XOHWUJONNA-N	CCC\C=C/CCCCCCCC(=O)OCC(COC1OC(CS(O)(=O)=O)C(O)C(O)C1O)OC(=O)CCCCCCC\C=C/CCC		705.38446:5971 706.38781:3606 707.39117:1557	46850	43058	41298	50214	44379	44346	17873	22579	21444	44864	41873	40211	35001	32101	33021	21617	22246	23587	34489	33179	35859	44994	45599	44338	25677	22059	19520
Spongosine M+H	3.14	298.115	[M+H]+		0.296296	C11H15N5O5		AJACDNCVEGIBNA-UHFFFAOYNA-N	COC1=NC2=C(N=CN2C2OC(CO)C(O)C2O)C(N)=N1		298.11578:23241 299.11913:6987 300.12249:2073	47107	53789	14020	20294	58339	15737	82852	75981	75479	50718	55178	20734	48843	46509	47160	96306	97083	95787	44791	22623	56239	43702	36329	17028	48234	78753	54658
SphingomyelinSM_d18_0_18_1_9Z M+H	6.15	731.604	[M+3H]+	adduct linked to 13140_[M+H]+	1	C41H83N2O6P		XYLWKHKCYHMVMA-UHFFFAOYNA-N	CCCCCCCCCCCCCCCC(O)C(COP([O-])(=O)OCC[N+](C)(C)C)NC(=O)CCCCCCCC=CCCCCCCCC		731.60242:81619 732.60577:46775 733.60913:15746	326620	320892	315325	310911	261451	287299	139559	133438	120036	323248	303140	283506	241668	223667	222296	141308	138475	132182	202592	212858	224546	316099	307888	299623	155910	156648	148412
Sphingomyelin d18	13.81	731.571	[M-H]-		0.0740741	C39H77N2O6P		RYPRHPLEPBYJJE-SFDSNHFWSA-N	CCCCCCCCCCCCCCCC(O)=N[C@H](COP([O-])(=O)OCC[N+](C)(C)C)[C@@H](O)\C=C\CC\C=C\CCCCCCCCC		731.57111:5972 732.57446:3442 733.57782:2184	50413	6325	28967	47058	27601	40121	29180	36241	30057	4817	2396	7303	69223	66541	59260	45328	47322	42927	3833	4293	5749	21157	23420	31473	35045	43521	40631
Spermine; LC-ESI-QTOF; MS2; CE	0.68	203.222	[M+NH4]+	adduct linked to 3171_[M+K]+; adduct linked to 282_[M+H]+	0.888889	C10H26N4		PFNFFQXMRSDOHW-UHFFFAOYSA-N	NCCCNCCCCNCCCN		203.22264:72278 204.22599:16048 205.22935:1364		39808	33426		52737	42968		97621	99534		5564	4945		66632	68483		63216	59676		29527	13472		349141	372493	94605	100542
Spermidine; LC-ESI-QTOF; MS2; CE	0.69	146.164	[M+H]+		1	C7H19N3		ATHGHQPFGPMSJY-UHFFFAOYSA-N	NCCCCNCCCN		146.1635:1745809 147.16685:222394 148.17021:13933		4352602	4267746		3830125	3907766		6022108	5999254		2576281	2717708		3307537	3249047		3852224	3847928		2427880	2103530		1968736	2084387	4007624	3926159
Sorbitol 6-phosphate	1.93	261.042	[M-H2O-H]-	ion correlated with 5850; adduct linked to 7744_[M-H]-	0.37037	C6H15O9P		GACTWZZMVMUKNG-SLPGGIOYSA-N	OC[C@H](O)[C@@H](O)[C@H](O)[C@H](O)COP(O)(O)=O		261.04193:45795 262.04528:97467 263.04864:75237	124738	109401	51024	113189	285532	280015	330639	314776	181340	88602	123942	74192	423718	225115	440436	18860	17608	14005	152958	164359	136215	447553	440907	275123	35422	15739	51986
sn-Glycero-3-phosphocholine; LC-ESI-QTOF; MS2; CE	1.45	258.109	[M+NH4]+	ion correlated with 4597; ion correlated with 3416; ion correlated with 1663; ion correlated with 2680; adduct linked to 4826_[M+ACN+H]+	0.333333	C8H21NO6P		SUHOQUVVVLNYQR-MRVPVSSYSA-O	C[N+](C)(C)CCOP(O)(=O)OC[C@H](O)CO		258.10928:33154 259.11263:5803 260.11599:1188		33538	19343		28695	35981		137199	127700		12265	23802		27051	22652		145151	141286		26326	25447		20803	18457	109999	91900
S-METHYL-L-CYSTEINE	21	136.045	[M+H]+	adduct linked to 2011_[M+CH3OH+H]+	0.222222	C4H9NO2S		IDIDJDIHTAOVLG-VKHMYHEASA-N	CSC[C@H](N)C(O)=O		136.04512:2792 137.04847:888 138.05183:325		3070	4734		14113	11716		12009	9803		8068	19875		10969	8581		9059	10354		6684	12215		11042	11896	13550	22289
Smenospongidine M+H	1.05	448.294	[M+CH3OH+H]+	adduct linked to 15173_[2M+H]+	0.148148	C29H37NO3		CVUGQYANPDQHFV-JEDUBMGFSA-N	C[C@H]1CC[C@@]2(C)[C@@H](CCCC2=C)[C@]1(C)CC1=C(O)C(=O)C=C(NCCc2ccccc2)C1=O		448.28729:7275 449.29064:6906 450.294:7253	19221	13841	15063	18939	25673	13977	32276	10867	40549	5088	22968	6944	24062	20259	18846	27632	28135	26040	19776	19656	26586	15975	19774	17222	19925	38925	20417
SM d44:5; SM d28:3/16:2; [M+H]+	12.8	835.665	[M+H]+		0.333333	C49H91N2O6P		IJELJHVZORVITG-HIXJJQOINA-N	CCCCCCCCCCCCCCC\C=C\CC\C=C\CC\C=C\C(O)C(COP([O-])(=O)OCC[N+](C)(C)C)NC(=O)CC\C=C/C\C=C/CCCCCCCC		835.66504:15303 836.66839:19024 837.67175:9683		32036	31443		52436	49915		55066	43690		5330	5051		12941	9362		41294	38755		26815	17752		28590	21653	52229	41111
SM d43:0; SM d14:0/29:0; [M+Hac-H]-	13.49	889.733	[M+H]+	ion correlated with 12694; ion correlated with 7976; ion correlated with 7984; ion correlated with 7979; ion correlated with 7987; ion correlated with 7990; ion correlated with 7981; ion correlated with 7980; ion correlated with 27770	0.166667	C48H99N2O6P		NXXXMTWRSSRJNQ-UHFFFAOYNA-N	CCCCCCCCCCCCCCCCCCCCCCCCCCCCC(=O)NC(COP([O-])(=O)OCC[N+](C)(C)C)C(O)CCCCCCCCCCC		889.73267:2975 890.73602:7048 891.73938:4456		1147	2076		1084	578		8645	7894		727	1804		763	1158		5006	5163		1795	782		721	598	8443	7646
SM d42:5; SM d16:3/26:2; [M+H]+	10.68	807.632	[M+H]+		0.0555556	C47H87N2O6P		ZBCVYIBKFGYJGD-OAALDCBRNA-N	CCCCCCCCCCC\C=C/C\C=C/CCCCCCCCCC(=O)NC(COP([O-])(=O)OCC[N+](C)(C)C)C(O)\C=C\CC\C=C\CC\C=C\CCC		807.63208:3849 808.63543:4629 809.63879:4249		3463	7036		4811	4747		3156	1241		848	1966		3232	4096		4152	4695		4052	15306		4196	3550	4575	5124
SM d42:3; SM d26:1/16:2; [M+H]+	13.33	811.664	[M+H]+		0.111111	C47H91N2O6P		VFZVXQRBILGXJW-XUXRSHMCNA-N	CCCCCCCCCCCCCCCCCCCCC\C=C\C(O)C(COP([O-])(=O)OCC[N+](C)(C)C)NC(=O)CC\C=C/C\C=C/CCCCCCCC		811.664:16459 812.66735:21775 813.67071:68653		31048	104648		96189	65088		73874	51312		19675	32222		41456	53409		60995	53257		79917	124673		60674	51285	61110	83392
SM d42:2; SM d22:2/20:0; [M+H]+	13.33	813.681	[M+H-2H2O]+	adduct linked to 26951_[M+ACN+H]+	0.611111	C47H93N2O6P		ZLNZVPNPQNVDRK-MFZOHDJKNA-N	CCCCCCCCCCCCCCCCCCCC(=O)NC(COP([O-])(=O)OCC[N+](C)(C)C)C(O)\C=C\CC\C=C\CCCCCCCCCCCCC		813.68433:49480 814.68768:37693 815.69104:14823		101099	39592		396093	343634		169848	131977		35328	26036		72507	65421		107663	71559		71907	83449		267731	139137	137453	121278
SM d35:1; SM d14:1/21:0; [M+FA-H]-	10.7	761.583	[M+H]+		0.0555556	C40H81N2O6P		OWINTOUFGDGHCP-QOSDPKFLNA-N	CCCCCCCCCCCCCCCCCCCCC(=O)NC(COP([O-])(=O)OCC[N+](C)(C)C)C(O)\C=C\CCCCCCCCC		761.5835:33315 762.58685:6327 763.59021:2903		269490	539072		217218	211255		299477	229213		165859	159841		458918	221056		235316	287026		687776	237225		290430	193555	390531	197361
S-Lactoylglutathione; LC-ESI-QTOF; MS2; CE	3.16	380.111	[M+H]+		0.0740741	C13H21N3O8S		VDYDCVUWILIYQF-CSMHCCOUSA-N	C[C@@H](O)C(=O)SC[C@H](N=C(O)CC[C@H](N)C(O)=O)C(O)=NCC(O)=O		380.11127:9094 381.11462:3435 382.11798:1350	14894	1060	1954	24526	27940	3845	91633	47801	72030	19477	1285	2292	3376	22677	20553	91823	45933	83438	1052	3932	22893	20407	22190	1538	81246	71515	57675
Sinapyl aldehyde	3.01	207.067	[M-H]-	ion correlated with 5021; adduct linked to 5476_[M-2H]-	0.925926	C11H12O4		CDICDSOGTRCHMG-ONEGZZNKSA-N	COC1=CC(\C=C\C=O)=CC(OC)=C1O		207.06792:28132 208.07127:1856 209.07463:1006	76626	91547	86239	95084	104296	98120	37849	53752	50308	96814	99837	109960	130634	125688	126450	33090	26175	29759	90852	97718	99513	126474	131091	122700	39073	36898	30618
Sinapoyl malate	1.17	339.074	[2M+FA-H]-	adduct linked to 1880_[M-H]-	0.703704	C15H16O9		DUDGAPSRYCQPBG-UFFNRZRYSA-N	COC1=CC(\C=C\C(=O)O[C@@H](CC(O)=O)C(O)=O)=CC(OC)=C1O		339.07614:2208 340.07949:33101 341.08285:192906	4103	4555	4008	2278	3190	3275	6386	6804	5412	3866	4019	3354	2031	2177	1755	6104	4613	5576	4836	4058	3561	2028	1837	1473	4828	4430	5494
Sinapic_acid M+H	13.05	225.075	[M+H]+		0.0555556	C11H12O5		PCMORTLOPMLEFB-UHFFFAOYSA-N	COC1=CC(C=CC(O)=O)=CC(OC)=C1O		225.07451:1491 226.07786:1731 227.08122:10604		7444	5740		4304	5170		4193	3236		3186	3551		3284	3575		4383	5158		6598	5574		3847	4063	5475	3781
Serine; LC-ESI-QTOF; MS2; CE	6.52	106.05	[M+H]+	adduct linked to 3719_[2M+H]+	1	C3H7NO3		MTCFGRXMJLQNBG-UHFFFAOYNA-N	NC(CO)C(O)=O		106.04945:112323 107.0528:7308 108.05616:1125	380449	366694	373578	420077	393476	382666	628629	531229	523605	303040	302397	322277	276969	271358	298767	459645	460806	427916	278409	277459	287011	227127	235140	228670	404031	392589	403265
Sebacate	1.19	201.111	[M-H2O-H]-	adduct linked to 7043_[M+Cl]-	0.925926	C10H18O4		CXMXRPHRNRROMY-UHFFFAOYSA-N	OC(=O)CCCCCCCCC(O)=O		201.11093:29471 202.11428:4881 203.11764:1050	90531	93670	97800	60989	75988	70526	106726	111695	109263	143086	140135	125077	91080	89950	91080	117079	97480	96534	143788	140679	141709	86954	81151	98949	108891	98744	83901
S-Carboxymethyl-L-cysteine; LC-ESI-QTOF; MS2; CE	3.12	180.031	[M+H-H2O]+	ion correlated with 13353; adduct linked to 4167_[M+CH3OH+H]+	0.259259	C5H9NO4S		GBFLZEXEOZUWRN-VKHMYHEASA-N	N[C@@H](CSCC(O)=O)C(O)=O		180.03354:15271 181.03689:1934 182.04025:1051	9862	10624	8435	21085	18657	18856	56834	46251	53005	7266	7599	8619	11492	10097	10854	42533	47346	47603	12425	15371	12437	8154	14549	10202	40396	37910	36429
S-Adenosyl-L-methionine; LC-ESI-QTOF; MS2; CE	0.91	399.141	[M+H-2H2O]+	adduct linked to 10555_[M+K]+	1	C15H22N6O5S		MEFKEPWMEQBLKI-AIRLBKTGSA-N	C[S+](CC[C@H](N)C([O-])=O)C[C@H]1O[C@H]([C@H](O)[C@@H]1O)N1C=NC2=C(N)N=CN=C12		399.14087:52902 400.14422:13876 401.14758:5097		180260	182763		138488	143290		78569	75750		143613	155443		135155	129730		60271	61363		151271	140666		97333	95463	51868	52290
S-4-benzyl-3-isobutyryloxazolidin-2-one M+H	0.87	248.124	[M+H-H2O]+	adduct linked to 4388_[M+H]+	0.888889	C14H17NO3		MUIYUSOHHCEUTC-LBPRGKRZSA-N	CC(C)C(=O)N1[C@@H](CC2=CC=CC=C2)COC1=O		248.12457:24533 249.12792:9379 250.13128:13430		27402	25103		73800	74663		45932	43643		26855	25356		62568	70581		50612	46523		29341	26016		47048	50830	41171	44978
Rosmarinic acid M-H	1.17	359.071	[2M+FA-H]-	ion correlated with 4142; adduct linked to 2152_[M-H]-	1	C18H16O8		DOUMFZQKYFQNTF-ZZXKWVIFNA-N	OC(=O)C(CC1=CC(O)=C(O)C=C1)OC(=O)\C=C\C1=CC(O)=C(O)C=C1		359.07422:56089 360.07757:21627 361.08093:24205	42537	44287	43639	61086	48517	57513	137028	144870	132198	31237	35908	30462	37102	38215	35826	101060	100702	111372	37162	36321	33062	42685	38601	39139	105231	107402	107876
Ricinoleic acid; FAB-EBEB; MS2; m/z	12.06	297.243	[M+Cl]-	adduct linked to 5535_[M+K-2H]-	0.62963	C18H34O3		WBHHMMIMDMUBKC-XFXZXTDPNA-N	CCCCCCC(O)C\C=C/CCCCCCCC(O)=O		297.24255:30581 298.2459:7563 299.24926:60336	132418	65822	115909	119797	132901	133440	119326	114868	123738	46532	35725	41327	139964	130410	129735	119535	123076	116900	52057	45777	40581	116930	105329	99382	123806	117469	116266
Riboflavin-5?-monophosphate sodium salt hydrate	5.89	455.1	[M-H]-		0.037037	C17H21N4O9P		FVTCRASFADXXNN-UHFFFAOYNA-N	CC1=CC2=C(C=C1C)N(CC(O)C(O)C(O)COP(O)(O)=O)C1=NC(=O)NC(=O)C1=N2		455.10004:1395 456.10339:507 457.10675:790	5682	4353	3775	6588	5777	4392	8109	9952	8808	3950	3193	4170	3284	4002	4650	3427	9779	9321	5511	3492	3955	4335	3925	4873	9894	6289	7532
Riboflavin (Vitamin B2) [M+H]	2.79	377.146	[M+H-H2O]+	ion correlated with 15357; ion correlated with 15114; ion correlated with 15128; adduct linked to 3411_[M+2H]2+; adduct linked to 7118_[M+Na]+	1	C17H20N4O6		AUNGANRZJHBGPY-SCRDCRAPSA-N	CC1=C(C)C=C2N(C[C@H](O)[C@H](O)[C@H](O)CO)C3=NC(=O)NC(=O)C3=NC2=C1		377.14648:110581 378.14983:41549 379.15319:12764	76269	80305	77137	108772	100373	99914	317289	344002	350513	76246	69169	64019	82514	87411	95904	448213	440803	466523	62367	68932	73900	73445	85270	73968	442453	409979	402899
Retinol	12.42	287.236	[M+H-2H2O]+	adduct linked to 7309_[M+ACN+H]+	0.166667	C20H30O		FPIPGXGPPPQFEQ-OVSJKPMPSA-N	C\C(=C/CO)\C=C\C=C(/C)\C=C\C1=C(C)CCCC1(C)C		287.2377:9725 288.24105:4588 289.24441:2953		27016	32236		13617	12944		11259	11027		12999	10653		12579	11675		12298	13058		18271	14095		9292	11338	12222	17132
Quinolinone B_130054 M+Na	1.18	338.1	[M+Na]+	adduct linked to 6305_[M+NH4]+	0.166667	C17H17NO5		RKXDYKMWUHSLGF-DOTOQJQBSA-N	CO[C@H]1C(=O)NC2=C(C(O)=CC=C2)[C@]1(O)C1=CC=C(OC)C=C1		338.10016:8305 339.10351:4664 340.10687:3954		5685	6986		7106	5369		23247	20094		5057	4800		13197	12979		7511	5314		4589	3833		6299	5958	3197	3654
Quinidine M+H	0.76	325.194	[M+ACN+H]+	adduct linked to 4875_[M+H]+	0.222222	C20H24N2O2		LOUPRKONTZGTKE-LHFMAAMQSA-N	COC1=CC=C2N=CC=C([C@H](O)C3CC4CCN3CC4C=C)C2=C1		325.19193:5434 326.19528:1076 327.19864:2155		7619	5119		10471	10768		8703	7553		4478	6588		12429	11229		9904	7791		5064	5905		18150	16267	9590	7654
Quinic acid M-H	1.92	191.054	[M-H]-		0.296296	C7H12O6		AAWZDTNXLSGCEK-DRMQKGJZSA-N	O[C@H]1C[C@@](O)(C[C@H](O)[C@H]1O)C(O)=O		191.05414:6718 192.05749:586 193.06085:798	26673	29987	35254	35693	34927	32660	53954	56263	50450	29761	36125	33683	29907	31589	32161	57821	53540	50759	35044	41331	37536	26920	17792	29891	54053	39533	54599
Quinadoline B_130007 M+H	6.06	440.169	[M+CH3OH+H]+	ion correlated with 3839; ion correlated with 7155; adduct linked to 14984_[2M+H]+	1	C25H21N5O3		GACSRZKCZGCRJX-DMTGPLMPSA-N	O=C1[C@@H]2CCCN2[C@@H]2N1C1=C(C=CC=C1)[C@]21C[C@@H]2N3C(=O)C4=C(C=CC=C4)N=C3[C@H]1NC2=O		440.17337:33486 441.17672:12588 442.18008:3103	16066	17702	18905	24834	25766	28474	97261	87671	89915	19410	19095	19297	18355	20608	14806	87662	85246	95886	20751	21659	21158	11418	11267	10154	67848	68020	68279
Quercetin-3-Glucuronide; LC-ESI-QTOF; MS2; CE	1.88	479.086	[M+H]+	ion correlated with 2898	1	C21H18O13		DUBCCGAQYVUYEU-ZUGPOPFOSA-N	O[C@@H]1[C@@H](O)[C@H](OC2=C(OC3=CC(O)=CC(O)=C3C2=O)C2=CC(O)=C(O)C=C2)O[C@@H]([C@H]1O)C(O)=O		479.08594:111637 480.08929:28890 481.09265:6033	41219	42876	38808	46536	45002	45369	327132	316563	330297	37456	36079	34190	26247	21929	20753	466797	446844	471506	33325	34208	38825	26336	28796	30503	365701	350584	358159
Quercetin-3-(6''-malonyl)-Glucoside; LC-ESI-QTOF; MS2; CE	10.79	549.091	[M+TFA-H]-	adduct linked to 9749_[M+FA-H]-	0.851852	C24H22O15		NBQPHANHNTWDML-UJKBSQBPSA-N	O[C@H]1[C@H](O)[C@@H](COC(=O)CC(O)=O)O[C@@H](OC2=C(OC3=CC(O)=CC(O)=C3C2=O)C2=CC(O)=C(O)C=C2)[C@@H]1O		549.08917:2527 550.09252:979 551.09588:255	6560	7347	7618	6165	5975	6491	5460	5298	6605	7731	8740	9453	3175	5560	5519	5970	5281	7431	6229	7464	7051	7100	7252	6334	6640	6805	7084
Quercetin 3,7-dimethyl ether M+H	1.66	331.077	[M+CH3OH+H]+	adduct linked to 5827_[M+H]+; adduct linked to 11525_[2M+H]+	0.592593	C17H14O7		LUJAXSNNYBCFEE-UHFFFAOYSA-N	COC1=CC(O)=C2C(=O)C(OC)=C(OC2=C1)C1=CC(O)=C(O)C=C1		331.07639:16689 332.07974:2295 333.0831:608	3719	722	1146	15980	21035	17903	90271	95472	95702	3575	670	4120	15451	13097	14687	65234	72757	65222	4483	949	764	17726	16161	17806	83332	78200	76506
Quercetin 3,7-dimethyl ether M+H	0.88	331.08	[M+H-H2O]+	ion correlated with 1297; adduct linked to 6811_[M+H]+	0.333333	C17H14O7		LUJAXSNNYBCFEE-UHFFFAOYSA-N	COC1=CC(O)=C2C(=O)C(OC)=C(OC2=C1)C1=CC(O)=C(O)C=C1		331.0802:12494 332.08355:17462 333.08691:7912		3234	13373		6538	3609		28964	29110		810	2992		2781	2960		24763	25159		6877	5884		2908	4020	16430	16582
Quercetin 3-(6-O-acetyl-beta-glucoside); LC-ESI-QTOF; MS2; CE	10.38	505.099	[M-H]-		0.037037	C23H22O13		IGLUNMMNDNWZOA-LNNZMUSMSA-N	CC(=O)OC[C@H]1O[C@@H](OC2=C(OC3=CC(O)=CC(O)=C3C2=O)C2=CC(O)=C(O)C=C2)[C@H](O)[C@@H](O)[C@@H]1O		505.09952:2319 506.10287:890 507.10623:1857	5081	6493	5138	5111	4032	3865	8344	8832	7936	6788	5719	3811	5699	3411	6787	10218	6967	8619	3535	3953	5338	7020	5307	3258	9642	7660	10448
Quercetin 3-(6-O-acetyl-beta-glucoside); LC-ESI-QTOF; MS2; CE	12.94	507.115	[M+K]+	adduct linked to 10413_[M+H]+	0.0555556	C23H22O13		IGLUNMMNDNWZOA-LNNZMUSMSA-N	CC(=O)OC[C@H]1O[C@@H](OC2=C(OC3=CC(O)=CC(O)=C3C2=O)C2=CC(O)=C(O)C=C2)[C@H](O)[C@@H](O)[C@@H]1O		507.11484:1199 508.11819:188 509.12155:215		4455	4254		1419	1576		1656	630		1618	2435		965	973		1624	1494		2470	2785		2295	959	1686	2370
Pyrrhoxanthinol; FAB-EBEB; MS2; m/z	6.62	570.34	[M+H]+		0.666667	C37H46O5		JPHOIGCQEIPBBI-RHYXJIAFSA-N	C/C(=C\C=C\C=C\C=C(/C)C#CC1=C(C)C[C@@H](O)CC1(C)C)/C=C1\OC(=O)C(\C=C\[C@@]23O[C@]2(C)C[C@@H](O)CC3(C)C)=C1		570.33777:13531 571.34112:6428 572.34448:2002	14067	13218	12514	19512	18537	19692	31467	27584	32307	11389	13356	11716	18165	17059	19774	53431	57925	57952	14576	17371	16679	16065	15504	18595	28938	30365	25189
Pyrimidine	4.09	81.0444	[M+H-H2O]+	adduct linked to 378_[M+H]+; similar chromatogram in higher mz_5421	0.777778	C4H4N2		CZPWVGJYEJSRLH-UHFFFAOYSA-N	C1=CN=CN=C1		81.0442:20558 82.04755:2991 83.05091:40043	32589	32219	31616	74825	81293	79638	42886	42102	45229	19526	15168	16243	42586	38868	36476	30338	32917	32713	16112	18426	13033	23994	24224	25771	23377	20202	23613
Pyridoxine; LC-ESI-QTOF; MS2; CE	6.39	170.078	[M+Na]+	adduct linked to 1406_[M+H-H2O]+	0.666667	C8H11NO3		LXNHXLLTXMVWPM-UHFFFAOYSA-N	CC1=C(O)C(CO)=C(CO)C=N1		170.07748:11209 171.08083:1003 172.08419:1584	42725	41264	42352	34974	34899	38756	61259	59822	47369	44348	35006	42282	39386	27627	32719	46987	51401	52792	38599	36510	44868	31419	26701	30734	57698	41585	39173
Pyridoxamine; LC-ESI-QTOF; MS2; CE	0.76	169.095	[M+H]+	adduct linked to 2451_[M+Na]+	1	C8H12N2O2		NHZMQXZHNVQTQA-UHFFFAOYSA-N	CC1=C(O)C(CN)=C(CO)C=N1		169.0929:49517 170.09625:11098 171.09961:2447		109546	114454		127599	130777		122045	112314		115401	117436		109851	110657		98665	106734		111761	105139		113905	118421	89325	73857
Pyridoxal	1.72	166.048	[M-H2O-H]-	ion correlated with 8684; adduct linked to 5980_[M+Cl]-	1	C8H9NO3		RADKZDMFGJYCBB-UHFFFAOYSA-N	CC1=C(O)C(C=O)=C(CO)C=N1		166.0493:62984 167.05265:5238 168.05601:2180	283219	260646	269889	337465	343168	345218	516473	509045	512746	259644	262645	276234	281764	279483	263517	537934	553923	574589	303135	293436	312215	289767	284782	295670	588126	566535	606220
Putrescine; LC-ESI-QTOF; MS2; CE	0.73	89.1067	[M+NH4]+	adduct linked to 41_[M+H]+; similar chromatogram in higher mz_2326	1	C4H12N2		KIDHWZJUCRJVML-UHFFFAOYSA-N	NCCCCN		89.10793:237331 90.11128:28427 91.11464:1029		700107	710648		343250	339656		249888	245570		696469	679969		303171	314055		295273	293319		601920	639818		225364	262387	210257	185680
Pterine	2.56	164.057	[M+2H]+	adduct linked to 2999_[M+NH4]+	0.222222	C6H5N5O		HNXQXTQTPAJEJL-UHFFFAOYSA-N	OC1=NC(=N)NC2=C1N=CC=N2		164.05742:6201 165.06077:1490 166.06413:1090	18245	15897	25864	26255	21279	17442	30310	21230	39281	24458	20577	18748	22106	15226	19081	31331	33368	28458	15914	20876	19018	25459	15386	17303	35729	27112	24327
Pseudoephedrine M+H	0.67	166.123	[M+H]+		0.333333	C10H15NO		KWGRBVOPPLSCSI-WPRPVWTQSA-N	CN[C@@H](C)[C@H](O)C1=CC=CC=C1		166.12212:55726 167.12547:8100 168.12883:14981	302587	2712	298125	257704	332195	494403	244076	239495	225420	480369	531949	1061	312737	300154	367855	420026	288907	249081	408808	194142	422089	425357	253116	358334	286481	249856	277157
PS(18:1/16,17-EpDPE)	14.29	848.507	[M+FA-H]-	ion correlated with 20807; adduct linked to 20747_[M+Na-2H]-	0.111111	C46H76NO11P		QDQUELPWYILSFA-YQUQWSCKNA-N	CCCCCCCC\C=C/CCCCCCCC(=O)OCC(COP(O)(=O)OCC(N)C(O)=O)OC(=O)CC\C=C/C\C=C/C\C=C/C\C=C/CC1OC1C\C=C/CC		848.50757:11317 849.51092:8958 850.51428:15495	50652	7112	29133	58345	44902	42237	16692	14842	16609	1991	2086	2472	39810	51528	37332	19511	17868	25448	1341	1090	794	29289	13805	12031	21035	22793	16505
PS(16:0/11,12-EET)	13.34	798.49	[M-H]-	ion correlated with 21963; ion correlated with 22736; ion correlated with 18377; ion correlated with 23845; ion correlated with 20316; ion correlated with 21235; ion correlated with 22195; ion correlated with 10500; ion correlated with 21892; ion correlated with 20347; ion correlated with 21319; ion correlated with 21953; ion correlated with 21296; ion correlated with 19338; ion correlated with 1…	0.407407	C42H74NO11P		IRZRWFRLFFLLBH-VEYJYJBBNA-N	CCCCCCCCCCCCCCCC(=O)OCC(COP(O)(=O)OCC(N)C(O)=O)OC(=O)CCC\C=C/C\C=C/CC1OC1C\C=C/CCCCC		798.49023:29995 799.49358:28860 800.49694:55035	110633	10868	64848	102713	68735	100558	27150	38373	29309	2450	1697	3870	208917	139138	123967	73463	41770	56825	1983	1725	2456	60443	28486	39123	38672	40688	40856
PS 35:7; PS 13:1-22:6; [M-H]-	6.09	762.436	[M+H]+	ion correlated with 26031	0.166667	C41H66NO10P		RQEVRDHRYJXOHT-VPMBWMMNNA-N	CCC\C=C/CCCCCCCC(=O)OCC(COP(O)(=O)OCC(N)C(O)=O)OC(=O)CC\C=C/C\C=C/C\C=C/C\C=C/C\C=C/C\C=C/CC		762.43494:4852 763.43829:4212 764.44165:1548		2500	3582		10151	7918		19423	16852		2343	3816		8399	6512		18012	14394		2173	3072		4063	6557	16689	11402
PS 34:8; PS 16:4-18:4; [M+H]+	5.31	748.41	[M+H]+		0.037037	C40H62NO10P		SALATSNUJBIMSH-JXHSLMTKNA-N	CC\C=C/C\C=C/C\C=C/C\C=C/CCCCC(=O)OC(COC(=O)CC\C=C/C\C=C/C\C=C/C\C=C/CC)COP(O)(=O)OCC(N)C(O)=O		748.41034:7479 749.41369:4622 750.41705:3173	44867	44440	43840	53219	45633	48923	31773	30958	32986	44025	44043	43435	48148	44354	42213	35585	34243	35099	41678	39637	39344	42183	48840	44816	38250	37645	35835
PS 34:8; PS 16:3-18:5; [M-H]-	5.56	746.401	[M+H]+	ion correlated with 19694	0.0555556	C40H62NO10P		MEUKUKKUCVJSSN-MAZKMEAVNA-N	CC\C=C/C\C=C/C\C=C/CCCCCC(=O)OCC(COP(O)(=O)OCC(N)C(O)=O)OC(=O)C\C=C/C\C=C/C\C=C/C\C=C/C\C=C/CC		746.40125:4568 747.4046:4432 748.40796:2016		9188	14220		11061	7298		33985	29345		5795	6989		9296	12239		33575	18137		6054	7075		5371	8095	17257	27920
PS 32:4; PS 16:2-16:2; [M-H]-	6.2	726.43	[M+H]+	ion correlated with 13070; ion correlated with 13056	0.0740741	C38H66NO10P		JXQAMVNSWDGTJQ-ALZJNQEANA-N	CCC\C=C/C\C=C/CCCCCCCC(=O)OCC(COP(O)(=O)OCC(N)C(O)=O)OC(=O)CCCCCCC\C=C/C\C=C/CCC		726.42542:3651 727.42877:4793 728.43213:2917	10438	11028	9900	12793	11431	11302	3442	3606	4055	9873	8294	9821	7664	7709	8033	4186	4334	3967	6706	6349	6622	10730	8874	10058	3669	3132	3805
PS 31:6; PS 13:1-18:5; [M-H]-	5.41	708.389	[M+H]+		0.037037	C37H60NO10P		BCINJZHIMQMDQK-JBVGDYRHNA-N	CCC\C=C/CCCCCCCC(=O)OCC(COP(O)(=O)OCC(N)C(O)=O)OC(=O)C\C=C/C\C=C/C\C=C/C\C=C/C\C=C/CC		708.38885:12488 709.3922:5555 710.39556:3345	59304	55922	57015	81241	76246	71080	46237	44817	44902	55521	55026	48654	68493	65610	65277	53584	50388	49750	58699	58011	58218	71603	72947	70551	55612	52755	54416
PS 31:4; PS 7:0-24:4; [M-H]-	6.07	712.413	[M+H]+	ion correlated with 12264	0.259259	C37H64NO10P		ISHOQKPGXLEYKQ-ZRENGBSJNA-N	CCCCCCC(=O)OCC(COP(O)(=O)OCC(N)C(O)=O)OC(=O)CCCCCCCCCC\C=C/C\C=C/C\C=C/C\C=C/CC		712.41345:4664 713.4168:3707 714.42016:4515	2911	2671	3115	2856	3295	2918	7537	7006	7612	1943	3012	2615	3265	2590	3193	11037	15609	17716	3253	3611	2833	1597	2877	3567	8580	8808	9375
PS 29:3; PS 13:1-16:2; [M+H]+	5.59	688.429	[M+H]+		0.185185	C35H62NO10P		NUDZHYBNARNSMP-XQPAXWOQNA-N	CCC\C=C/CCCCCCCC(=O)OCC(COP(O)(=O)OCC(N)C(O)=O)OC(=O)CCCCCCC\C=C/C\C=C/CCC		688.42725:2560 689.4306:2456 690.43396:689	8009	7404	6439	11487	7036	8431	4215	4332	4367	6303	7012	5202	6497	7404	6754	3126	5490	6082	6477	6698	6898	6765	5870	6630	5357	3789	3462
PS 27:0; PS 2:0-25:0; [M-H]-	7.64	664.418	[M+CH3OH+H]+	ion correlated with 16022; ion correlated with 16512; ion correlated with 25790; ion correlated with 16772; ion correlated with 16797; ion correlated with 26071; adduct linked to 16518_[M+ACN+H]+	0.166667	C33H64NO10P		BQOAOGHHUVGKIW-UHFFFAOYNA-N	CCCCCCCCCCCCCCCCCCCCCCCCC(=O)OC(COC(C)=O)COP(O)(=O)OCC(N)C(O)=O		664.41437:2315 665.41772:2569 666.42108:547		1399	1314		674	1211		3124	4127		2278	806		1431	1317		6585	7993		800	763		1062	1197	4525	3339
PS 25:0; PS 3:0-22:0; [M-H]-	6.41	636.386	[M+H]+	ion correlated with 11697	0.518518	C31H60NO10P		HSYTWLITVMHPCA-UHFFFAOYNA-N	CCCCCCCCCCCCCCCCCCCCCC(=O)OC(COC(=O)CC)COP(O)(=O)OCC(N)C(O)=O		636.38727:12325 637.39062:3993 638.39398:4953	7046	9457	8424	9009	5718	7994	20689	19360	23456	7035	10011	8240	13254	10356	11512	52856	51855	55706	12643	15309	16980	7593	10275	13173	30224	31153	32962
PS 24:5; PS 4:0-20:5; [M-H]-	3.41	612.294	[M+K]+	adduct linked to 2478_[M+3H]3+; adduct linked to 12662_[M+H-2H2O]+	0.944444	C30H48NO10P		BRDVQKMGNDXOBE-AAQCHOMXNA-N	CCCC(=O)OCC(COP(O)(=O)OCC(N)C(O)=O)OC(=O)CCC\C=C/C\C=C/C\C=C/C\C=C/C\C=C/CC		612.29346:10210 613.29681:4449 614.30017:1508		17248	20127		33517	31543		33192	35557		12605	15825		25840	28034		28131	32953		12475	11146		15695	13650	23469	23520
PS 23:4; PS 5:0-18:4; [M+H]+	3.55	602.306	[2M+H]+	adduct linked to 5877_[M+NH4]+	0.5	C29H48NO10P		ACWUGMDAUYJBBK-KUXGPOOQNA-N	CCCCC(=O)OCC(COP(O)(=O)OCC(N)C(O)=O)OC(=O)CCCC\C=C/C\C=C/C\C=C/C\C=C/CC		602.30585:7328 603.3092:4305 604.31256:2568		12871	12538		25361	26534		25751	28173		6593	8936		15536	19360		23328	29629		8738	9376		10936	7863	20607	19238
PS 21:1; PS 5:0-16:1; [M-H]-	4.39	578.309	[M+CH3OH+H]+	adduct linked to 14087_[M+ACN+H]+	0.222222	C27H50NO10P		ZTDSZOYFQODTGK-KHPPLWFENA-N	CCCCCC\C=C/CCCCCCCC(=O)OC(COC(=O)CCCC)COP(O)(=O)OCC(N)C(O)=O		578.30902:10213 579.31237:2108 580.31573:1396		6347	6628		25494	19754		60759	74507		4725	4729		21924	18272		115915	134506		12047	7670		16369	18784	50538	47795
PS 20:3; PS 4:0-16:3; [M-H]-	3.49	560.261	[M+H]+		0.0555556	C26H44NO10P		YOROYQGIWYEWED-AGRJPVHONA-N	CCCC(=O)OCC(COP(O)(=O)OCC(N)C(O)=O)OC(=O)CCCCC\C=C/C\C=C/C\C=C/CC		560.26129:4438 561.26464:1168 562.268:1503		6011	3838		12233	8217		16228	19626		4758	4593		8909	7157		16332	15038		6634	4650		4314	3178	22256	12210
PS 19:3; PS 3:0-16:3; [M+H]+	3	548.269	[M+H]+		0.259259	C25H42NO10P		IIAHKYAJWGIKMV-AGRJPVHONA-N	CC\C=C/C\C=C/C\C=C/CCCCCC(=O)OC(COC(=O)CC)COP(O)(=O)OCC(N)C(O)=O		548.26599:4332 549.26934:2059 550.2727:228	1575	1088	1812	5050	3188	3419	16313	16171	17653	875	1100	1365	1735	2299	2911	14344	14570	15365	2354	818	1242	1658	2170	1898	8862	8103	7893
PS 19:2; PS 3:0-16:2; [M+H]+	3.75	550.277	[M+H]+		0.222222	C25H44NO10P		SHXAFYHPJHDWHO-HZJYTTRNNA-N	CCC\C=C/C\C=C/CCCCCCCC(=O)OC(COC(=O)CC)COP(O)(=O)OCC(N)C(O)=O		550.27759:5278 551.28094:2794 552.2843:2404		7426	9069		16893	14462		20517	22248		5651	6176		12451	10625		23708	22897		6274	4680		7813	5700	18877	21595
PS 17:0; PS 2:0-15:0; [M-H]-	4.72	524.261	[M+2H]2+	adduct linked to 12783_[M+K]2+	0.666667	C23H44NO10P		MEUYHDDFYYZLGE-UHFFFAOYNA-N	CCCCCCCCCCCCCCC(=O)OC(COC(C)=O)COP(O)(=O)OCC(N)C(O)=O		524.26074:8280 525.26409:4474 526.26745:1485		8668	7531		23203	22016		34514	26582		6098	5661		23912	25884		29408	28151		8145	5848		13943	16484	24928	20707
PS 16:1; PS 2:0-14:1; [M+H]+	3.88	510.256	[M+NH4]+	ion correlated with 11393; ion correlated with 9274; ion correlated with 9205; ion correlated with 9203; ion correlated with 9278; ion correlated with 11808; ion correlated with 15562; ion correlated with 10044; ion correlated with 631; ion correlated with 9616; ion correlated with 9206; ion correlated with 9275; ion correlated with 9211; ion correlated with 10855; ion correlated with 9279; adduc…	0.148148	C22H40NO10P		DKJJBSLZFHNNIB-SREVYHEPNA-N	CCCC\C=C/CCCCCCCC(=O)OC(COC(C)=O)COP(O)(=O)OCC(N)C(O)=O		510.25214:4498 511.25549:1940 512.25885:750	3776	3879	3534	3857	3685	4580	17908	18611	17493	2641	3196	4587	2770	2543	2397	18811	19972	17947	4083	2149	2105	2272	1907	3165	14131	14103	16101
PS 16:0; PS 2:0-14:0; [M-H]-	4.4	510.248	[M+K]+	adduct linked to 11530_[M+CH3OH+H]+	0.388889	C22H42NO10P		BXPQVJCBSVYGCG-UHFFFAOYNA-N	CCCCCCCCCCCCCC(=O)OC(COC(C)=O)COP(O)(=O)OCC(N)C(O)=O		510.24802:6829 511.25137:2611 512.25473:1382		6117	8577		22504	25053		29675	34156		5966	6811		17683	21171		23189	26646		7414	5708		17734	17087	25059	19750
PS 15:0; PS 3:0-12:0; [M+H]+	3.78	498.254	[M+H]+		0.0555556	C21H40NO10P		REENIHYCMPMXQC-UHFFFAOYNA-N	CCCCCCCCCCCC(=O)OC(COC(=O)CC)COP(O)(=O)OCC(N)C(O)=O		498.25443:8547 499.25778:3917 500.26114:3153		25870	22876		41370	42613		78516	66945		15534	19305		36651	36711		58970	66063		14286	10856		20349	17832	54462	26878
PS 14:0; PS 2:0-12:0; [M-H]-	4.01	482.222	[M+H-2H2O]+	adduct linked to 13270_[M+ACN+H]+	0.166667	C20H38NO10P		AVLMBPHZWBOMAI-UHFFFAOYNA-N	CCCCCCCCCCCC(=O)OC(COC(C)=O)COP(O)(=O)OCC(N)C(O)=O		482.22162:5786 483.22497:3821 484.22833:1577		2959	2086		6131	9147		14877	15423		1865	1421		4682	3458		20703	19313		1695	1911		4063	4838	15950	17048
PS 13:0; PS 6:0-7:0; [M+H]+	3.27	470.222	[2M+H]2+	adduct linked to 10968_[M+NH4]+	0.944444	C19H36NO10P		HBHMCQBKZIFDNC-UHFFFAOYNA-N	CCCCCCC(=O)OC(COC(=O)CCCCC)COP(O)(=O)OCC(N)C(O)=O		470.22339:11301 471.22674:3962 472.2301:935		13188	11397		26794	25108		38655	37292		11069	10129		22082	20164		25988	31134		12989	15071		12862	13155	20415	19561
PS 12:0; PS 6:0-6:0; [M-H]-	3.03	454.181	[M+H]+		0.333333	C18H34NO10P		MIQYPPGTNIFAPO-UHFFFAOYNA-N	CCCCCC(=O)OCC(COP(O)(=O)OCC(N)C(O)=O)OC(=O)CCCCC		454.18546:4134 455.18881:1635 456.19217:1249		9100	8851		8374	6399		15062	20397		7062	6377		7176	5639		20763	15127		8265	5022		5548	6647	13763	10869
PS 12:0; PS 2:0-10:0; [M-H]-	3.78	454.185	[M+K]+	adduct linked to 7800_[M+H-2H2O]+	0.5	C18H34NO10P		HAGVHLFIOVOXGY-UHFFFAOYNA-N	CCCCCCCCCC(=O)OC(COC(C)=O)COP(O)(=O)OCC(N)C(O)=O		454.18674:8784 455.19009:1544 456.19345:978		15986	13129		21480	24327		31749	30409		13840	13856		23160	18059		36095	29313		18791	18407		26691	25948	30320	30041
protoporphyrin IX M+H	12.77	563.265	[M+K]+	adduct linked to 27807_[2M+H]+	0.388889	C34H34N4O4		ZCFFYALKHPIRKJ-UJJXFSCMSA-N	CC1=C(CCC(O)=O)C2=N\C\1=C/C1=C(C=C)C(C)=C(N1)\C=C1/N\C(=C/C3=N/C(=C\2)/C(CCC(O)=O)=C3C)C(C)=C1C=C		563.26605:6442 564.2694:2998 565.27276:783		23476	16026		13029	14589		9545	7602		2855	2826		10950	8357		5026	5084		14886	5006		5900	7427	6289	5742
Prostaglandin E1	1.46	353.231	[M-H]-		0.444444	C20H34O5		GMVPRGQOIOIIMI-DWKJAMRDSA-N	CCCCC[C@H](O)\C=C\[C@H]1[C@H](O)CC(=O)[C@@H]1CCCCCCC(O)=O		353.23325:7057 354.2366:412 355.23996:474	13197	10293	16532	36417	32031	36555	27930	22769	27156	16283	18704	14152	29970	25202	26000	26955	19679	20639	15779	12292	16639	25983	27109	26521	18472	16772	20648
Propranolol; LC-ESI-ITFT; MS2; CE	6.7	260.158	[M+H]+		0.0740741	C16H21NO2		AQHHHDLHHXJYJD-UHFFFAOYNA-N	CC(C)NCC(O)COC1=CC=CC2=CC=CC=C12		260.15793:3880 261.16128:3651 262.16464:2438	8502	10826	10349	15473	15781	14297	11952	12858	9192	11253	9267	10206	11122	11645	14509	15842	16901	14050	7364	7352	9308	13452	7854	10786	14838	12882	11106
PROPENOIC ACID	2.73	73.0332	[M+H]+		0.444444	C3H4O2		NIXOWILDQLNWCW-UHFFFAOYSA-N	OC(=O)C=C		73.03454:12111 74.03789:1011 75.04125:276	64128	15561	98253	58968	65840	63137	47800	78119	51311	84625	84651	51399	83286	43331	51077	47782	87161	87595	117329	78027	72929	56050	88645	48940	58922	85902	50549
Proline; LC-ESI-QTOF; MS2; CE	1.35	116.069	[M+H]+	adduct linked to 2401_[M+ACN+H]+	1	C5H9NO2		ONIBWKKTOPOVIA-UHFFFAOYNA-N	OC(=O)C1CCCN1		116.06827:231944 117.07162:17932 118.07498:6862	1141692	1171457	1143806	454414	468949	472403	172934	163833	170580	142395	173998	148476	335587	339693	346798	201520	210091	193516	184842	176562	190372	255829	270199	253018	1180833	1179440	1133911
Progesterone (Prometrium) [M+H]	11.64	315.23	[M+H-H2O]+	adduct linked to 7542_[M+K]+	0.333333	C21H30O2		RJKFOVLPORLFTN-LEZSPFLNSA-N	CC(=O)[C@@H]1CC[C@H]2[C@@H]3CCC4=CC(=O)CC[C@]4(C)[C@@H]3CC[C@]12C		315.22983:6184 316.23318:4261 317.23654:2944		18037	22442		12045	15248		16395	13964		11323	14498		11875	13984		30416	19376		18150	18995		18009	16858	18217	13840
Piperidine; LC-ESI-QTOF; MS2; CE	5.8	86.0947	[M+H-2H2O]+	adduct linked to 2498_[M+K]+	1	C5H11N		NQRYJNQNLNOLGT-UHFFFAOYSA-N	C1CCNCC1		86.09477:1549774 87.09812:147959 88.10148:32100	1581758	1572916	1571090	2262161	2198436	2193899	4223072	4325710	4070213	1374572	1398953	1346771	1587922	1614402	1600945	4368034	4314932	4360097	1373706	1343755	1301249	1303821	1244458	1275805	3820694	3768824	3736421
Piperazine	4.63	87.0915	[M+H]+		0.0740741	C4H10N2		GLUUGHFHXGJENI-UHFFFAOYSA-N	C1CNCCN1		87.09143:18023 88.09478:41714 89.09814:10249	82081	146776	124785	144499	105416	203921	96084	197813	157161	142558	127663	83346	215419	139296	168658	164995	74518	146000	120876	96089	119891	140783	164578	81532	136626	129446	129919
PIMELIC ACID	1.35	159.066	[M-3H]-	adduct linked to 3516_[M-H2O-H]-	0.925926	C7H12O4		WLJVNTCWHIRURA-UHFFFAOYSA-N	OC(=O)CCCCCC(O)=O		159.067:31792 160.07035:4604 161.07371:1005	138233	131103	139241	151374	148787	158567	182301	101764	180286	171145	204658	204742	153355	193186	162482	61643	184286	171776	179483	176652	213770	156395	163194	156720	155917	158003	164579
PI(18:1e/20-HETE)	18.15	885.547	[M+Na-2H]-	adduct linked to 23045_[M+K-2H]-	0.037037	C47H83O13P		IREMXRJEWAASIQ-CNQVUORDNA-N	CCCCCCCCCCCCCCCC\C=C/OCC(COP(O)(=O)OC1C(O)C(O)C(O)C(O)C1O)OC(=O)CCC\C=C/C\C=C/C\C=C/C\C=C/CCCCCO		885.54742:7498 886.55077:12116 887.55413:17656	80029	10577	32668	23079	14065	13194	14459	10964	20491	2267	1673	5067	31383	14122	11738	12006	12121	14991	1324	629	767	12304	13056	14041	10496	13698	15119
PI(18:1/16,17-EpDPE)	12.94	923.525	[M-H]-		0.111111	C49H81O14P		FSSKBROLCRDWCZ-YQUQWSCKNA-N	CCCCCCCC\C=C/CCCCCCCC(=O)OCC(COP(O)(=O)OC1C(O)C(O)C(O)C(O)C1O)OC(=O)CC\C=C/C\C=C/C\C=C/C\C=C/CC1OC1C\C=C/CC		923.52924:11550 924.53259:15731 925.53595:8438	41757	5237	15100	40154	35865	53535	22610	39572	35353	821	574	2685	146833	40153	50446	34413	30532	26494	820	529	586	37723	13082	16146	39151	35081	27864
PI(18:0/14-HDoHE)	12.8	925.544	[M-H]-		0.0740741	C49H83O14P		YGKHNBHVZIZHAN-BEYGNNPWNA-N	CCCCCCCCCCCCCCCCCC(=O)OCC(COP(O)(=O)OC1C(O)C(O)C(O)C(O)C1O)OC(=O)CC\C=C/C\C=C/C\C=C/C=C/C(O)C\C=C/C\C=C/CC		925.54889:3162 926.55224:3155 927.5556:3353	30546	3737	13223	45268	25620	21672	14753	22718	14953	1264	756	1303	62144	29621	25641	33582	36092	18584	835	843	534	13934	8410	14637	34253	20808	16894
PI(18:0/12-HETE)	14.43	901.543	[M-H]-	adduct linked to 23649_[M+Cl]-	0.111111	C47H83O14P		QEVVAHWVYYIHLH-RCVWLJBVNA-N	CCCCCCCCCCCCCCCCCC(=O)OCC(COP(O)(=O)OC1C(O)C(O)C(O)C(O)C1O)OC(=O)CCC\C=C/C\C=C/C=C/C(O)C\C=C/CCCCC		901.54547:8415 902.54882:18736 903.55218:15831	56663	8885	16931	27271	20959	19871	22018	15856	6878	1493	929	2722	51320	32754	13723	21875	7387	8030	1374	1662	987	12388	7302	9346	15683	15734	9252
PI(18:0/11,12-EpETE)	14.77	899.534	[M-H]-		0.037037	C47H81O14P		MNWOINCUEIFGER-QBMKYDCVNA-N	CCCCCCCCCCCCCCCCCC(=O)OCC(COP(O)(=O)OC1C(O)C(O)C(O)C(O)C1O)OC(=O)CCC\C=C/C\C=C/CC1OC1C\C=C/C\C=C/CC		899.53381:2987 900.53716:5747 901.54052:7037	59770	9726	16384	29630	16607	32692	8119	3613	6026	1524	1587	1697	26727	12961	19631	8358	4430	4704	1431	961	872	9523	4567	9316	7057	5190	6445
PI(17:0/18-HETE)	14.83	887.53	[M-H]-		0.037037	C46H81O14P		HMRNADXJZCWMEO-ZIPWBXNCNA-N	CCCCCCCCCCCCCCCCC(=O)OCC(COP(O)(=O)OC1C(O)C(O)C(O)C(O)C1O)OC(=O)CCC\C=C/C\C=C/C\C=C/C\C=C/CCC(O)CC		887.53015:4000 888.5335:2819 889.53686:11898	27601	3842	32015	45687	30510	33396	9237	3189	7402	1890	936	4097	52982	41349	18945	11386	9846	6482	1799	1750	1350	25945	15957	13328	4108	4693	3499
PI(17:0/15-HEPE)	17.76	885.516	[M-H]-		0.037037	C46H79O14P		ZHPOXIRXNWYFHZ-ULZSAYCTNA-N	CCCCCCCCCCCCCCCCC(=O)OCC(COP(O)(=O)OC1C(O)C(O)C(O)C(O)C1O)OC(=O)CCC\C=C/C\C=C/C\C=C/CC(O)\C=C\C=C/CC		885.51611:6660 886.51946:7492 887.52282:4587	46946	6327	30384	12247	29138	22513	22582	36220	15089	710	1278	1497	7194	12688	18665	25806	14123	12509	662	597	356	47941	27600	14439	20195	18490	19099
PI(16:1/13-HODE)	12.81	847.496	[M-H]-	ion correlated with 14484; ion correlated with 11736	0.037037	C43H77O14P		WTFGWIPYUMWFDU-CDWHNJLCNA-N	CCCCCC\C=C/CCCCCCCC(=O)OCC(COP(O)(=O)OC1C(O)C(O)C(O)C(O)C1O)OC(=O)CCCCCCC\C=C/C=C/C(O)CCCCC		847.49622:6295 848.49957:8859 849.50293:6826	122415	15138	44767	92443	88646	120265	31323	40139	38384	1158	896	2856	162726	101865	135026	61624	42868	29855	874	733	1596	52194	23248	42900	44531	53351	39223
PI(16:0/12-HEPE)	13.35	871.493	[M-H]-	ion correlated with 17663; ion correlated with 17074; ion correlated with 21298; ion correlated with 16933; ion correlated with 20565; ion correlated with 22239; ion correlated with 20129; ion correlated with 17010	0.185185	C45H77O14P		VJKIZWMSJFYGTI-STUHMGNBNA-N	CCCCCCCCCCCCCCCC(=O)OCC(COP(O)(=O)OC1C(O)C(O)C(O)C(O)C1O)OC(=O)CCC\C=C/C\C=C/C=C/C(O)C\C=C/C\C=C/CC		871.49243:6919 872.49578:5943 873.49914:5896	92898	6901	23761	63517	40533	57425	20002	19302	30926	1210	484	2617	104219	60427	62040	32263	19890	16510	1290	1413	1079	40430	16533	16543	27452	20545	16826
PI(16:0/11,12-EET)	6.21	873.51	[M-H]-		0.296296	C45H79O14P		SJEYMSDBMATACT-VEYJYJBBNA-N	CCCCCCCCCCCCCCCC(=O)OCC(COP(O)(=O)OC1C(O)C(O)C(O)C(O)C1O)OC(=O)CCC\C=C/C\C=C/CC1OC1C\C=C/CCCCC		873.51111:1210 874.51446:1148 875.51782:971	6668	5042	4850	4443	4374	5366	2848	3266	3223	4643	4825	5268	4227	3646	3712	2140	3055	3065	5509	3413	4401	3831	4243	3542	2369	1840	2721
PI(16:0/10-HDoHE)	13.36	897.509	[M+TFA-H]-	ion correlated with 16693; ion correlated with 17246; ion correlated with 12157; ion correlated with 17109; ion correlated with 21616; ion correlated with 19073; ion correlated with 17505; ion correlated with 14489; ion correlated with 22171; ion correlated with 20735; ion correlated with 16608; ion correlated with 16027; ion correlated with 16581; ion correlated with 18332; ion correlated with 1…	0.555556	C47H79O14P		UPTNXXBINLOTFN-UQRKTCNDNA-N	CCCCCCCCCCCCCCCC(=O)OCC(COP(O)(=O)OC1C(O)C(O)C(O)C(O)C1O)OC(=O)CC\C=C/C\C=C/CC(O)\C=C\C=C/C\C=C/C\C=C/CC		897.50928:15954 898.51263:42428 899.51599:26991	39174	7694	19317	41067	37312	41395	22186	17454	16868	1321	1499	1471	96575	40431	42260	20128	18543	15122	1038	1940	773	34464	16587	11383	14012	32042	10038
PI 8:0; PI 2:0-6:0; [M-H]-	3.01	473.147	[M+H]+		0.592593	C17H31O13P		ORTFKXLZZMPUSI-UHFFFAOYNA-N	CCCCCC(=O)OC(COC(C)=O)COP(O)(=O)OC1C(O)C(O)C(O)C(O)C1O		473.14496:4054 474.14831:2340 475.15167:284	12114	10913	11715	8802	8255	10451	731	892	574	13044	10387	11581	5950	7051	5260	994	109	446	12883	13093	12671	7125	9213	9084	397	525	374
PI 33:2; PI 13:1-20:1; [M-H]-	7.85	819.508	[M+H]+		0.296296	C42H77O13P		WTYHOFLKAFTIAD-YQPLWNAZNA-N	CCCCCCCC\C=C/CCCCCCCCCC(=O)OC(COC(=O)CCCCCCC\C=C/CCC)COP(O)(=O)OC1C(O)C(O)C(O)C(O)C1O		819.50958:1452 820.51293:895 821.51629:53	4367	4973	3866	4700	3281	3536	4544	4847	3921	4435	5367	4151	4494	3162	4098	3724	5403	4687	3161	4772	3298	5434	3215	3532	4700	4708	4484
PI 29:4; PI 13:1-16:3; [M-H]-	5.28	759.418	[M+H]+	ion correlated with 13759; ion correlated with 13764; ion correlated with 13746; ion correlated with 13751	0.37037	C38H65O13P		WABVSZJJSVYTEV-FALJLNFXNA-N	CCC\C=C/CCCCCCCC(=O)OCC(COP(O)(=O)OC1C(O)C(O)C(O)C(O)C1O)OC(=O)CCCCC\C=C/C\C=C/C\C=C/CC		759.41394:51579 760.41729:55151 761.42065:124672	146605	153940	136649	228012	197858	207390	232904	207541	222581	147367	144542	137468	181519	192791	198240	240409	208903	211893	147861	164021	157740	160024	204899	203202	219774	203328	201849
PI 28:6; PI 6:0-22:6; [M-H]-	4.54	741.365	[M+H]+	ion correlated with 13347; ion correlated with 13350; ion correlated with 13357; ion correlated with 13345; ion correlated with 13339; ion correlated with 13342	0.222222	C37H59O13P		GQBLCICDXVFTMF-NZSKKQKANA-N	CCCCCC(=O)OCC(COP(O)(=O)OC1C(O)C(O)C(O)C(O)C1O)OC(=O)CC\C=C/C\C=C/C\C=C/C\C=C/C\C=C/C\C=C/CC		741.36444:5442 742.36779:4557 743.37115:3875	15546	16287	17406	20505	18265	15034	6364	6213	6339	16276	12441	12167	13231	15094	12879	8184	6490	6382	15410	15218	14173	16830	15559	17144	6717	7093	6285
PI 28:0; PI 2:0-26:0; [M-H]-	8.01	753.445	[M+H]+		0.148148	C37H71O13P		VJIXOYBPWBILKX-UHFFFAOYNA-N	CCCCCCCCCCCCCCCCCCCCCCCCCC(=O)OC(COC(C)=O)COP(O)(=O)OC1C(O)C(O)C(O)C(O)C1O		753.44763:4288 754.45098:1847 755.45434:519	6498	2299	4828	15162	8928	12830	20200	20534	20827	4164	4865	3630	8755	8554	10496	39447	20129	36801	19284	23171	14521	16871	30814	23785	19681	25588	22358
PI 27:4; PI 3:0-24:4; [M-H]-	5.34	731.37	[M+H]+		0.148148	C36H61O13P		AQXLWGXKRFBXHY-AFSLFLIVNA-N	CC\C=C/C\C=C/C\C=C/C\C=C/CCCCCCCCCCC(=O)OC(COC(=O)CC)COP(O)(=O)OC1C(O)C(O)C(O)C(O)C1O		731.37854:13976 732.38189:18414 733.38525:128760	62413	60998	62811	78895	72860	76194	94286	92132	96916	54900	60842	53990	76292	77740	66803	88393	91665	80586	59814	54501	63981	67930	69955	68444	82294	87497	75315
PI 26:3; PI 4:0-22:3; [M-H]-	5.36	719.37	[M+H]+	ion correlated with 12903	0.148148	C35H61O13P		DTVNMLCLTQIQLF-ORZIMQNZNA-N	CCCCC\C=C/C\C=C/C\C=C/CCCCCCCCC(=O)OC(COC(=O)CCC)COP(O)(=O)OC1C(O)C(O)C(O)C(O)C1O		719.37335:5249 720.3767:4782 721.38006:8369	22033	20976	19883	28652	29223	27075	25663	22207	26010	18081	20523	17670	26941	27689	24814	24934	24490	26425	20476	20662	21019	22978	24694	26230	26611	27533	24987
PI 26:2; PI 13:1-13:1; [M-H]-	5.38	721.387	[M+H]+		0.037037	C35H63O13P		MJNVOJMXCQNNHZ-XOHWUJONNA-N	CCC\C=C/CCCCCCCC(=O)OCC(COP(O)(=O)OC1C(O)C(O)C(O)C(O)C1O)OC(=O)CCCCCCC\C=C/CCC		721.38739:4166 722.39074:3844 723.3941:1919	21559	20166	19980	22432	21508	21345	18187	16445	19024	20810	19878	18237	18531	19699	18735	17424	19164	20948	19683	19138	18264	19149	19995	22788	21769	20512	20423
PI 25:3; PI 3:0-22:3; [M-H]-	5.4	705.359	[M+H]+	ion correlated with 12594; ion correlated with 12598; ion correlated with 12582	0.148148	C34H59O13P		VKSPRFLAXPNSOS-ORZIMQNZNA-N	CCCCC\C=C/C\C=C/C\C=C/CCCCCCCCC(=O)OC(COC(=O)CC)COP(O)(=O)OC1C(O)C(O)C(O)C(O)C1O		705.36536:10164 706.36871:11833 707.37207:41592	35157	32566	30657	50782	46103	48722	50632	48558	53713	33046	31234	30079	49931	51456	48451	52861	49374	49628	35638	40818	37690	43644	45384	42296	53994	51448	48935
PI 25:1; PI 11:0-14:1; [M-H]-	5.41	709.4	[M+H]+		0.037037	C34H63O13P		VYQNZFTXECUVLB-LUAWRHEFNA-N	CCCCCCCCCCC(=O)OCC(COP(O)(=O)OC1C(O)C(O)C(O)C(O)C1O)OC(=O)CCCCCCC\C=C/CCCC		709.40039:6234 710.40374:3300 711.4071:1790	27006	23928	24800	33318	32017	29459	20622	20368	20112	25146	24431	23012	28121	28101	27315	22099	21725	20956	25428	23563	25044	28988	30902	29096	24451	23047	24044
PI 23:2; PI 2:0-21:2; [M-H]-	5.47	679.353	[M+H]+		0.148148	C32H57O13P		AXUIFTNSIRGZLQ-MURFETPANA-N	CCCCCC\C=C/C\C=C/CCCCCCCCCC(=O)OC(COC(C)=O)COP(O)(=O)OC1C(O)C(O)C(O)C(O)C1O		679.34631:1751 680.34966:2188 681.35302:1299	4660	4693	4197	5984	6140	5524	4356	4276	5212	5410	6139	4381	6022	6807	6908	5854	6278	4558	5106	6003	4643	6621	5661	6957	5766	6750	6032
PI 22:4; PI 4:0-18:4; [M-H]-	3.84	661.296	[M+ACN+H]+	adduct linked to 14996_[M+H]+	0.777778	C31H51O13P		DHRAEIJSMZXFKC-AFSLFLIVNA-N	CCCC(=O)OCC(COP(O)(=O)OC1C(O)C(O)C(O)C(O)C1O)OC(=O)CCCC\C=C/C\C=C/C\C=C/C\C=C/CC		661.30225:7398 662.3056:4466 663.30896:1465		16759	13487		17393	15149		26294	31365		9723	10079		16675	13851		20653	24433		8994	11140		8080	11812	20715	18423
PI 22:3; PI 6:0-16:3; [M-H]-	3.94	663.328	[M+ACN+H]+	adduct linked to 15955_[M+CH3OH+H]+	0.388889	C31H53O13P		YHIOVKIZFBLDDS-XQOKXTRKNA-N	CCCCCC(=O)OCC(COP(O)(=O)OC1C(O)C(O)C(O)C(O)C1O)OC(=O)CCCCC\C=C/C\C=C/C\C=C/CC		663.32269:4747 664.32604:1934 665.3294:2093		15403	13841		10738	12375		19666	16302		12380	7145		9660	7637		21703	24698		9697	10389		6911	4951	20538	20853
PI 22:0; PI 4:0-18:0; [M-H]-	5.44	669.348	[M+H]+		0.5	C31H59O13P		GKIFHSDQDZPTMO-UHFFFAOYNA-N	CCCCCCCCCCCCCCCCCC(=O)OC(COC(=O)CCC)COP(O)(=O)OC1C(O)C(O)C(O)C(O)C1O		669.35596:6919 670.35931:665 671.36267:1804		10056	9300		14406	13980		26641	22935		6217	5771		10895	11872		27888	27268		7371	7932		8711	11523	16762	18450
PI 21:5; PI 3:0-18:5; [M-H]-	3.2	645.258	[M+H]+	adduct linked to 16351_[M+Na]+	0.111111	C30H47O13P		UHFDVTRPBGIPDR-AAQCHOMXNA-N	CC\C=C/C\C=C/C\C=C/C\C=C/C\C=C/CC(=O)OC(COC(=O)CC)COP(O)(=O)OC1C(O)C(O)C(O)C(O)C1O		645.26233:2595 646.26568:1381 647.26904:1059		3272	3124		3314	3365		9290	11996		2706	2419		4774	3625		7330	8432		1708	3368		5377	3541	8622	6824
PI 20:2; PI 4:0-16:2; [M-H]-	3.48	637.305	[M+K]+	adduct linked to 14426_[M+2H]+	0.333333	C29H51O13P		SQDZLRGTERXYCQ-HZJYTTRNNA-N	CCC\C=C/C\C=C/CCCCCCCC(=O)OC(COC(=O)CCC)COP(O)(=O)OC1C(O)C(O)C(O)C(O)C1O		637.30292:4247 638.30627:1998 639.30963:644		6876	6498		9389	11480		18537	14469		5686	4904		8001	7270		15539	12564		4114	4786		4701	5984	10478	14346
PI 20:0; PI 5:0-15:0; [M-H]-	4.67	641.321	[M+CH3OH+H]+	adduct linked to 14764_[M+3H]+	0.388889	C29H55O13P		UKDDIVNXOYRDAO-UHFFFAOYNA-N	CCCCCCCCCCCCCCC(=O)OC(COC(=O)CCCC)COP(O)(=O)OC1C(O)C(O)C(O)C(O)C1O		641.32501:7374 642.32836:2746 643.33172:1782		7914	24896		33569	39566		28866	52511		13327	11056		28349	34651		43078	62917		10011	5850		22495	22074	41617	44040
PI 19:0; PI 6:0-13:0; [M-H]-	4.33	627.304	[M+H]+	adduct linked to 14182_[M+H-2H2O]+	0.333333	C28H53O13P		INLOLLCGDSRTDU-UHFFFAOYNA-N	CCCCCCCCCCCCC(=O)OC(COC(=O)CCCCC)COP(O)(=O)OC1C(O)C(O)C(O)C(O)C1O		627.30511:7765 628.30846:3289 629.31182:1765		9695	8454		22509	26654		15623	26656		6620	6360		12259	12501		26268	25845		9284	6596		6957	6870	25244	25523
PI 19:0; PI 2:0-17:0; [M-H]-	5.17	627.324	[M+K]+	adduct linked to 13590_[M+H-H2O]+	0.444444	C28H53O13P		ABIRKXCBKMVJLN-UHFFFAOYNA-N	CCCCCCCCCCCCCCCCC(=O)OC(COC(C)=O)COP(O)(=O)OC1C(O)C(O)C(O)C(O)C1O		627.3205:7682 628.32385:3554 629.32721:5518		10045	5327		23325	20923		29217	34889		2985	6780		14131	15649		35425	34766		3474	2545		10731	10757	24137	22454
PI 18:2; PI 2:0-16:2; [M-H]-	4.19	609.258	[M+H]+	ion correlated with 9604; adduct linked to 15844_[M+ACN+H]+	0.166667	C27H47O13P		AJIIGTWKCIIOSV-AFJQJTPPNA-N	CCC\C=C/C\C=C/CCCCCCCC(=O)OC(COC(C)=O)COP(O)(=O)OC1C(O)C(O)C(O)C(O)C1O		609.26343:5470 610.26678:1065 611.27014:1646		7277	6359		9710	11096		24106	17610		6128	6524		10808	11748		14909	20267		5227	6573		7839	7874	16166	12152
PI 13:0; PI 6:0-7:0; [M-H]-	2.89	543.217	[M+H]+		0.259259	C22H41O13P		VOATYPOCUNWFSJ-UHFFFAOYNA-N	CCCCCCC(=O)OC(COC(=O)CCCCC)COP(O)(=O)OC1C(O)C(O)C(O)C(O)C1O		543.21454:4084 544.21789:4513 545.22125:1894	10487	11167	12758	12721	31133	11627	2206	2272	2738	12694	12259	11141	21095	35352	12789	2002	3623	865	12613	11612	13740	18707	19659	20161	2408	2447	1701
Phytosphingosine M+H	4.61	318.301	[M+H]+	ion correlated with 6607	0.62963	C18H39NO3		AERBNCYCJBRYDG-UHFFFAOYNA-N	CCCCCCCCCCCCCCC(O)C(O)C(N)CO		318.30081:79806 319.30416:25634 320.30752:3553	18541	15991	15971	34093	30666	27947	287559	279478	284944	16441	17657	12415	22439	20779	11865	254797	252142	270563	13847	14915	15481	21794	13661	16840	135362	126450	128494
P-HYDROXYBENZOIC ACID	0.58	137.022	[M+FA-H]-	adduct linked to 2399_[M+Na-2H]-	1	C7H6O3		FJKROLUGYXJWQN-UHFFFAOYSA-N	OC(=O)C1=CC=C(O)C=C1		137.02205:7668 138.0254:11112 139.02876:5983	24482	20444	32254	18050	23239	15788	19097	23357	18024	17639	25268	23392	18681	20368	25549	22949	20281	28140	21319	19229	23813	17247	18996	23594	22264	19757	21109
Phthalic anhydride; LC-ESI-QTOF; MS2; [M+H]+; CE	1.03	149.022	[M+H-H2O]+	adduct linked to 2704_[M+H]+	1	C8H4O3		LGRFSURHDFAFJT-UHFFFAOYSA-N	O=C1OC(=O)C2=CC=CC=C12		149.02139:623520 150.02474:78404 151.0281:8122	1936768	1995036	1885249	1582047	1598868	1635168	1914500	1879828	1907289	2689190	2662867	2487398	2727169	2474868	2470564	2090289	2082004	2075222	2194671	2087938	2167496	2204511	2013676	2076650	1895004	1724558	1707446
Phosphoenolpyruvate	0.85	166.973	[M-H]-		0.666667	C3H5O6P		DTBNBXWJWCWCIK-UHFFFAOYSA-N	OC(=O)C(=C)OP(O)(O)=O		166.97238:19369 167.97573:1263 168.97909:9276	24683	27294	25092	86255	84466	73001	7036	7159	7711	30939	34364	35035	63258	66696	70097	8147	7800	7151	32364	29175	32772	71428	72751	68851	6162	8229	7572
Phosphocholine; LC-ESI-QTOF; MS2; CE	0.82	184.07	[M+CH3OH+H]+	adduct linked to 2035_[M+NH4]+	1	C5H15NO4P		YHHSONZFOIEMCP-UHFFFAOYSA-O	C[N+](C)(C)CCOP(O)(O)=O		184.06999:7779610 185.07334:824645 186.0767:196313		21325074	21376096		15070927	14921986		541856	548609		16532122	16643207		12661785	12583638		568119	585520		13950137	13985472		9261622	9226797	848932	855265
Phosphatidylserine 18	19.96	808.506	[M+Na-2H]-	adduct linked to 21076_[M+FA-H]-	0.0740741	C44H76NO10P		OYCMFOXJRHYXHL-HDSNJYMDNA-N	CCCCCCCCCCCCCCCCCC(=O)OCC(COP(O)(=O)OCC(N)C(O)=O)OC(=O)CC\C=C/C\C=C/C\C=C/C\C=C/C\C=C/CCC		808.51025:7928 809.5136:4059 810.51696:51574	35033	8038	26339	22065	39926	33766	9564	15268	11419	2445	2025	3270	19326	45645	32774	8690	10083	9051	2015	1316	1466	34025	18178	20224	8477	7807	8279
Phosphatidylinositol 18	15.45	885.548	[M+Cl]-	ion correlated with 16299; adduct linked to 22242_[M+Na-2H]-	0.296296	C47H83O13P		LNVVBCYFPFTKCW-YKZCNZEKSA-N	CCCCCCCCCCCCC\C=C/CCC(=O)OCC(COP(O)(=O)O[C@H]1[C@H](O)[C@@H](O)[C@H](O)[C@@H](O)[C@H]1O)OC(=O)CC\C=C/C\C=C/C\C=C/CCCCCCCCC		885.54956:39013 886.55291:47947 887.55627:19737	93248	26253	128177	73778	62489	69687	16484	9925	8942	3579	1628	5403	314426	187322	137362	12765	10076	9592	3130	1239	867	110220	27813	28530	14961	7227	9092
Phosphatidylinositol 16	15.18	833.52	[M-H]-		0.037037	C43H79O13P		UKUWCMCEVNAMQA-DNPFOPPISA-N	CCCCCCCCCCCCCCCC(=O)OCC(COP(O)(=O)O[C@H]1[C@H](O)[C@@H](O)[C@H](O)[C@@H](O)[C@H]1O)OC(=O)CC\C=C/C\C=C/CCCCCCCCCC		833.52002:10263 834.52337:9727 835.52673:3615	189870	26340	124031	291870	193991	242402	27284	26793	34747	5432	2841	14784	354036	157836	483384	39631	20653	31913	2665	2445	1564	118745	65823	81013	23782	42366	21496
Phosphatidylglyceride 16	15.47	745.5	[M+FA-H]-	ion correlated with 16877; ion correlated with 16876; adduct linked to 20309_[M+TFA-H]-	0.407407	C40H75O10P		SHHLVVJXLWXVNI-BAOXYHDDNA-N	CCCCCCCCCCCCCCCC(=O)OCC(COP(O)(=O)OCC(O)CO)OC(=O)CC\C=C/C\C=C/CCCCCCCCCC		745.50159:163032 746.50494:79531 747.5083:34334	524728	61615	299326	422680	563075	709456	125490	129122	210684	11285	5143	15743	2283918	712798	1061192	303961	256581	180018	3024	3674	3920	401966	236327	227273	319065	139508	116649
Phosphatidylethanolamine lyso 20	6.54	508.339	[M-H2O-H]-	adduct linked to 12231_[M-H]-	0.333333	C25H52NO7P		QEQAJJJSRGAOOG-UHFFFAOYNA-N	CCCCCCCCCCCCCCCCCCCC(=O)OC(CO)COP(O)(=O)OCCN		508.33887:2937 509.34222:1220 510.34558:840	3039	4017	3481	3700	3634	3162	9042	11562	10679	3120	3207	2740	2785	3881	3493	9930	10155	9172	2152	2628	1928	3929	3946	3922	10209	8741	9306
Phosphatidylethanolamine alkenyl 18	19.99	772.527	[M-H]-		0.037037	C45H76NO7P		MEWSEYMCACAAEE-YLACOYRINA-N	CCCCCCCCCCCCC\C=C/C\C=C\OCC(COP(O)(=O)OCCN)OC(=O)CC\C=C/C\C=C/C\C=C/C\C=C/C\C=C/C\C=C/CC		772.52698:1234 773.53033:1011 774.53369:9437	5547	2015	5250	7525	2259	9730	2272	1220	2361	1832	1964	3100	8517	4185	6728	2587	1389	1187	1703	1527	591	2622	4083	2592	1813	1837	1697
Phosphatidylethanolamine alkenyl 16	18.2	720.503	[M+FA-H]-	ion correlated with 19578; ion correlated with 19507; ion correlated with 19575; ion correlated with 15552; ion correlated with 7274; adduct linked to 14858_[M-H]-	0.148148	C41H72NO7P		RPMVRPOBBVLOLS-HAQSCEBBNA-N	CCCCCCCCCCCCCC\C=C\OCC(COP(O)(=O)OCCN)OC(=O)CC\C=C/C\C=C/C\C=C/C\C=C/C\C=C/CCC		720.49738:11229 721.50073:19033 722.50409:2620206	35786	4535	25717	45889	36328	48351	3824	6326	10106	854	881	2380	108325	51767	42708	3645	11705	4506	1015	936	506	29843	17070	22601	1684	2653	14436
Phosphatidylethanolamine 22	12.53	862.541	[M-H]-	ion correlated with 12869; ion correlated with 22818; ion correlated with 15842	0.037037	C51H78NO8P		RYRYLVYZMTURGB-RIJNFFOPNA-N	CCCC\C=C/C\C=C/C\C=C/C\C=C/C\C=C/C\C=C/CCC(=O)OC(COC(=O)CC\C=C/C\C=C/C\C=C/C\C=C/C\C=C/C\C=C/CC)COP(O)(=O)OCCN		862.54102:15821 863.54437:10453 864.54773:15930	55611	19851	57438	77404	82197	170428	44190	32126	33501	4542	1384	1386	199958	107026	91195	49678	35097	22228	4571	1749	1442	38693	19903	23166	40582	23691	53775
Phosphatidylethanolamine 19	19.62	802.548	[M-H]-		0.0740741	C46H78NO8P		ALIRENPDFGUYQE-NSLGBSSLNA-N	CCCCCCCCCCCCCC\C=C/CCC(=O)OCC(COP(O)(=O)OCCN)OC(=O)CC\C=C/C\C=C/C\C=C/C\C=C/C\C=C/C\C=C/CC		802.5481:152234 803.55145:95395 804.55481:36726	630844	319979	521455	613081	582053	593600	1103590	1219621	822175	63567	11281	69349	510789	902400	1000316	897108	969166	685713	23504	11316	5528	724094	911514	643404	841674	805156	809749
Phosphatidylethanolamine 18	16.47	788.529	[M-H]-		0.037037	C45H76NO8P		VPTWUJPVIKSANV-QRPORDCINA-N	CCCCCCCCCCCCC\C=C/CCC(=O)OCC(COP(O)(=O)OCCN)OC(=O)CC\C=C/C\C=C/C\C=C/C\C=C/C\C=C/C\C=C/CC		788.52893:9794 789.53228:4253 790.53564:3481	641265	130486	238681	243169	291946	208194	90658	56418	68709	17540	5371	150193	394474	223212	243872	112032	37702	77782	12155	2653	3162	173166	90583	81507	88834	33438	63677
Phosphatidylethanolamine 17	16.75	726.507	[M-H2O-H]-	adduct linked to 18944_[M+K-2H]-	0.037037	C40H74NO8P		NXIAGSLBMLOYBM-ONGBHLIUNA-N	CCCCCCCCCCCC\C=C/CCC(=O)OCC(COP(O)(=O)OCCN)OC(=O)CC\C=C/C\C=C/CCCCCCCCCC		726.50671:4563 727.51006:1684 728.51342:1052	5749	1480	2232	4628	4182	16978	2776	2013	2265	1288	1052	629	23821	5958	6831	3071	1472	1328	1956	856	1153	1933	1927	3065	1529	1966	3415
Phosphatidylethanolamine 16	18.58	714.502	[M-H]-	ion correlated with 18131	0.037037	C39H74NO8P		HGDJXBPLHZFXGO-LBXGSASVNA-N	CCCCCCCCCCCCC\C=C/CCC(=O)OC(COC(=O)CC\C=C/CCCCCCCCCCC)COP(O)(=O)OCCN		714.50159:31010 715.50494:14088 716.5083:6738	161234	31163	99701	230255	252984	296302	29188	31818	30922	9725	2351	20455	587930	249604	258465	71951	96184	56381	2817	2222	1451	153187	83434	91154	69934	56054	105497
Phosphatidylethanolamine 14	11.69	734.473	[M+FA-H]-	ion correlated with 9400; adduct linked to 16476_[M+Cl]-	0.148148	C41H70NO8P		XQLJDXRKMXWECX-PAHVTNPFNA-N	CCCCCCCCCCCCCC(=O)OCC(COP(O)(=O)OCCN)OC(=O)CC\C=C/C\C=C/C\C=C/C\C=C/C\C=C/C\C=C/CC		734.47333:9028 735.47668:5485 736.48004:4246	25249	2025	13210	21016	21761	21438	6263	8347	8418	1236	845	1725	52125	32380	27785	13555	14305	11309	1037	692	675	17252	8306	8462	12667	12283	6329
phosphatidylethanolamine (15:0/16:0) M+H	17.2	678.507	[M+H]+		0.0555556	C36H72NO8P		DCIHLTIBNFDPMW-UUWRZZSWSA-N	CCCCCCCCCCCCCCCC(=O)O[C@H](COC(=O)CCCCCCCCCCCCCC)COP(O)(=O)OCCN		678.50732:35410 679.51067:18711 680.51403:5423		1888661	1911891		2030684	1446538		709612	719659		134217	195584		1378670	1131106		537450	870712		2490424	976063		952732	1044402	884094	717678
phosphatidylethanolamine (14:0/16:0) M+H	20.3	664.496	[M+H]+		0.111111	C35H70NO8P		FXNACVVCWBVCGD-MGBGTMOVSA-N	CCCCCCCCCCCCCCCC(=O)O[C@H](COC(=O)CCCCCCCCCCCCC)COP(O)(=O)OCCN		664.49585:11191 665.4992:3944 666.50256:1269		18190	10633		11766	115253		52925	87308		51471	42053		125381	142132		67252	67696		75155	91558		90438	70009	34246	105006
phosphatidylethanolamine (14:0/15:0) M+H	14.88	650.473	[M+H]+	ion correlated with 14060; ion correlated with 17221; ion correlated with 27133; ion correlated with 18356	0.111111	C34H68NO8P		VQQFJLCUEFKGHJ-JGCGQSQUSA-N	CCCCCCCCCCCCCCC(=O)O[C@H](COC(=O)CCCCCCCCCCCCC)COP(O)(=O)OCCN		650.47711:10413 651.48046:3427 652.48382:3016		118558	89948		23437	35315		4930	4772		3036	2392		11445	10939		15241	11621		37115	14549		9618	7063	14698	5005
Phosphatidylcholine lyso 20	6.59	582.412	[M-H]-		0.259259	C28H58NO7P		WQBSSUPHAAAVSW-UHFFFAOYNA-N	CCCCCCCCCCCCCCCCCCCC(=O)OC(CO)COP([O-])(=O)OCC[N+](C)(C)C		582.41699:1378 583.42034:467 584.4237:181	2997	3034	2624	3832	4079	3047	5059	6153	4510	1752	2272	2894	2534	3431	5227	5054	5426	5498	2637	3090	2046	3483	4660	4254	5699	5076	4661
Phosphatidylcholine 17	17.67	824.583	[M-H]-		0.037037	C45H80NO8P		QNXFYUSBFXCOSM-ZXKFMESCNA-N	CCCCCCCCCCCCCCCCC(=O)OCC(COP([O-])(=O)OCC[N+](C)(C)C)OC(=O)CC\C=C/C\C=C/C\C=C/C\C=C/C\C=C/CCC		824.58282:5004 825.58617:2934 826.58953:282643	81591	10712	5404	48423	15949	40181	11546	7752	5326	6421	2433	3050	15732	33072	53954	16529	6486	5647	5425	2251	4641	5621	6617	4881	7094	8256	5483
Phosphatidylcholine 16	20.01	788.577	[M-H]-		0.185185	C42H80NO8P		PWJTWIQVMHNOLN-WGPKDLKGNA-N	CCCCCCCCCCCCCCCC(=O)OCC(COP([O-])(=O)OCC[N+](C)(C)C)OC(=O)CC\C=C/C\C=C/CCCCCCCCCC		788.58026:21874 789.58361:11460 790.58697:205420	17599	16915	13207	47264	15066	93836	17073	4258	8922	4624	1875	3069	184130	180894	83317	25574	8521	6141	5400	1557	2365	7167	7239	8601	17713	8378	4457
Phosphatidylcholine 15	16.6	774.562	[M-H]-		0.037037	C41H78NO8P		OKOJVIBHOSGPIV-JSCMVKKRNA-N	CCCCCCCCCCCCCCC(=O)OCC(COP([O-])(=O)OCC[N+](C)(C)C)OC(=O)CC\C=C/C\C=C/CCCCCCCCCC		774.5625:28744 775.56585:19906 776.56921:18730	425421	31143	184793	706036	443125	785181	308476	51621	275445	2911	3013	1661	445684	232995	450502	400953	79908	205954	2378	1165	1435	277072	54863	47255	43677	32621	34722
Phenylglycine; LC-ESI-QTOF; MS2; CE	5.74	152.07	[M+H]+		0.222222	C8H9NO2		ZGUNAGUHMKGQNY-UHFFFAOYNA-N	NC(C(O)=O)C1=CC=CC=C1		152.07028:5854 153.07363:6579 154.07699:2251	24738	39346	34646	24052	36885	34236	18928	30009	28667	41443	34424	42266	23031	27273	31222	26516	22756	28321	28324	51040	32453	30210	38943	31603	31587	42130	25620
PG(18:1/13-HODE)	13.98	787.509	[2M+FA-H]-	ion correlated with 18204; ion correlated with 19226; ion correlated with 20913; adduct linked to 7327_[M-H]-	0.185185	C42H77O11P		FWNRYKAINLXFHM-DYMQBEGYNA-N	CCCCCCCC\C=C/CCCCCCCC(=O)OCC(COP(O)(=O)OCC(O)CO)OC(=O)CCCCCCC\C=C/C=C/C(O)CCCCC		787.51434:39109 788.51769:29372 789.52105:34551	62395	10210	30842	77035	65652	92516	41763	39182	36942	2108	2218	2493	190398	58062	87535	47092	34291	30258	2701	2049	2378	47579	24612	18998	52728	32800	50616
PG(18:1/11,12-EET)	13.99	811.514	[M-H]-	ion correlated with 18969; ion correlated with 16253; ion correlated with 17666; ion correlated with 16432; ion correlated with 11868; ion correlated with 17563; ion correlated with 6331; ion correlated with 16327	0.037037	C44H77O11P		KGKLUMYBLQBJIP-JRTWBABGNA-N	CCCCCCCC\C=C/CCCCCCCC(=O)OCC(COP(O)(=O)OCC(O)CO)OC(=O)CCC\C=C/C\C=C/CC1OC1C\C=C/CCCCC		811.51447:8823 812.51782:44088 813.52118:23149	38804	12319	17348	48961	29974	42637	18364	20711	16590	2894	1454	3096	69177	38992	61139	21482	23175	23458	2804	1365	1155	22464	17764	9257	22223	31640	20078
PG(18:1/10-HDoHE)	13.38	835.51	[M-H]-	ion correlated with 6116	0.444444	C46H77O11P		VNYNPSSFKCLPNF-PFPHDYFVNA-N	CCCCCCCC\C=C/CCCCCCCC(=O)OCC(COP(O)(=O)OCC(O)CO)OC(=O)CC\C=C/C\C=C/CC(O)\C=C\C=C/C\C=C/C\C=C/CC		835.51147:19135 836.51482:59472 837.51818:58650	76280	7759	24845	25382	47699	58937	67999	78214	66581	3071	2483	1565	111810	69316	48800	90980	60525	64664	3990	2110	1165	31621	20745	15571	55521	56341	63634
PG(16:0/5-HEPE)	13.98	783.487	[M-H]-	ion correlated with 18430; ion correlated with 21520; ion correlated with 16253; ion correlated with 16085; ion correlated with 16990; ion correlated with 17666; ion correlated with 19649; ion correlated with 16432; ion correlated with 17563; ion correlated with 20239; ion correlated with 16327; ion correlated with 22564	0.0740741	C42H73O11P		RWHURFWWGOPNBC-XAZUFWHMNA-N	CCCCCCCCCCCCCCCC(=O)OCC(COP(O)(=O)OCC(O)CO)OC(=O)CCCC(O)\C=C\C=C/C\C=C/C\C=C/C\C=C/CC		783.48615:20720 784.4895:26748 785.49286:75562	39011	5027	21084	49604	37923	53970	21113	18088	18870	1441	1658	2113	105793	45011	63809	17153	20595	13154	1611	1974	1977	26230	14135	13578	23922	16888	11684
PG(16:0/10-HDoHE)	13.34	809.494	[3M-H]-	ion correlated with 6116; adduct linked to 12395_[2M+FA-H]-	0.481482	C44H75O11P		KVLJEYGETCMJRQ-UQRKTCNDNA-N	CCCCCCCCCCCCCCCC(=O)OCC(COP(O)(=O)OCC(O)CO)OC(=O)CC\C=C/C\C=C/CC(O)\C=C\C=C/C\C=C/C\C=C/CC		809.49249:20690 810.49584:141365 811.4992:94305	46175	4603	28775	54538	34250	55871	58513	57451	61480	1683	2276	1650	100514	67503	56093	74538	58832	63443	1683	824	820	35781	11537	17492	53660	65922	51149
PG 42:1; PG 23:0-19:1; [M-H]-	13.37	859.639	[M+H]+	ion correlated with 25793; ion correlated with 10667; ion correlated with 26289	0.0555556	C48H93O10P		RCNIFGPMRAIIPY-QQTULTPQNA-N	CCCCCCCCCCCCCCCCCCCCCCC(=O)OCC(COP(O)(=O)OCC(O)CO)OC(=O)CCCCCCC\C=C/CCCCCCCCC		859.63904:15658 860.64239:21750 861.64575:10547		12475	23347		4771	4440		13750	12196		3377	5121		4203	3931		98042	79810		14640	16486		3187	3660	27947	48708
PG 41:2; PG 22:0-19:2; [M+NH4]+	12.81	862.645	[M+H]+	adduct linked to 26812_[M+Na]+	0.111111	C47H89O10P		RSXGOPKIFQMWKD-NYBAESITNA-N	CCCCCCCCCCCCCCCCCCCCCC(=O)OCC(COP(O)(=O)OCC(O)CO)OC(=O)CCCCCCC\C=C/C\C=C/CCCCCC		862.64514:3846 863.64849:4146 864.65185:15885		6670	13897		3202	4380		5027	3622		1728	1974		2820	3661		21278	25421		13342	11152		2591	4639	6270	8379
PG 41:1; PG 27:0-14:1; [M-H]-	12.8	845.625	[M+H]+		0.0555556	C47H91O10P		IOVMKAYJVJIPOX-BENRWUELNA-N	CCCCCCCCCCCCCCCCCCCCCCCCCCC(=O)OCC(COP(O)(=O)OCC(O)CO)OC(=O)CCCCCCC\C=C/CCCC		845.62488:2865 846.62823:5026 847.63159:3747		9715	14528		3625	4814		7239	7147		1509	1639		2371	3235		30798	34165		17505	8037		2473	2191	7691	13672
PG 41:0; PG 18:0-23:0; [M-H]-	13.34	847.644	[M+ACN+H]+	ion correlated with 27211; ion correlated with 26484; ion correlated with 26944; ion correlated with 26683; ion correlated with 16988; ion correlated with 26623; ion correlated with 25973; ion correlated with 24858; ion correlated with 14904; ion correlated with 24977; ion correlated with 27259; ion correlated with 26626; ion correlated with 26698; ion correlated with 26055; ion correlated with 2…	0.0555556	C47H93O10P		FGKKRFQRGSUTAB-UHFFFAOYNA-N	CCCCCCCCCCCCCCCCCCCCCCC(=O)OC(COC(=O)CCCCCCCCCCCCCCCCC)COP(O)(=O)OCC(O)CO		847.64423:9958 848.64758:12823 849.65094:5456		9056	22155		6603	6091		7930	6878		3905	5414		5157	4411		67787	61671		16728	15878		4568	3857	15851	19876
PG 37:6; PG 17:2-20:4; [M-H]-	7.8	779.492	[M+ACN+H]+	ion correlated with 15323; ion correlated with 20225; ion correlated with 20984; ion correlated with 21021; ion correlated with 15511; ion correlated with 21028; ion correlated with 20996; ion correlated with 15522; ion correlated with 13159; ion correlated with 15716; ion correlated with 21497; ion correlated with 21542; ion correlated with 21492; ion correlated with 15719; ion correlated with 1…	0.277778	C43H73O10P		FFFALCLGEHIMDE-KCLJALIJNA-N	CCCC\C=C/C\C=C/CCCCCCCC(=O)OCC(COP(O)(=O)OCC(O)CO)OC(=O)CCCCCC\C=C/C\C=C/C\C=C/C\C=C/CC		779.48602:6216 780.48937:582 781.49273:127		683	749		823	1155		4860	10453		683	831		1170	584		18674	18192		650	1065		335	1257	4445	5019
PG 35:5; PG 17:2-18:3; [M-H]-	7.53	753.471	[M+H]+		0.592593	C41H71O10P		PEIHYTUSPBCYCS-NIZUHMRFNA-N	CCCC\C=C/C\C=C/CCCCCCCC(=O)OCC(COP(O)(=O)OCC(O)CO)OC(=O)CCCCCCC\C=C/C\C=C/C\C=C/CC		753.46515:2451 754.4685:1022 755.47186:9	9130	6356	5972	6832	7558	7032	9574	7748	9078	7137	7318	6927	6902	6476	5723	8775	7656	3796	7808	8845	9056	6309	6416	5751	9239	6338	7688
PG 34:9; PG 16:4-18:5; [M-H]-	6.33	731.399	[M+H]+		0.611111	C40H61O10P		UTOHAYFVOGIZMY-KTHSNPCCNA-N	CC\C=C/C\C=C/C\C=C/C\C=C/CCC(=O)OCC(COP(O)(=O)OCC(O)CO)OC(=O)C\C=C/C\C=C/C\C=C/C\C=C/C\C=C/CC		731.39929:6535 732.40264:5096 733.406:1290		12393	9730		20235	19199		35151	38468		4013	8740		16660	15914		28870	29710		7784	5841		20574	11694	26708	21444
PG 32:6; PG 10:0-22:6; [M-H]-	6.46	709.409	[M+H]+	ion correlated with 12109	0.592593	C38H63O10P		ZJMGPYLECHVGFC-DKWGTGFDNA-N	CCCCCCCCCC(=O)OCC(COP(O)(=O)OCC(O)CO)OC(=O)CC\C=C/C\C=C/C\C=C/C\C=C/C\C=C/C\C=C/CC		709.40918:4381 710.41253:2909 711.41589:2608	3731	5785	5498	5519	6022	5238	18537	16250	16445	6067	5663	5404	5570	5445	6795	18544	19406	19929	5634	5523	6271	3228	3531	3061	17826	13998	15810
PG 31:6; PG 9:0-22:6; [M+NH4]+	6.06	714.429	[M+Na]+	adduct linked to 12312_[M+H]+	0.259259	C37H61O10P		GXDZSKNNMKUPLM-ZHGRDZPSNA-N	CCCCCCCCC(=O)OCC(COP(O)(=O)OCC(O)CO)OC(=O)CC\C=C/C\C=C/C\C=C/C\C=C/C\C=C/C\C=C/CC		714.42554:4434 715.42889:3478 716.43225:6594	3231	2642	4240	5302	4551	6723	7291	9319	10128	4474	3022	3081	6166	5153	6083	18915	17449	18332	6428	4581	5236	3850	4848	5680	9749	9495	11834
PG 31:2; PG 7:0-24:2; [M-H]-	7.86	703.448	[2M+H]2+	ion correlated with 24681; ion correlated with 14082; ion correlated with 25135; ion correlated with 14261; ion correlated with 14264; ion correlated with 25137; ion correlated with 25144; ion correlated with 14254; ion correlated with 25158; ion correlated with 14239; ion correlated with 25416; ion correlated with 25429; ion correlated with 25430; ion correlated with 14414; ion correlated with 1…	0.111111	C37H69O10P		VGNMFWHJLZGMPI-QGLGPCELNA-N	CCCCCCC\C=C/C\C=C/CCCCCCCCCCCC(=O)OC(COC(=O)CCCCCC)COP(O)(=O)OCC(O)CO		703.44788:2856 704.45123:812 705.45459:347		676	471		558	785		3663	2180		1014	1524		595	702		8620	9642		320	550		683	344	1987	1857
PG 30:5; PG 12:0-18:5; [M-H]-	6.43	683.396	[M+H]+	ion correlated with 10030; ion correlated with 12655; ion correlated with 10376	1	C36H61O10P		IFFCLWVZQAUOQU-MSRJLWSLNA-N	CCCCCCCCCCCC(=O)OCC(COP(O)(=O)OCC(O)CO)OC(=O)C\C=C/C\C=C/C\C=C/C\C=C/C\C=C/CC		683.396:24386 684.39935:11891 685.40271:7923	15696	16396	15344	14472	14820	12549	74822	71640	73820	20062	22275	20524	16729	14044	14181	71372	66523	75677	18185	16635	18992	6720	7767	8981	61820	58099	55255
PG 30:4; PG 8:0-22:4; [M-H]-	6.48	685.411	[M+H]+	ion correlated with 10336; ion correlated with 12232; ion correlated with 11114; ion correlated with 12143; ion correlated with 12200	0.62963	C36H63O10P		WCKZBEVIDQEJFF-ZRENGBSJNA-N	CCCCCCCC(=O)OCC(COP(O)(=O)OCC(O)CO)OC(=O)CCCCCCCC\C=C/C\C=C/C\C=C/C\C=C/CC		685.41071:5890 686.41406:2995 687.41742:3697	22336	20766	21789	23669	22009	22780	75649	73461	79286	19197	19335	17594	19217	16903	15579	58058	83099	85017	18922	20100	22110	9926	10290	9076	66847	52118	63410
PG 30:1; PG 13:0-17:1; [M-H]-	7.69	691.452	[M+H]+	ion correlated with 16524; ion correlated with 25782; ion correlated with 16792; ion correlated with 17016; ion correlated with 26298; ion correlated with 17265; ion correlated with 17252; ion correlated with 14251; ion correlated with 17839; ion correlated with 14262	0.0555556	C36H69O10P		SAOSMIOSYZAZNT-NXVVXOECNA-N	CCCCCCCCCCCCC(=O)OCC(COP(O)(=O)OCC(O)CO)OC(=O)CCCCCCC\C=C/CCCCCCC		691.45184:2849 692.45519:460 693.45855:31		960	1123		455	371		5713	5315		1622	1188		786	575		10784	11312		1030	784		1363	2393	4001	4699
PG 29:4; PG 13:1-16:3; [M+NH4]+	6.08	690.433	[M+H]+	ion correlated with 12828; ion correlated with 11979	0.37037	C35H61O10P		CKZLFVXRONGSMQ-FALJLNFXNA-N	CCC\C=C/CCCCCCCC(=O)OCC(COP(O)(=O)OCC(O)CO)OC(=O)CCCCC\C=C/C\C=C/C\C=C/CC		690.43286:9846 691.43621:3731 692.43957:6769	5464	3707	5442	7612	3740	4241	15247	17945	18230	3092	8129	4499	8301	8054	9270	36711	43850	49879	8619	8289	8933	7860	4943	11934	28709	25694	32099
PG 28:4; PG 2:0-26:4; [M-H]-	6.51	657.381	[M+CH3OH+H]+	ion correlated with 11365; ion correlated with 9953; adduct linked to 11492_[M+H]+	1	C34H59O10P		GJWKQDSTLCRLMS-GJDCDIHCNA-N	CC\C=C/C\C=C/C\C=C/C\C=C/CCCCCCCCCCCCC(=O)OC(COC(C)=O)COP(O)(=O)OCC(O)CO		657.38196:108370 658.38531:40896 659.38867:21933	108825	115604	106325	124385	117853	124455	490578	499835	498993	133568	137926	125549	110297	120148	106170	504578	516865	509956	137693	125610	135150	54415	58982	55779	445410	434538	422534
PG 27:2; PG 13:1-14:1; [M+NH4]+	6.15	666.431	[M+Na]+	adduct linked to 11773_[M+3H]+	0.62963	C33H61O10P		VOGAYHFNEKEVLI-WGEIWTTONA-N	CCCC\C=C/CCCCCCCC(=O)OC(COC(=O)CCCCCCC\C=C/CCC)COP(O)(=O)OCC(O)CO		666.43127:4901 667.43462:1200 668.43798:1477	7982	10886	9390	10162	13809	11922	8315	14827	15547	9700	13267	12472	18815	20345	24056	25371	27423	30921	21410	21225	26727	19914	24521	26090	21591	20821	25384
PG 26:4; PG 10:0-16:4; [M+NH4]+	5.33	648.38	[M+NH4]+	adduct linked to 14823_[M+H-H2O]+	1	C32H55O10P		KQSCOWSDCQRNOK-OCKHJZJCNA-N	CCCCCCCCCC(=O)OCC(COP(O)(=O)OCC(O)CO)OC(=O)CC\C=C/C\C=C/C\C=C/C\C=C/CC		648.38049:23604 649.38384:10861 650.3872:3918		76661	81967		83883	81302		82443	78482		67184	68709		74125	75540		83386	88579		75489	70692		66515	71431	79198	78949
PG 26:2; PG 13:1-13:1; [M-H]-	5.6	633.375	[M+H]+		0.166667	C32H59O10P		GFICZJNDXMGSHQ-XOHWUJONNA-N	CCC\C=C/CCCCCCCC(=O)OCC(COP(O)(=O)OCC(O)CO)OC(=O)CCCCCCC\C=C/CCC		633.37183:4261 634.37518:1438 635.37854:2069		3915	2242		7129	6945		11672	15474		1299	1823		4195	6700		13757	9698		2857	1593		3597	4199	8179	11607
PG 26:1; PG 8:0-18:1; [M-H]-	6.53	635.393	[M+H]+	ion correlated with 12409; ion correlated with 8888; ion correlated with 12328; ion correlated with 14396; ion correlated with 10404; ion correlated with 9878; ion correlated with 10403; ion correlated with 9880; ion correlated with 9877	0.037037	C32H61O10P		GGTDFUHKRUUBHJ-YPKPFQOONA-N	CCCCCCCC\C=C/CCCCCCCC(=O)OC(COC(=O)CCCCCCC)COP(O)(=O)OCC(O)CO		635.39337:5095 636.39672:1775 637.40008:1607	3686	3109	2929	6005	5821	5973	20970	17984	24577	4471	4445	3652	4359	4594	4942	20010	21973	21169	4518	3838	3259	3161	3670	4402	17316	19874	17748
PG 26:0; PG 2:0-24:0; [M-H]-	7.77	637.405	[M+Na]2+	ion correlated with 19293; ion correlated with 19587; ion correlated with 15101; ion correlated with 20227; ion correlated with 20208; ion correlated with 20155; ion correlated with 20225; ion correlated with 20984; ion correlated with 21028; ion correlated with 21048; ion correlated with 20996; ion correlated with 13159; ion correlated with 21497; ion correlated with 13165; ion correlated with 1…	0.111111	C32H63O10P		NKLVVNFLOXRKCG-UHFFFAOYNA-N	CCCCCCCCCCCCCCCCCCCCCCCC(=O)OC(COC(C)=O)COP(O)(=O)OCC(O)CO		637.40045:5164 638.4038:1576 639.40716:645		503	390		1244	473		3794	4792		1293	1265		1680	1403		15373	12558		1429	669		758	669	4103	4090
PG 25:4; PG 7:0-18:4; [M+NH4]+	4.84	634.366	[M+H-2H2O]+	adduct linked to 17807_[M+K]+; similar chromatogram in higher mz_16319	0.333333	C31H53O10P		MCXDPAPQBZLBKE-ZRENGBSJNA-N	CCCCCCC(=O)OCC(COP(O)(=O)OCC(O)CO)OC(=O)CCCC\C=C/C\C=C/C\C=C/C\C=C/CC		634.36926:6130 635.37261:4411 636.37597:2907		8199	9828		16951	14357		25210	19985		6234	5722		15806	14911		22603	24567		6154	5674		16897	14380	18347	18083
PG 24:1; PG 2:0-22:1; [M+NH4]+	6.39	626.412	[M+CH3OH+H]+	ion correlated with 14029; adduct linked to 11394_[M+Na]+	1	C30H57O10P		VJEUPZOZWZOOOK-KHPPLWFENA-N	CCCCCCCC\C=C/CCCCCCCCCCCC(=O)OC(COC(C)=O)COP(O)(=O)OCC(O)CO		626.41016:11983 627.41351:4659 628.41687:55432	14912	13669	13685	18948	18416	16499	43238	46438	44309	16549	17748	14907	18861	15033	20711	41378	42703	38444	16205	17266	14528	9501	12093	10244	30963	32980	36355
PG 24:0; PG 11:0-13:0; [M+NH4]+	6.38	628.428	[M+Na]+	ion correlated with 11278; adduct linked to 11278_[M+H]+	1	C30H59O10P		ARENHSAYDNOXNG-UHFFFAOYNA-N	CCCCCCCCCCCCC(=O)OC(COC(=O)CCCCCCCCCC)COP(O)(=O)OCC(O)CO		628.42688:90728 629.43023:46758 630.43359:23504	48947	48213	44176	87043	86917	85832	294731	274497	264027	30186	34083	34646	64387	63442	59449	275838	274180	264935	40134	41291	47899	40019	37121	39831	199034	187925	188260
PG 23:3; PG 7:0-16:3; [M-H]-	4.49	589.313	[M+Na]+	ion correlated with 15525; ion correlated with 14129; adduct linked to 4877_[M+2H]2+	0.333333	C29H51O10P		ZQFVWXAFAQSRSH-LNCSVHMCNA-N	CCCCCCC(=O)OCC(COP(O)(=O)OCC(O)CO)OC(=O)CCCCC\C=C/C\C=C/C\C=C/CC		589.30975:9401 590.3131:2138 591.31646:1356		6396	4603		13070	14501		28089	33854		5970	4798		10410	8115		35169	35685		3948	6940		7749	7481	30234	31307
PG 23:2; PG 2:0-21:2; [M-H]-	5.88	591.342	[M+H]+		0.222222	C29H53O10P		NARUOXFIAKUABQ-MURFETPANA-N	CCCCCC\C=C/C\C=C/CCCCCCCCCC(=O)OC(COC(C)=O)COP(O)(=O)OCC(O)CO		591.33551:2629 592.33886:2556 593.34222:800		9894	12396		11773	17667		15868	16450		8623	7733		6313	14455		17309	20568		10034	9813		13604	12021	16312	16624
PG 21:4; PG 5:0-16:4; [M-H]-	4.01	559.265	[M+ACN+H]+	adduct linked to 10776_[M+H-2H2O]+; similar chromatogram in higher mz_13598	0.722222	C27H45O10P		BAGNMFOQTLRZOG-KUXGPOOQNA-N	CCCCC(=O)OCC(COP(O)(=O)OCC(O)CO)OC(=O)CC\C=C/C\C=C/C\C=C/C\C=C/CC		559.26691:11767 560.27026:7199 561.27362:1574		14768	17227		40628	35125		34294	32143		9490	7550		21612	23246		41108	41927		10168	9839		7927	14718	36725	41676
PG 21:3; PG 5:0-16:3; [M-H]-	4.09	561.283	[M+H]+		0.444444	C27H47O10P		DZNKSKSNLBAYCL-XQOKXTRKNA-N	CCCCC(=O)OCC(COP(O)(=O)OCC(O)CO)OC(=O)CCCCC\C=C/C\C=C/C\C=C/CC		561.28131:5802 562.28466:4221 563.28802:3745		15323	14716		15667	18120		18094	16066		8070	13209		19880	22007		18232	22967		10963	9584		6581	6587	9317	9121
PG 21:1; PG 2:0-19:1; [M+NH4]+	5.88	584.355	[M+H]+		1	C27H51O10P		DZUXVKGKUOVYII-QXMHVHEDNA-N	CCCCCCCCC\C=C/CCCCCCCC(=O)OC(COC(C)=O)COP(O)(=O)OCC(O)CO		584.35461:9609 585.35796:928 586.36132:408		45844	51790		43372	49132		39199	49730		43373	42744		42110	41390		41104	38832		45187	35958		41053	51197	42790	44486
PG 19:0; PG 4:0-15:0; [M-H]-	5.13	539.289	[M+Na]+	adduct linked to 12557_[M+NH4]+	0.222222	C25H49O10P		OOELKMQFJXDZMM-UHFFFAOYNA-N	CCCCCCCCCCCCCCC(=O)OC(COC(=O)CCC)COP(O)(=O)OCC(O)CO		539.29272:3314 540.29607:1232 541.29943:914		11343	11535		9362	10740		10950	10368		9647	8490		8670	7628		11650	9307		8707	8094		5199	7936	11808	9288
PG 18:1; PG 4:0-14:1; [M-H]-	4.33	523.259	[M+H]+		0.333333	C24H45O10P		QNUSMIGXXLVLJZ-FPLPWBNLNA-N	CCCC\C=C/CCCCCCCC(=O)OC(COC(=O)CCC)COP(O)(=O)OCC(O)CO		523.25842:11138 524.26177:3159 525.26513:3741	2612	2426	2567	4330	5854	5093	52770	50023	56448	1707	1428	5185	4234	3391	1851	52614	51707	51193	2110	2421	1786	2071	3584	2464	33849	32001	35909
PG 18:0; PG 8:0-10:0; [M-H]-	4.28	525.272	[M+H]+	ion correlated with 8095; ion correlated with 5422; ion correlated with 6183; ion correlated with 12797; adduct linked to 10306_[M+NH4]+; adduct linked to 10395_[M+Na]+	0.333333	C24H47O10P		MNLLLLALUCNHMM-UHFFFAOYNA-N	CCCCCCCCCC(=O)OC(COC(=O)CCCCCCC)COP(O)(=O)OCC(O)CO		525.27637:10314 526.27972:3216 527.28308:455	1731	1676	1330	2609	2602	1854	54874	47848	41291	888	1256	2007	2805	1881	1852	44797	41910	43463	1426	2234	947	2728	1855	1211	31580	27471	29431
PG 16:1; PG 2:0-14:1; [M-H]-	4.7	495.234	[M+H]+		0.0555556	C22H41O10P		YHMHYWJMRAMAMZ-SREVYHEPNA-N	CCCC\C=C/CCCCCCCC(=O)OC(COC(C)=O)COP(O)(=O)OCC(O)CO		495.23444:3960 496.23779:516 497.24115:1284		2436	2143		10731	9252		23237	18677		3973	3633		4502	8897		16709	14580		1796	2398		7099	5808	19105	18076
PG 12:0; PG 3:0-9:0; [M+NH4]+	3.91	460.239	[M+H]+		0.37037	C18H35O10P		DNNSFKQCFFUAIY-UHFFFAOYNA-N	CCCCCCCCC(=O)OC(COC(=O)CC)COP(O)(=O)OCC(O)CO		460.2395:7368 461.24285:2577 462.24621:1218	5519	5597	6129	8224	6228	4961	18756	19001	20844	5915	6268	5982	6173	8457	5798	29276	24722	24271	5878	5893	5205	6423	6448	6456	18017	15160	18144
PG 10:0; PG 3:0-7:0; [M+NH4]+	3.78	432.202	[M+CH3OH+H]+	adduct linked to 8936_[M+NH4]+; similar chromatogram in higher mz_10274	0.5	C16H31O10P		HAWFTADYVBTWTD-UHFFFAOYNA-N	CCCCCCC(=O)OC(COC(=O)CC)COP(O)(=O)OCC(O)CO		432.20154:6831 433.20489:1609 434.20825:794		3854	5962		10092	14923		27051	25354		4597	3604		11588	14738		26559	28465		4050	4496		12025	11208	20357	22080
Petunidin-3-O-(6''-O-(4'''-O-E-coum)-alpha-rhamnopyranosyl-beta-glucopyranosyl)-5-O-beta-glucopyranoside trifluoroacetate salt	2.81	931.256	[M-H]-		0.037037	C43H49O23		BXEZTCOKOLHMKY-CHYZIXFFSA-O	COC1=CC(=CC(O)=C1O)C1=C(OC2O[C@H](COC3O[C@@H](C)[C@H](OC(=O)\C=C\C4=CC=C(O)C=C4)[C@@H](O)[C@H]3O)[C@@H](O)[C@H](O)[C@H]2O)C=C2C(OC3O[C@H](CO)[C@@H](O)[C@H](O)[C@H]3O)=CC(O)=CC2=[O+]1		931.25629:2237 932.25964:5534 933.263:2233	15877	10005	196	21003	7167	9858	16915	12558	10585	13045	15219	8904	15330	9973	13850	14635	15131	10310	319	13643	324	9890	10648	17134	9140	15168	14592
Petunidin; LC-ESI-QTOF; MS2; CE	1.97	317.065	[M+H]+		0.444444	C16H13O7		AFOLOMGWVXKIQL-UHFFFAOYSA-O	COC1=CC(=CC(O)=C1O)C1=C(O)C=C2C(O)=CC(O)=CC2=[O+]1		317.06448:4352 318.06783:487 319.07119:70		14939	14056		18416	13692		24318	22158		10788	11681		17401	13939		24250	18462		12487	11683		8124	14031	19577	23736
Peonidine-3-O-glucoside chloride	1.17	461.105	[M-H]-		0.222222	C22H23O11		ZZWPMFROUHHAKY-OUUKCGNVSA-O	COC1=C(O)C=CC(=C1)C1=C(O[C@@H]2O[C@H](CO)[C@@H](O)[C@H](O)[C@H]2O)C=C2C(O)=CC(O)=CC2=[O+]1		461.10501:2258 462.10836:1264 463.11172:1050	817	1085	761	3536	3465	2202	5164	5713	6186	886	621	1027	3228	2251	1934	4786	5701	4402	1007	1110	394	1944	1547	2987	5141	4904	5314
Peonidin	0.8	299.052	[M-H]-		0.037037	C16H13O6		XFDQJKDGGOEYPI-UHFFFAOYSA-O	COC1=C(O)C=CC(=C1)C1=C(O)C=C2C(O)=CC(O)=CC2=[O+]1		299.05234:1417 300.05569:2043 301.05905:2584	10302	7103	7576	5769	5395	5696	3828	8219	6842	8574	7771	7032	4185	3336	5259	6594	5684	5976	6645	7148	8067	4088	2988	4498	5933	5386	3673
pelargonidin-3-O-glucoside	1.17	431.092	[M-H]-		0.037037	C21H21O10		ABVCUBUIXWJYSE-GQUPQBGVSA-O	OC[C@H]1O[C@@H](OC2=CC3=C(O)C=C(O)C=C3[O+]=C2C2=CC=C(O)C=C2)[C@H](O)[C@@H](O)[C@@H]1O		431.09204:1457 432.09539:373 433.09875:2090	1223	1396	1905	1009	1169	1513	3174	2478	2844	893	1277	1148	1073	1450	1022	3030	2115	2679	1216	1845	1293	1654	1199	1867	2293	3029	3878
PE(18:2e/10-HDoHE)	16.29	788.521	[M-H]-	ion correlated with 19134	0.222222	C45H76NO8P		CNADVKKLWSNMDA-FCTTWCIBNA-N	CCCCCCCCCCCCC\C=C/C\C=C/OCC(COP(O)(=O)OCCN)OC(=O)CC\C=C/C\C=C/CC(O)\C=C\C=C/C\C=C/C\C=C/CC		788.52112:84250 789.52447:43606 790.52783:15616	3122634	330175	1154024	2400084	1850623	716707	167254	123650	119722	14927	7241	59724	3103056	2521873	1216988	125162	132490	224296	7794	2703	2018	676379	436329	409072	79028	143528	104628
PE(18:1e/10-HDoHE)	4.49	790.536	[M+FA-H]-	adduct linked to 14442_[M-H2O-H]-	1	C45H78NO8P		JQWGOOXVOODUIA-XIWDCYOXNA-N	CCCCCCCCCCCCCCCC\C=C/OCC(COP(O)(=O)OCCN)OC(=O)CC\C=C/C\C=C/CC(O)\C=C\C=C/C\C=C/C\C=C/CC		790.53619:195092 791.53954:114803 792.5429:130780	715823	607213	583504	549531	565197	510994	224853	203887	222570	594767	639236	551135	508659	572843	442381	284013	264545	302825	538797	503100	527712	556108	583218	497922	268993	291237	268810
PE(18:1/13-HODE)	5.31	756.515	[M+Na-2H]-	adduct linked to 14526_[M-H]-	0.222222	C41H76NO9P		FGLJNFBRBQTLFZ-DYMQBEGYNA-N	CCCCCCCC\C=C/CCCCCCCC(=O)OCC(COP(O)(=O)OCCN)OC(=O)CCCCCCC\C=C/C=C/C(O)CCCCC		756.51495:1686 757.5183:536 758.52166:2084	6235	5202	4374	3022	2329	2999	2650	2185	3118	5575	5857	3860	3584	2252	2800	2120	2277	2090	4023	5642	4592	2285	2452	2535	1588	2126	2395
PE(18:1/10-HDoHE)	14.73	804.516	[M-H]-	ion correlated with 18791; ion correlated with 16516	0.185185	C45H76NO9P		UQIVYXQHOJQQHM-PFPHDYFVNA-N	CCCCCCCC\C=C/CCCCCCCC(=O)OCC(COP(O)(=O)OCCN)OC(=O)CC\C=C/C\C=C/CC(O)\C=C\C=C/C\C=C/C\C=C/CC		804.52075:19270 805.5241:12859 806.52746:63706	73988	14327	30739	58561	68122	76720	18006	14610	16873	3655	1881	3684	207014	49504	45641	21989	12642	12352	1970	850	1599	50393	23410	35714	20677	13281	23775
PE(18:0e/12-HEPE)	4.5	766.535	[M-H]-	adduct linked to 15136_[M+Na-2H]-	1	C43H78NO8P		OWDBHKNZTXGSLN-MADFJUMMNA-N	CCCCCCCCCCCCCCCCCCOCC(COP(O)(=O)OCCN)OC(=O)CCC\C=C/C\C=C/C=C/C(O)C\C=C/C\C=C/CC		766.53491:554036 767.53826:337294 768.54162:113287	1951285	2013052	1880205	1308473	1451769	1389505	634853	641113	604795	1694633	1835150	1438970	1262003	1373397	1327566	666642	876708	806309	1516859	1624890	1512548	1285021	1382061	1335959	865091	741632	844948
PE(18:0e/10-HDoHE)	18.9	792.554	[M-H]-		0.037037	C45H80NO8P		GECMQOBZJPXKEX-NYPOJFQANA-N	CCCCCCCCCCCCCCCCCCOCC(COP(O)(=O)OCCN)OC(=O)CC\C=C/C\C=C/CC(O)\C=C\C=C/C\C=C/C\C=C/CC		792.55359:50880 793.55694:32091 794.5603:17272	242649	73533	215445	240321	190935	259390	56961	44291	40361	7367	2099	29553	414462	300998	393053	77485	52002	63391	2943	1389	1473	266383	91155	168349	55773	61385	58335
PE(18:0/9-HODE)	16.21	758.538	[M-H]-		0.037037	C41H78NO9P		DVESSCHJOGWWRV-FHHGPMHONA-N	CCCCCCCCCCCCCCCCCC(=O)OCC(COP(O)(=O)OCCN)OC(=O)CCCCCCCC(O)\C=C\C=C/CCCCC		758.53809:4542 759.54144:4348 760.5448:7122	56649	4236	45376	47247	18293	41724	5701	4535	6261	2487	1768	3448	47710	48993	36702	17516	8505	5812	2135	1589	1131	40155	10430	15243	9141	6641	5290
PE(18:0/12-HETE)	15.1	782.532	[M+Na-2H]-	ion correlated with 20149; adduct linked to 17081_[M-H2O-H]-	0.296296	C43H78NO9P		QFAWNLPDAMJEPH-RCVWLJBVNA-N	CCCCCCCCCCCCCCCCCC(=O)OCC(COP(O)(=O)OCCN)OC(=O)CCC\C=C/C\C=C/C=C/C(O)C\C=C/CCCCC		782.53223:44872 783.53558:28005 784.53894:15043	215390	30332	161517	180666	67212	220015	18826	12937	20387	3443	2928	5733	285109	189684	213008	45528	28166	22217	3623	1734	1857	102541	37648	62187	18977	16471	14901
PE(18:0/11,12-EpETE)	0.8	780.516	[2M+FA-H]-	adduct linked to 7236_[M-H]-	0.481482	C43H76NO9P		IZMPDQRFNMXLJH-QBMKYDCVNA-N	CCCCCCCCCCCCCCCCCC(=O)OCC(COP(O)(=O)OCCN)OC(=O)CCC\C=C/C\C=C/CC1OC1C\C=C/C\C=C/CC		780.5191:6993 781.52245:2535 782.52581:34863	14272	13559	13527	14295	15029	14298	16776	16595	15869	17125	13448	14558	15209	13690	15230	15983	15986	15279	16010	13251	16347	15700	15223	15050	16146	13792	16307
PE(17:1e/18-HETE)	4.52	752.52	[M-H]-		0.740741	C42H76NO8P		UBZUCYNDRIJVGW-LXLGLFKYNA-N	CCCCCCCCCCCCCCC\C=C/OCC(COP(O)(=O)OCCN)OC(=O)CCC\C=C/C\C=C/C\C=C/C\C=C/CCC(O)CC		752.51978:23413 753.52313:13855 754.52649:6368	101660	93539	95218	74479	66059	68847	29420	30331	31187	83321	89447	81358	61045	68151	68127	38884	33806	39045	72630	68788	74349	65186	62517	63897	41659	37585	41876
PE(16:1e/13-HODE)	18.19	714.502	[M-H]-	ion correlated with 17517; ion correlated with 17023; ion correlated with 19235; adduct linked to 16885_[M+Na-2H]-; adduct linked to 17600_[M+K-2H]-; adduct linked to 17609_[M+K-2H]-; adduct linked to 17850_[M+FA-H]-	0.37037	C39H74NO8P		MTLXRSDIIZJXPF-AFMMARBKNA-N	CCCCCCCCCCCCCC\C=C/OCC(COP(O)(=O)OCCN)OC(=O)CCCCCCC\C=C/C=C/C(O)CCCCC		714.50348:645538 715.50683:305506 716.51019:105016	1944677	36365	734776	1765080	865944	1846783	57332	61942	94394	6495	2658	17039	6007647	1926266	1756779	81259	81529	76116	2975	1411	1981	1009153	370251	337756	139616	75157	63762
PE(16:1e/11,12-EpETE)	15.44	736.492	[M-H]-	ion correlated with 17196	0.555556	C41H72NO8P		MANDXRTVOXHWRZ-RKLGUUCLNA-N	CCCCCCCCCCCCCC\C=C/OCC(COP(O)(=O)OCCN)OC(=O)CCC\C=C/C\C=C/CC1OC1C\C=C/C\C=C/CC		736.49243:143614 737.49578:67459 738.49914:31799	978264	68135	663268	578280	542336	908096	201373	135268	169928	19249	2086	34859	2382809	935722	1124215	98092	158452	130332	3225	2146	2359	199611	177239	95263	86792	122582	95030
PE(16:1e/11,12-EET)	18.19	738.507	[M-H]-	ion correlated with 18154; ion correlated with 15307; ion correlated with 17055; ion correlated with 18041; ion correlated with 17609	0.37037	C41H74NO8P		LTHODZSXHQIRPR-DEXPISFVNA-N	CCCCCCCCCCCCCC\C=C/OCC(COP(O)(=O)OCCN)OC(=O)CCC\C=C/C\C=C/CC1OC1C\C=C/CCCCC		738.50623:120652 739.50958:56889 740.51294:412118	650037	23187	235830	387663	199411	388576	39770	51631	28006	5129	2321	9115	1092844	382075	356572	26638	18277	18980	2734	1391	1705	180389	153948	143826	85978	19155	25577
PE(16:1e/10-HDoHE)	16.4	762.504	[M-H]-		0.37037	C43H74NO8P		BDOYCCTVTPWYRE-GVCVQWOCNA-N	CCCCCCCCCCCCCC\C=C/OCC(COP(O)(=O)OCCN)OC(=O)CC\C=C/C\C=C/CC(O)\C=C\C=C/C\C=C/C\C=C/CC		762.50861:99380 763.51196:49512 764.51532:18711	1352688	241560	502306	1275242	803674	1762458	65177	83859	106085	14057	4678	112623	2067309	1393446	1459335	179165	70815	84636	5596	2757	2703	663152	354936	274713	133140	94516	133705
PE(16:1/13-HODE)	0.8	728.484	[M-H2O-H]-	adduct linked to 18291_[2M+FA-H]2-	0.037037	C39H72NO9P		OGMSPCSYRLGBIK-CDWHNJLCNA-N	CCCCCC\C=C/CCCCCCCC(=O)OCC(COP(O)(=O)OCCN)OC(=O)CCCCCCC\C=C/C=C/C(O)CCCCC		728.48364:2709 729.48699:4994 730.49035:10065	6979	4902	5751	5142	6333	5762	3415	3685	3156	4606	6042	4919	6627	3448	4767	2745	2826	2195	6282	5921	5197	5281	6517	5400	3416	2874	2383
PE(16:1/12-HEPE)	12.18	750.47	[M+FA-H]-	adduct linked to 16544_[M+Na-2H]-	0.037037	C41H70NO9P		FWCORHHJCNLAJP-ZABUDTNANA-N	CCCCCC\C=C/CCCCCCCC(=O)OCC(COP(O)(=O)OCCN)OC(=O)CCC\C=C/C\C=C/C=C/C(O)C\C=C/C\C=C/CC		750.46948:11186 751.47283:7199 752.47619:35133	30966	4884	21402	37708	21843	26511	22169	17607	16723	2500	2145	2060	74199	65130	44221	38095	33430	29333	1408	2367	2196	30086	14434	18166	33275	24938	28274
PE(16:0e/12-HETE)	4.57	740.523	[M+Cl]-	adduct linked to 14610_[M+K-2H]-	0.185185	C41H76NO8P		STAPRPTUZGZBLD-QQGSTFQINA-N	CCCCCCCCCCCCCCCCOCC(COP(O)(=O)OCCN)OC(=O)CCC\C=C/C\C=C/C=C/C(O)C\C=C/CCCCC		740.52277:57969 741.52612:32717 742.52948:151600	230307	238274	198910	259060	248366	231255	87605	105463	95518	189728	205880	190569	252893	256806	231688	119231	123668	119787	178868	176557	143637	239331	245688	249672	129013	128519	117342
PE(16:0e/12-HETE)	18.2	740.521	[M+K-2H]-	ion correlated with 15278; ion correlated with 18515; ion correlated with 16096; ion correlated with 18142; ion correlated with 19235; adduct linked to 15739_[M-H]-	0.333333	C41H76NO8P		STAPRPTUZGZBLD-QQGSTFQINA-N	CCCCCCCCCCCCCCCCOCC(COP(O)(=O)OCCN)OC(=O)CCC\C=C/C\C=C/C=C/C(O)C\C=C/CCCCC		740.52203:481230 741.52538:223710 742.52874:90755	1379667	57052	406286	1338483	569455	1433877	35757	27524	51006	10854	2375	8297	4346760	1221977	1275794	76133	41559	52095	2203	2059	1116	547802	225718	255875	33690	46121	27277
PE(16:0e/10-HDoHE)	18.19	764.52	[M-H]-	ion correlated with 18154; ion correlated with 15307; ion correlated with 17055; ion correlated with 16395; ion correlated with 15278; ion correlated with 16947; ion correlated with 18142; ion correlated with 17609	0.333333	C43H76NO8P		HKWJONJWEPKVTD-KMDVESRMNA-N	CCCCCCCCCCCCCCCCOCC(COP(O)(=O)OCCN)OC(=O)CC\C=C/C\C=C/CC(O)\C=C\C=C/C\C=C/C\C=C/CC		764.52124:177422 765.52459:89620 766.52795:405681	931802	26069	233619	490322	213246	549438	41163	29217	40811	11279	1962	35100	1576258	469571	408234	31239	26676	35488	5087	2726	1121	243083	97985	120993	30558	37286	42970
PE(16:0/14,15-EET)	13.98	754.501	[M+K-2H]-	ion correlated with 18430; ion correlated with 21520; ion correlated with 17659; ion correlated with 18969; ion correlated with 16085; ion correlated with 16990; ion correlated with 16477; ion correlated with 16432; ion correlated with 21200; ion correlated with 20239; ion correlated with 16327; ion correlated with 22564; ion correlated with 22439; adduct linked to 16178_[M-H]-	0.111111	C41H74NO9P		ZNNXGVUPYWHFRE-IFSPIOCANA-N	CCCCCCCCCCCCCCCC(=O)OCC(COP(O)(=O)OCCN)OC(=O)CCC\C=C/C\C=C/C\C=C/CC1OC1CCCCC		754.50714:16440 755.51049:14348 756.51385:33196	54105	6327	23456	75124	45503	46753	15200	13957	18040	4692	2759	2368	96628	51614	63004	13724	19675	11815	1515	1319	1174	24530	21148	21046	18113	18406	13869
PE(16:0/11,12-EpETE)	15.41	752.491	[M+FA-H]-	adduct linked to 17150_[M+K-2H]-	0.148148	C41H72NO9P		JVKAADADRITYBM-KUBNLKIONA-N	CCCCCCCCCCCCCCCC(=O)OCC(COP(O)(=O)OCCN)OC(=O)CCC\C=C/C\C=C/CC1OC1C\C=C/C\C=C/CC		752.49176:12823 753.49511:11997 754.49847:16145	42492	5032	26450	69881	35550	56327	17916	10999	22599	3085	2170	2621	67998	39979	48678	16695	16211	24551	1712	2220	2103	28857	30773	19479	18990	19619	21943
PE(16:0/10-HDoHE)	14.71	778.497	[M+TFA-H]-	ion correlated with 19879; adduct linked to 14551_[M-3H]-	0.0740741	C43H74NO9P		TYFNAKQVZXNPDN-UQRKTCNDNA-N	CCCCCCCCCCCCCCCC(=O)OCC(COP(O)(=O)OCCN)OC(=O)CC\C=C/C\C=C/CC(O)\C=C\C=C/C\C=C/C\C=C/CC		778.49786:22477 779.50121:13667 780.50457:67036	111594	12924	64340	93232	50939	87160	14463	17937	8488	4537	2360	3534	165535	88923	102832	19137	16929	17217	1524	1171	1427	55893	28044	17086	10356	15029	7475
PE(15:1e/12-HETE)	13.98	724.489	[M-H]-	ion correlated with 18430; ion correlated with 21948; ion correlated with 17659; ion correlated with 18969; ion correlated with 16085; ion correlated with 16990; ion correlated with 17666; ion correlated with 16432; ion correlated with 16759; ion correlated with 12156; ion correlated with 21200; ion correlated with 18100; ion correlated with 16327; adduct linked to 18304_[M+FA-H]-; adduct linked …	0.0740741	C40H72NO8P		MDSDCJNKKDKVDX-XLMVIXSKNA-N	CCCCCCCCCCCCC\C=C/OCC(COP(O)(=O)OCCN)OC(=O)CCC\C=C/C\C=C/C=C/C(O)C\C=C/CCCCC		724.4903:14934 725.49365:21792 726.49701:15762	45787	6508	13144	38336	30854	35381	12824	10999	15639	3471	1512	2595	81774	41315	34053	15127	11144	17704	1337	1818	1729	37408	17252	17059	17939	13226	13462
PE 48:8; PE 26:2-22:6; [M-H]-	12.8	898.633	[M+H]+	ion correlated with 27447; ion correlated with 27590; ion correlated with 27131; ion correlated with 26753; ion correlated with 26650; ion correlated with 27041; ion correlated with 27244; ion correlated with 27362; ion correlated with 25186	0.0555556	C53H90NO8P		JDNZMFQGVGFZKF-VLQKZRAQNA-N	CCCCCCC\C=C/C\C=C/CCCCCCCCCCCCCC(=O)OCC(COP(O)(=O)OCCN)OC(=O)CC\C=C/C\C=C/C\C=C/C\C=C/C\C=C/C\C=C/CC		898.63281:3482 899.63616:3391 900.63952:6871		2952	8051		924	1309		1229	1660		1424	2034		800	977		22170	15593		3960	5566		1567	786	2753	5621
PE 47:5; PE 27:0-20:5; [M-H]-	13.33	890.658	[M+ACN+H]+	adduct linked to 24653_[M+H-2H2O]+	0.5	C52H94NO8P		OSUANYQVSXODGK-RJEVDAELNA-N	CCCCCCCCCCCCCCCCCCCCCCCCCCC(=O)OCC(COP(O)(=O)OCCN)OC(=O)CCC\C=C/C\C=C/C\C=C/C\C=C/C\C=C/CC		890.66486:3417 891.66821:3345 892.67157:3771		16529	12000		12606	10060		10529	7331		3295	5828		9716	8129		22011	22243		18423	12834		7826	5861	10269	15724
PE 46:6e; PE 20:4e/26:2; [M-H]-	12.8	860.643	[M+H]+		0.222222	C51H92NO7P		ZOSXSDJVZUXKGF-WFARTSLXNA-N	CCCCCCC\C=C/C\C=C/CCCCCCCCCCCCCC(=O)OC(COCCCCCCC\C=C/C\C=C/C\C=C/C\C=C/CC)COP(O)(=O)OCCN		860.64661:4093 861.64996:3730 862.65332:9036		13881	21389		6481	6905		9607	8496		3203	1614		4692	6186		20755	19925		23186	14069		3770	2593	12499	21274
PE 46:6; PE 24:0-22:6; [M-H]-	12.8	874.642	[M+H]+	ion correlated with 27447; ion correlated with 20150; ion correlated with 27131; ion correlated with 27060; ion correlated with 26650; ion correlated with 22516; ion correlated with 27510; ion correlated with 25186; ion correlated with 27545; ion correlated with 27449	0.0555556	C51H90NO8P		RICWMZWFFVFUBL-GGROPNIXNA-N	CCCCCCCCCCCCCCCCCCCCCCCC(=O)OCC(COP(O)(=O)OCCN)OC(=O)CC\C=C/C\C=C/C\C=C/C\C=C/C\C=C/C\C=C/CC		874.64166:4305 875.64501:2901 876.64837:5522		5463	13643		1753	2126		2525	2421		1503	1264		1468	1747		24174	26530		9698	6113		704	882	5134	9926
PE 46:0; PE 22:0-24:0; [M+H]+	14	888.737	[M+H]+	ion correlated with 27690; ion correlated with 27415; ion correlated with 27568; ion correlated with 27627	0.277778	C51H102NO8P		NADPZDHMCOZNQI-UHFFFAOYNA-N	CCCCCCCCCCCCCCCCCCCCCCCC(=O)OC(COC(=O)CCCCCCCCCCCCCCCCCCCCC)COP(O)(=O)OCCN		888.73956:3586 889.74291:5087 890.74627:4886		2767	2764		2230	2306		10362	9761		1541	2064		1690	2464		6399	6330		2652	1596		1596	1151	13721	13639
PE 45:6; PE 23:0-22:6; [M-H]-	12.7	860.612	[M+K]+	ion correlated with 24592; adduct linked to 25120_[M+H]+; adduct linked to 22756_[M+H-2H2O]+	0.722222	C50H88NO8P		JWIXJLRNEXILCR-QMJRETMCNA-N	CCCCCCCCCCCCCCCCCCCCCCC(=O)OCC(COP(O)(=O)OCCN)OC(=O)CC\C=C/C\C=C/C\C=C/C\C=C/C\C=C/C\C=C/CC		860.61603:9220 861.61938:12454 862.62274:11811		23039	41604		17916	17470		12556	11657		9738	8831		15901	12618		33857	46128		51400	34274		9925	11354	18417	23683
PE 45:5; PE 27:0-18:5; [M+H]+	12.8	864.645	[M+H]+	adduct linked to 27131_[M+K]+	0.222222	C50H90NO8P		OIMGDYXPEZVPRZ-OUMOKLQZNA-N	CCCCCCCCCCCCCCCCCCCCCCCCCCC(=O)OCC(COP(O)(=O)OCCN)OC(=O)C\C=C/C\C=C/C\C=C/C\C=C/C\C=C/CC		864.64789:6847 865.65124:11488 866.6546:2946		29827	43053		27390	20197		16908	17428		13634	14438		15441	21730		35589	45696		65893	35856		22339	13321	15795	27406
PE 45:5; PE 21:1-24:4; [M+H]+	12.71	864.646	[M+H]+		0.0555556	C50H90NO8P		XEPSEGHMAFMNOI-KQVRDVJSNA-N	CCCCCCCCC\C=C/CCCCCCCCCC(=O)OCC(COP(O)(=O)OCCN)OC(=O)CCCCCCCCCC\C=C/C\C=C/C\C=C/C\C=C/CC		864.6463:4688 865.64965:4332 866.65301:2992		29650	77562		30523	24343		17401	17580		19676	7405		24383	15561		32450	25773		70341	44536		24456	10338	27585	26325
PE 45:3; PE 23:0-22:3; [M-H]-	13.34	866.659	[M+H]+		0.0555556	C50H94NO8P		QONLMSHZWLVHHO-CGBWFAKWNA-N	CCCCCCCCCCCCCCCCCCCCCCC(=O)OCC(COP(O)(=O)OCCN)OC(=O)CCCCCCCC\C=C/C\C=C/C\C=C/CCCCC		866.65881:2296 867.66216:1898 868.66552:3901		20841	27844		16194	16032		16505	12806		7854	8678		10494	11466		20853	23674		24653	23232		14560	11036	14565	17255
PE 45:2; PE 19:1-26:1; [M-H]-	13.34	868.67	[M+H]+		0.388889	C50H96NO8P		UVWRWNHEUSTOHP-ILCCFQCLNA-N	CCCCCCCCCC\C=C/CCCCCCCCCCCCCC(=O)OC(COC(=O)CCCCCCC\C=C/CCCCCCCCC)COP(O)(=O)OCCN		868.67413:3853 869.67748:3089 870.68084:4402		10703	17124		9693	8874		10940	8248		3123	4901		3946	4834		31501	36123		12139	25262		5279	4104	12224	18806
PE 45:2; PE 19:1-26:1; [M+H]+	13.34	870.685	[M+H]+		0.166667	C50H96NO8P		UVWRWNHEUSTOHP-ILCCFQCLNA-N	CCCCCCCCCC\C=C/CCCCCCCCCCCCCC(=O)OC(COC(=O)CCCCCCC\C=C/CCCCCCCCC)COP(O)(=O)OCCN		870.69324:2723 871.69659:3903 872.69995:1496		9597	14831		8471	10794		16640	12644		4652	4189		4646	5363		19008	27382		5470	9622		13585	9921	13611	15893
PE 44:4e; PE 20:4e/24:0; [M-H]-	13.33	836.648	[M+H]+		0.0555556	C49H92NO7P		ARAUIFRJZNABND-IGVUKOPANA-N	CCCCCCCCCCCCCCCCCCCCCCCC(=O)OC(COCCCCCCC\C=C/C\C=C/C\C=C/C\C=C/CC)COP(O)(=O)OCCN		836.64832:5228 837.65167:3380 838.65503:20730		27734	49753		51177	39982		35022	32742		13001	9693		23023	26112		43302	36538		122747	36031		36834	22222	30664	35465
PE 44:4; PE 18:0-26:4; [M-H]-	12.8	850.641	[M+H]+	ion correlated with 20150; ion correlated with 26641; ion correlated with 26607; ion correlated with 20156; ion correlated with 20463; ion correlated with 23155; ion correlated with 26250; ion correlated with 21144	0.111111	C49H90NO8P		LGOJMESNLWEDOJ-PYQGTGCGNA-N	CCCCCCCCCCCCCCCCCC(=O)OCC(COP(O)(=O)OCCN)OC(=O)CCCCCCCCCCCC\C=C/C\C=C/C\C=C/C\C=C/CC		850.63995:3662 851.6433:2576 852.64666:4900		6717	11218		3440	5731		6812	3610		2333	2033		3200	3676		30652	18957		10419	11660		3165	3675	6009	6484
PE 44:4; PE 18:0-26:4; [M+H]+	12.8	852.638	[M+CH3OH+H]+	ion correlated with 23915; adduct linked to 26275_[M+K]+	0.0555556	C49H90NO8P		LGOJMESNLWEDOJ-PYQGTGCGNA-N	CCCCCCCCCCCCCCCCCC(=O)OCC(COP(O)(=O)OCCN)OC(=O)CCCCCCCCCCCC\C=C/C\C=C/C\C=C/C\C=C/CC		852.63831:3727 853.64166:4661 854.64502:2553		7028	12477		4492	3856		3454	4452		1451	1812		2238	2258		9369	12089		23760	6027		2505	1360	4133	5409
PE 44:3; PE 22:0-22:3; [M-H]-	13.33	852.647	[M+NH4]+	adduct linked to 25713_[M+H]+	0.166667	C49H92NO8P		MIBXRZQGABJNOQ-CUCNVNPDNA-N	CCCCCCCCCCCCCCCCCCCCCC(=O)OCC(COP(O)(=O)OCCN)OC(=O)CCCCCCCC\C=C/C\C=C/C\C=C/CCCCC		852.64752:4508 853.65087:6218 854.65423:3487		9964	12767		9704	7532		8663	6863		2543	2045		6478	6496		24501	23909		29692	12379		5313	5519	8502	10622
PE 44:2; PE 20:0-24:2; [M-H]-	13.33	854.666	[M+H]+	ion correlated with 15159; ion correlated with 26871; ion correlated with 27075; ion correlated with 16536; ion correlated with 27463; ion correlated with 17917; ion correlated with 20741; ion correlated with 16913; ion correlated with 26782; ion correlated with 27162; ion correlated with 20152	0.0555556	C49H94NO8P		RXVMVLKWQZRRDZ-RDTMPOLENA-N	CCCCCCCCCCCCCCCCCCCC(=O)OCC(COP(O)(=O)OCCN)OC(=O)CCCCCCCCCCC\C=C/C\C=C/CCCCCCC		854.66571:2224 855.66906:1283 856.67242:4296		9371	19016		5884	2176		7232	5653		2350	3248		4681	6003		30743	49535		10047	9820		4247	4215	9526	8964
PE 43:6e; PE 22:6e/21:0; [M-H]-	12.8	818.603	[M+Na]+	adduct linked to 20898_[M+H]+	0.166667	C48H86NO7P		ZPBNQBGLWZMAGP-JQIYMLLDNA-N	CCCCCCCCCCCCCCCCCCCCC(=O)OC(COCCC\C=C/C\C=C/C\C=C/C\C=C/C\C=C/C\C=C/CC)COP(O)(=O)OCCN		818.60596:13229 819.60931:11182 820.61267:11069		26123	37561		21758	18918		41190	44363		6608	4815		17045	14033		52777	44867		47995	28348		12064	10507	30278	50496
PE 43:5e; PE 18:5e/25:0; [M+H]+	12.7	822.634	[M+H]+	adduct linked to 22717_[M+H-2H2O]+; adduct linked to 26339_[M+K]+	0.388889	C48H88NO7P		ZLWAQRNCABTWJQ-YYJURCJPNA-N	CCCCCCCCCCCCCCCCCCCCCCCCC(=O)OC(COCC\C=C/C\C=C/C\C=C/C\C=C/C\C=C/CC)COP(O)(=O)OCCN		822.63495:16268 823.6383:7964 824.64166:6760		43194	63755		47283	29993		40671	34377		26440	8420		27700	22027		53810	35914		98081	55118		20614	19444	23001	57378
PE 43:4e; PE 22:3e/21:1; [M-H]-	12.8	822.634	[M+H]+	ion correlated with 25871; adduct linked to 26337_[M+K]+	0.388889	C48H90NO7P		LMDLQZKGDIUWGN-ADRCDOMWNA-N	CCCCCCCCC\C=C/CCCCCCCCCC(=O)OC(COCCCCCCCCC\C=C/C\C=C/C\C=C/CCCCC)COP(O)(=O)OCCN		822.63531:18831 823.63866:11226 824.64202:9758		38197	79377		38461	34855		41852	43080		14824	8634		27352	18365		39402	45872		91179	35942		13482	16436	32364	47685
PE 43:4; PE 23:0-20:4; [M-H]-	12.81	836.611	[M+H]+		0.0555556	C48H88NO8P		XHLIKTYKJVPVAN-IGVUKOPANA-N	CCCCCCCCCCCCCCCCCCCCCCC(=O)OCC(COP(O)(=O)OCCN)OC(=O)CCCCCC\C=C/C\C=C/C\C=C/C\C=C/CC		836.61047:5368 837.61382:4930 838.61718:25819		27712	35192		22188	16812		30323	29529		7546	6555		13280	18741		52162	44415		74351	26420		13090	14683	24619	30380
PE 43:4; PE 23:0-20:4; [M+H]+	12.7	838.63	[M+CH3OH+H]+	ion correlated with 23424; adduct linked to 22868_[M+H-H2O]+; adduct linked to 27238_[M+K]+	0.388889	C48H88NO8P		XHLIKTYKJVPVAN-IGVUKOPANA-N	CCCCCCCCCCCCCCCCCCCCCCC(=O)OCC(COP(O)(=O)OCCN)OC(=O)CCCCCC\C=C/C\C=C/C\C=C/C\C=C/CC		838.62866:29150 839.63201:25619 840.63537:10607		122160	157439		74358	66682		57972	52445		63444	32148		69522	62415		70203	63039		227698	133372		78063	44066	64210	75923
PE 43:3e; PE 22:3e/21:0; [M-H]-	13.33	824.647	[M+H]+		0.0555556	C48H92NO7P		YTKMDNBFOFOCHK-VTOXUFQKNA-N	CCCCCCCCCCCCCCCCCCCCC(=O)OC(COCCCCCCCCC\C=C/C\C=C/C\C=C/CCCCC)COP(O)(=O)OCCN		824.64716:5975 825.65051:3655 826.65387:3251		22594	37714		29703	33442		31996	29414		13557	16159		18873	20649		31060	33545		60190	40252		19027	20413	22536	34070
PE 43:3; PE 26:1-17:2; [M-H]-	12.8	838.63	[M+H]+		0.166667	C48H90NO8P		GVUMASZAILYNFX-JUWXNISPNA-N	CCCCCCCCCC\C=C/CCCCCCCCCCCCCC(=O)OCC(COP(O)(=O)OCCN)OC(=O)CCCCCCC\C=C/C\C=C/CCCC		838.63:24448 839.63335:20704 840.63671:9695		112712	133105		79566	61496		65171	60536		36934	28032		70447	64775		68752	64071		164671	98942		54907	50976	63363	82475
PE 43:2; PE 19:0-24:2; [M-H]-	13.33	840.645	[M+H]+		0.166667	C48H92NO8P		ZCVJRINDLROGSH-RDTMPOLENA-N	CCCCCCCCCCCCCCCCCCC(=O)OCC(COP(O)(=O)OCCN)OC(=O)CCCCCCCCCCC\C=C/C\C=C/CCCCCCC		840.64288:5052 841.64623:3846 842.64959:7342		28110	63773		30379	23007		28963	30521		14575	11882		25185	27478		33377	30415		71460	29379		16899	19284	30429	33287
PE 43:1e; PE 18:1e/25:0; [M-H]-	13.64	828.684	[M+H]+	ion correlated with 26241	0.0555556	C48H96NO7P		MILSGZKCNRNYED-ZZEZOPTANA-N	CCCCCCCCCCCCCCCCCCCCCCCCC(=O)OC(COCCCCCCCC\C=C/CCCCCCCC)COP(O)(=O)OCCN		828.68378:2438 829.68713:2503 830.69049:3562		4409	5707		3166	3364		7066	4813		2004	2621		1983	2456		17393	21003		3789	3042		3218	3931	9547	11694
PE 43:1; PE 22:0-21:1; [M+H]+	13.34	844.676	[M+H]+		0.166667	C48H94NO8P		GDWJTZHFTUKHLO-XDOYNYLZNA-N	CCCCCCCCCCCCCCCCCCCCCC(=O)OCC(COP(O)(=O)OCCN)OC(=O)CCCCCCCCC\C=C/CCCCCCCCC		844.67468:3765 845.67803:3055 846.68139:3620		18804	27005		26772	21723		21513	19459		7998	5832		18080	17277		25984	30137		25172	17561		17103	17758	27507	19067
PE 43:1; PE 17:0-26:1; [M-H]-	13.35	842.658	[M+H]+		0.277778	C48H94NO8P		DRWQWHPUTNHXPM-MRCUWXFGNA-N	CCCCCCCCCCCCCCCCC(=O)OCC(COP(O)(=O)OCCN)OC(=O)CCCCCCCCCCCCC\C=C/CCCCCCCCCC		842.6571:8263 843.66045:6520 844.66381:8711		12807	30144		21289	18428		20689	14305		5056	2836		5018	11033		21448	23773		19486	59783		10347	9298	14920	19631
PE 42:5; PE 22:2-20:3; [M-H]-	12.29	820.598	[M+H]+		0.111111	C47H84NO8P		CHIBHDLYFRVNDX-DYXXURTGNA-N	CCCCC\C=C/C\C=C/CCCCCCCCCCCC(=O)OCC(COP(O)(=O)OCCN)OC(=O)CCCCCCCCC\C=C/C\C=C/C\C=C/CC		820.59277:3078 821.59612:1824 822.59948:2168		15043	12491		10130	9231		6124	5472		9436	8834		6394	6241		20273	22077		14710	7947		7394	8009	6332	13195
PE 42:2e; PE 18:0e/24:2; [M-H]-	13.33	812.653	[M+K]+	adduct linked to 21754_[M+H]+	0.111111	C47H92NO7P		FTKJHADKYOVNJL-RDTMPOLENA-N	CCCCCCCCCCCCCCCCCCOCC(COP(O)(=O)OCCN)OC(=O)CCCCCCCCCCC\C=C/C\C=C/CCCCCCC		812.65283:18242 813.65618:15031 814.65954:13676		85809	118170		97211	97561		149295	145655		39427	31693		107341	90780		169624	149211		93259	102030		69121	76422	92772	104311
PE 42:2; PE 21:0-21:2; [M-H]-	13.33	826.633	[M+H]+		0.277778	C47H90NO8P		OCDLUKXYJGJKRF-DYMXKLMANA-N	CCCCCCCCCCCCCCCCCCCCC(=O)OCC(COP(O)(=O)OCCN)OC(=O)CCCCCCCCC\C=C/C\C=C/CCCCCC		826.63379:11044 827.63714:9806 828.6405:6420		29185	52516		20194	26506		14001	10054		7491	4017		24790	10230		21214	23512		65764	28288		14418	10825	16271	14810
PE 42:1; PE 23:0-19:1; [M-H]-	13.35	828.655	[M+Na]+	adduct linked to 25996_[M+K]+; adduct linked to 26068_[M+ACN+H]+	0.166667	C47H92NO8P		IVLAFHMJSRBOOQ-QQTULTPQNA-N	CCCCCCCCCCCCCCCCCCCCCCC(=O)OCC(COP(O)(=O)OCCN)OC(=O)CCCCCCC\C=C/CCCCCCCCC		828.65106:5215 829.65441:2943 830.65777:9664		10678	18275		14173	11885		12000	10314		4216	3141		6956	8746		28925	31848		19351	12357		6318	7291	12535	16603
PE 42:0e; PE 18:0e/24:0; [M-H]-	13.63	816.689	[M+H]+		0.0555556	C47H96NO7P		INXFDDYAWVNMCT-UHFFFAOYNA-N	CCCCCCCCCCCCCCCCCCCCCCCC(=O)OC(COCCCCCCCCCCCCCCCCCC)COP(O)(=O)OCCN		816.68933:2727 817.69268:1090 818.69604:2408		3445	6689		5036	5505		12459	15374		2005	3216		2552	2053		15054	12999		7684	5986		5374	4571	11503	12973
PE 41:5e; PE 20:3e/21:2; [M+H]+	12.28	794.598	[M+H]+	adduct linked to 23418_[M+3H]+	0.0555556	C46H84NO7P		SCDQHMDXOCUZAH-BLKLUFERNA-N	CCCCCC\C=C/C\C=C/CCCCCCCCCC(=O)OC(COCCCCCCCCCC\C=C/C\C=C/C\C=C/CC)COP(O)(=O)OCCN		794.59796:20921 795.60131:11180 796.60467:46985		28190	36454		23058	15520		53347	26875		9004	9013		23277	18818		44508	30614		95437	21016		8509	10112	13439	25558
PE 41:5; PE 23:0-18:5; [M-H]-	12.7	806.565	[M+H]+		0.333333	C46H82NO8P		CZTHPULKOOTZGW-VYLBXIJBNA-N	CCCCCCCCCCCCCCCCCCCCCCC(=O)OCC(COP(O)(=O)OCCN)OC(=O)C\C=C/C\C=C/C\C=C/C\C=C/C\C=C/CC		806.56781:9331 807.57116:7119 808.57452:52479		26755	46292		21538	22994		28784	24899		12472	6676		23979	15571		49972	66893		67657	25326		11511	12688	23760	38041
PE 41:5; PE 23:0-18:5; [M+H]+	12.28	808.58	[M+H]+		0.277778	C46H82NO8P		CZTHPULKOOTZGW-VYLBXIJBNA-N	CCCCCCCCCCCCCCCCCCCCCCC(=O)OCC(COP(O)(=O)OCCN)OC(=O)C\C=C/C\C=C/C\C=C/C\C=C/C\C=C/CC		808.58032:36294 809.58367:20957 810.58703:23480		97205	126498		74741	66759		67593	53262		44467	23504		80164	59962		148370	131115		158381	75236		41185	53264	55484	67119
PE 41:5; PE 15:1-26:4; [M-H]-	11.5	806.566	[M+H]+		0.0555556	C46H82NO8P		OQMYAJABCPXIGG-BEBUWKJTNA-N	CCCCC\C=C/CCCCCCCC(=O)OCC(COP(O)(=O)OCCN)OC(=O)CCCCCCCCCCCC\C=C/C\C=C/C\C=C/C\C=C/CC		806.56641:2465 807.56976:2064 808.57312:15439		7356	9572		4573	4008		8536	4965		3687	2176		5273	4046		10116	10756		13493	5905		5097	4088	7826	7125
PE 41:5; PE 15:1-26:4; [M+H]+	11.43	808.58	[M+H]+		0.444444	C46H82NO8P		OQMYAJABCPXIGG-BEBUWKJTNA-N	CCCCC\C=C/CCCCCCCC(=O)OCC(COP(O)(=O)OCCN)OC(=O)CCCCCCCCCCCC\C=C/C\C=C/C\C=C/C\C=C/CC		808.58136:9340 809.58471:5074 810.58807:11433		53661	76108		53900	34110		50956	69143		19147	20433		39396	33417		75281	88751		106788	31981		27397	46245	31552	53400
PE 41:4e; PE 20:3e/21:1; [M+H]+	12.28	796.616	[M+H]+		0.0555556	C46H86NO7P		FXFKXYFFORMVIR-RSCSKNAVNA-N	CCCCCCCCC\C=C/CCCCCCCCCC(=O)OC(COCCCCCCCCCC\C=C/C\C=C/C\C=C/CC)COP(O)(=O)OCCN		796.61597:15283 797.61932:12057 798.62268:3185		87834	113003		64648	88174		95983	71427		26156	13860		63442	36323		102029	49635		234909	52635		38110	27206	34293	53241
PE 41:4; PE 15:0-26:4; [M-H]-	12.35	808.578	[M+3H]+	adduct linked to 21496_[M+H-2H2O]+	0.222222	C46H84NO8P		OMQDMVYPYGQIII-BHYOAKPMNA-N	CCCCCCCCCCCCCCC(=O)OCC(COP(O)(=O)OCCN)OC(=O)CCCCCCCCCCCC\C=C/C\C=C/C\C=C/C\C=C/CC		808.57996:30081 809.58331:15464 810.58667:21946		99267	119207		76991	70269		76088	121544		37000	25980		92779	98886		202493	138829		160150	84529		39533	49962	70398	107337
PE 41:3e; PE 22:3e/19:0; [M-H]-	12.8	796.615	[M+H]+		0.611111	C46H88NO7P		WEYLZLIFZHULFE-HQCYBMNRNA-N	CCCCCCCCCCCCCCCCCCC(=O)OC(COCCCCCCCCC\C=C/C\C=C/C\C=C/CCCCC)COP(O)(=O)OCCN		796.6167:31552 797.62005:22093 798.62341:10688		99493	131357		79994	78153		101983	114319		42716	15862		60398	55523		134474	96068		188303	70061		42522	39090	75925	131634
PE 41:3e; PE 18:3e/23:0; [M-H]-	12.7	796.617	[M+H-2H2O]+	adduct linked to 26161_[M+Na]+	0.666667	C46H88NO7P		GXNNTANPENNYGP-HLMRNWPHNA-N	CCCCCCCCCCCCCCCCCCCCCCC(=O)OC(COCCCCCCCC\C=C/C\C=C/C\C=C/CC)COP(O)(=O)OCCN		796.61639:22280 797.61974:14840 798.6231:6937		88217	109274		65766	67123		126542	119770		48247	29277		81028	64723		108557	85663		191152	64686		62055	71383	84982	115895
PE 41:3; PE 19:0-22:3; [M+H]+	12.69	812.615	[M+H]+		0.222222	C46H86NO8P		LBISNVAEAXGYSI-HQCYBMNRNA-N	CCCCCCCCCCCCCCCCCCC(=O)OCC(COP(O)(=O)OCCN)OC(=O)CCCCCCCC\C=C/C\C=C/C\C=C/CCCCC		812.61407:33709 813.61742:21343 814.62078:14028		102293	107656		111791	95541		171299	170459		72274	53250		120311	126869		120558	234168		143255	114451		91401	82575	83276	212568
PE 41:2; PE 25:0-16:2; [M-H]-	12.8	812.615	[M+K]+	adduct linked to 21735_[M+H]+	0.111111	C46H88NO8P		SENRZPAAHSHCHE-UDJAPEQQNA-N	CCCCCCCCCCCCCCCCCCCCCCCCC(=O)OCC(COP(O)(=O)OCCN)OC(=O)CCCCCCC\C=C/C\C=C/CCC		812.61517:36882 813.61852:30832 814.62188:37209		107294	112548		94672	117291		168112	188986		66315	33929		97499	91157		311190	167883		177962	131847		73227	63827	129886	203712
PE 41:1e; PE 18:1e/23:0; [M-H]-	13.33	800.661	[M+H]+		0.333333	C46H92NO7P		OXJYEMWOEDCILI-ZZEZOPTANA-N	CCCCCCCCCCCCCCCCCCCCCCC(=O)OC(COCCCCCCCC\C=C/CCCCCCCC)COP(O)(=O)OCCN		800.65918:8790 801.66253:6403 802.66589:6046		19662	43812		46855	43353		23809	18972		13048	5543		32111	26349		27308	27277		28762	52456		23516	28610	38436	21450
PE 41:0; PE 18:0-23:0; [M-H]-	13.33	816.649	[M+H]+		0.388889	C46H92NO8P		VOHGVSQKCPPULA-UHFFFAOYNA-N	CCCCCCCCCCCCCCCCCCCCCCC(=O)OC(COC(=O)CCCCCCCCCCCCCCCCC)COP(O)(=O)OCCN		816.6485:6861 817.65185:5568 818.65521:14381		23480	27724		35562	25285		30377	26231		9584	10269		14549	14528		41998	37045		75792	34893		19088	14331	28680	37311
PE 40:4e; PE 18:0e/22:4; [M-H]-	12.71	780.591	[M+H]+	ion correlated with 25870	0.0555556	C45H84NO7P		VYTQELWTVMNGQZ-YZVDMUQZNA-N	CCCCCCCCCCCCCCCCCCOCC(COP(O)(=O)OCCN)OC(=O)CCCCCCCC\C=C/C\C=C/C\C=C/C\C=C/CC		780.59106:4828 781.59441:2820 782.59777:71215		43096	59217		29474	37973		24017	25490		30565	13772		32340	34808		26335	28668		73877	38286		23010	16899	27923	33205
PE 40:4; PE 18:2-22:2; [M+H]+	11.49	796.58	[M+H]+		0.166667	C45H82NO8P		ODKCSLGCTVUPMX-IJLZGBNMNA-N	CCCCC\C=C/C\C=C/CCCCCCCCCCCC(=O)OC(COC(=O)CCCCCCC\C=C/C\C=C/CCCCC)COP(O)(=O)OCCN		796.57654:16078 797.57989:9468 798.58325:7330		24094	42851		19128	15551		9867	11272		5043	5068		14968	5382		7200	7451		82330	30996		7127	5058	12060	11060
PE 40:2; PE 16:0-24:2; [M+H]+	12.7	800.611	[M+H]+		0.0555556	C45H86NO8P		GEEIQXFUMRCYDG-YVCOGYDTNA-N	CCCCCCCCCCCCCCCC(=O)OCC(COP(O)(=O)OCCN)OC(=O)CCCCCCCCCCC\C=C/C\C=C/CCCCCCC		800.61084:13309 801.61419:8081 802.61755:6215		52385	91935		43833	53023		19058	17660		15069	10378		55513	33098		30978	27064		76359	36795		36136	36021	33199	27087
PE 40:1; PE 27:0-13:1; [M-H]-	12.8	800.612	[M+H]+		0.222222	C45H88NO8P		RFUPRQMYUJEFEY-NTMALXAHNA-N	CCCCCCCCCCCCCCCCCCCCCCCCCCC(=O)OCC(COP(O)(=O)OCCN)OC(=O)CCCCCCC\C=C/CCC		800.61102:10873 801.61437:8531 802.61773:4257		47489	79148		52584	54628		28413	28799		14266	8915		59807	29307		38143	32584		118842	66158		35533	46440	52443	29417
PE 40:0e; PE 18:0e/22:0; [M-H]-	13.33	788.656	[M+H]+		0.277778	C45H92NO7P		LAZBGGGWTWUDPN-UHFFFAOYNA-N	CCCCCCCCCCCCCCCCCCCCCC(=O)OC(COCCCCCCCCCCCCCCCCCC)COP(O)(=O)OCCN		788.65625:20191 789.6596:9563 790.66296:6452		48229	99201		143483	117612		152986	93915		39417	55388		66547	120437		110718	89474		183089	118429		77622	105095	91761	86634
PE 39:4e; PE 22:4e/17:0; [M+H]+	11.95	768.587	[M+H]+		0.0555556	C44H82NO7P		KYXNABMKDCFGOV-PYQGTGCGNA-N	CCCCCCCCCCCCCCCCC(=O)OC(COCCCCCCCCC\C=C/C\C=C/C\C=C/C\C=C/CC)COP(O)(=O)OCCN		768.58673:11493 769.59008:6238 770.59344:6668		27699	59102		37825	33258		24863	32115		16597	19440		17196	19144		86734	43048		74083	78161		30916	23670	25625	44079
PE 39:4e; PE 18:4e/21:0; [M+H]+	12.05	768.587	[M+H]+		0.0555556	C44H82NO7P		GYTNWSCTLVEXQA-KPLLPBKXNA-N	CCCCCCCCCCCCCCCCCCCCC(=O)OC(COCCCCC\C=C/C\C=C/C\C=C/C\C=C/CC)COP(O)(=O)OCCN		768.58691:10990 769.59026:6030 770.59362:7798		21082	70006		25216	20357		49605	26989		19874	23314		17168	18213		65290	69665		88969	39153		16941	13818	24822	39149
PE 39:4; PE 23:0-16:4; [M+H]+	11.59	782.562	[M+H]+		0.111111	C44H80NO8P		XEGVLTREOFZPCN-IJKMATADNA-N	CCCCCCCCCCCCCCCCCCCCCCC(=O)OCC(COP(O)(=O)OCCN)OC(=O)CC\C=C/C\C=C/C\C=C/C\C=C/CC		782.56244:62819 783.56579:34888 784.56915:15991		158926	229797		128328	135525		66692	129774		58619	83047		145478	111127		189603	228750		290098	207728		107309	135378	221088	120851
PE 39:4; PE 21:1-18:3; [M+H]+	10.68	782.563	[M+Na]+	adduct linked to 20871_[M+H]+	1	C44H80NO8P		JJEHQQMNHBNKOD-WFKGVDHLNA-N	CCCCCCCCC\C=C/CCCCCCCCCC(=O)OCC(COP(O)(=O)OCCN)OC(=O)CCCCCCC\C=C/C\C=C/C\C=C/CC		782.56305:65507 783.5664:35375 784.56976:15671		217039	286540		164103	131569		139305	197055		59414	57163		211354	126037		215787	184346		442522	153416		128402	161438	233159	220002
PE 39:4; PE 19:0-20:4; [M+H]+	11.49	782.562	[M+Na]+	adduct linked to 20879_[M+H]+	0.611111	C44H80NO8P		OFDOGRFSVOUXHN-PEDPXMNENA-N	CCCCCCCCCCCCCCCCCCC(=O)OCC(COP(O)(=O)OCCN)OC(=O)CCCCCC\C=C/C\C=C/C\C=C/C\C=C/CC		782.56274:82144 783.56609:57518 784.56945:21014		214569	321221		134018	141851		95977	222418		73179	65804		165879	175447		158494	244041		443120	188520		95478	106438	97150	137255
PE 39:4; PE 15:0-24:4; [M-H]-	11.44	780.551	[M+H]+		0.0555556	C44H80NO8P		CHVNYDDWSJLUKL-BHYOAKPMNA-N	CCCCCCCCCCCCCCC(=O)OCC(COP(O)(=O)OCCN)OC(=O)CCCCCCCCCC\C=C/C\C=C/C\C=C/C\C=C/CC		780.55139:2465 781.55474:624 782.5581:24977		13758	18687		18921	6647		10685	11805		4976	2688		10700	10994		16963	22355		15929	5983		10160	6106	9486	10085
PE 39:4; PE 15:0-24:4; [M+H]+	11.43	782.563	[M+H]+		0.5	C44H80NO8P		CHVNYDDWSJLUKL-BHYOAKPMNA-N	CCCCCCCCCCCCCCC(=O)OCC(COP(O)(=O)OCCN)OC(=O)CCCCCCCCCC\C=C/C\C=C/C\C=C/C\C=C/CC		782.56287:32284 783.56622:20598 784.56958:9225		144837	313400		188383	113396		95067	165434		45547	30565		112354	163251		177374	157724		410027	170262		111946	100165	170703	168619
PE 39:3e; PE 18:3e/21:0; [M-H]-	12.7	768.587	[M+Na]+	adduct linked to 19761_[M+H]+	0.833333	C44H84NO7P		LEEMHLANCPCIIQ-HLMRNWPHNA-N	CCCCCCCCCCCCCCCCCCCCC(=O)OC(COCCCCCCCC\C=C/C\C=C/C\C=C/CC)COP(O)(=O)OCCN		768.58594:78729 769.58929:55565 770.59265:59556		68076	136977		74903	67051		87485	70559		37330	41239		36490	63806		163336	88465		432598	108270		40016	39163	82283	116238
PE 39:3; PE 23:0-16:3; [M-H]-	11.94	782.559	[M+H]+		0.277778	C44H82NO8P		IOCIULKIOZBSKB-JHGJUDGINA-N	CCCCCCCCCCCCCCCCCCCCCCC(=O)OCC(COP(O)(=O)OCCN)OC(=O)CCCCC\C=C/C\C=C/C\C=C/CC		782.56293:58773 783.56628:35074 784.56964:17087		216630	282650		333643	183465		124510	127612		125013	52459		163779	141944		299763	252529		217318	231964		111706	156746	173150	246637
PE 39:2e; PE 16:2e/23:0; [M-H]-	12.7	770.601	[M+H]+		0.333333	C44H86NO7P		PUGBSSJCCCFIIN-UDJAPEQQNA-N	CCCCCCCCCCCCCCCCCCCCCCC(=O)OC(COCCCCCCCC\C=C/C\C=C/CCC)COP(O)(=O)OCCN		770.60089:10283 771.60424:6022 772.6076:7809		38827	53574		46691	44901		41197	40544		21525	23477		36666	48148		60243	59928		160212	52827		38101	27467	38320	70410
PE 39:2; PE 17:1-22:1; [M+H]+	12.17	786.599	[M+H]+		0.0555556	C44H84NO8P		YDLYOFGVXUIBNB-YGGBKCGDNA-N	CCCCCCCC\C=C/CCCCCCCCCCCC(=O)OC(COC(=O)CCCCCCC\C=C/CCCCCCC)COP(O)(=O)OCCN		786.59924:80345 787.60259:47460 788.60595:30081		484535	441314		487409	605405		324712	418158		282530	139478		482239	720153		531061	822096		481407	343445		460535	334709	282592	738221
PE 39:2; PE 13:1-26:1; [M+H]+	12.01	786.601	[M+H]+		0.111111	C44H84NO8P		JBEAABCIGMGKDS-QRFURAJQNA-N	CCCCCCCCCC\C=C/CCCCCCCCCCCCCC(=O)OC(COC(=O)CCCCCCC\C=C/CCC)COP(O)(=O)OCCN		786.59991:71585 787.60326:44494 788.60662:25363		242509	335859		294078	264610		541589	259241		284246	134896		372756	336377		496745	427366		390691	358115		267833	266418	429309	379702
PE 39:1; PE 26:0-13:1; [M-H]-	12.7	786.6	[M+H-2H2O]+	adduct linked to 25120_[M+H]+	0.944444	C44H86NO8P		AOLJRVCKGLFSBO-NTMALXAHNA-N	CCCCCCCCCCCCCCCCCCCCCCCCCC(=O)OCC(COP(O)(=O)OCCN)OC(=O)CCCCCCC\C=C/CCC		786.59912:148345 787.60247:102382 788.60583:57397		496359	482363		573521	498170		587265	533557		395628	292014		745349	849516		777365	908998		637692	390900		453295	492009	612856	830716
PE 39:1; PE 26:0-13:1; [M+H]+	12.7	788.61	[M+H-H2O]+	adduct linked to 25833_[M+CH3OH+H]+	0.222222	C44H86NO8P		AOLJRVCKGLFSBO-NTMALXAHNA-N	CCCCCCCCCCCCCCCCCCCCCCCCCC(=O)OCC(COP(O)(=O)OCCN)OC(=O)CCCCCCC\C=C/CCC		788.61621:54253 789.61956:33674 790.62292:13608		151455	271409		163893	308384		289977	151066		146090	95177		126075	291524		346577	163600		143514	410284		167336	164910	286198	243646
PE 39:1; PE 18:0-21:1; [M-H]-	12.8	786.6	[M+Na]+	adduct linked to 19794_[M+H-H2O]+	0.722222	C44H86NO8P		WRZPTRWGOGEXQL-VXPUYCOJNA-N	CCCCCCCCCCCCCCCCCC(=O)OCC(COP(O)(=O)OCCN)OC(=O)CCCCCCCCC\C=C/CCCCCCCCC		786.59949:181798 787.60284:130611 788.6062:89805		498941	507834		584973	660358		562963	667042		333230	157434		501099	582318		926658	746420		708827	387455		435456	421056	662421	670141
PE 38:3; PE 22:0-16:3; [M-H]-	11.43	768.558	[M+Na]+	adduct linked to 19762_[M+H]+	0.0555556	C43H80NO8P		CIFWYXVPZHXEBV-RGBQSWHLNA-N	CCCCCCCCCCCCCCCCCCCCCC(=O)OCC(COP(O)(=O)OCCN)OC(=O)CCCCC\C=C/C\C=C/C\C=C/CC		768.55768:4260 769.56103:2561 770.56439:6074		12919	24232		12286	10473		7073	9712		6006	2441		10277	7924		34312	9328		16056	21646		12608	9427	7479	7870
PE 38:3; PE 16:1-22:2; [M+H]+	10.68	770.567	[M+H]+	adduct linked to 24044_[M+K]+	0.111111	C43H80NO8P		FHAATDMZDZZQNU-RUGCENDANA-N	CCCCCC\C=C/CCCCCCCC(=O)OCC(COP(O)(=O)OCCN)OC(=O)CCCCCCCCCCC\C=C/C\C=C/CCCCC		770.57172:5647 771.57507:3285 772.57843:3054		10742	19095		5660	5121		7316	4575		2028	2248		6727	4533		7103	7368		20100	7798		5192	2696	7698	6423
PE 38:1; PE 25:0-13:1; [M+H]+	12.32	774.597	[M+H]+		0.0555556	C43H84NO8P		MQHWAGYDPDJAPC-NTMALXAHNA-N	CCCCCCCCCCCCCCCCCCCCCCCCC(=O)OCC(COP(O)(=O)OCCN)OC(=O)CCCCCCC\C=C/CCC		774.59698:30613 775.60033:18162 776.60369:8364		191484	381307		113569	231683		41245	34074		53042	31962		225520	76478		63650	78881		820779	201677		102736	72138	84909	72145
PE 38:1; PE 12:0-26:1; [M+H]+	11.93	774.597	[M+H]+		0.0555556	C43H84NO8P		VNRJMFLDDDLBJW-ZCXUNETKNA-N	CCCCCCCCCCCC(=O)OCC(COP(O)(=O)OCCN)OC(=O)CCCCCCCCCCCCC\C=C/CCCCCCCCCC		774.59692:44148 775.60027:25315 776.60363:7992		148511	146404		163745	129530		28344	31837		40247	16308		135185	64288		62969	25476		395515	169754		69050	65588	46690	39851
PE 38:0; PE 17:0-21:0; [M-H]-	13.34	774.597	[M+H]+	ion correlated with 17685; adduct linked to 23872_[M+CH3OH+H]+	0.944444	C43H86NO8P		PMCHQIQBLMJFCR-UHFFFAOYNA-N	CCCCCCCCCCCCCCCCCCCCC(=O)OC(COC(=O)CCCCCCCCCCCCCCCC)COP(O)(=O)OCCN		774.59686:146491 775.60021:97630 776.60357:32747		398744	516238		444284	435111		148350	144886		99610	57830		409832	234739		208599	169473		892778	445436		242498	222821	251221	156106
PE 38:0; PE 11:0-27:0; [M-H]-	12.8	774.597	[M+H]+	adduct linked to 23894_[M+CH3OH+H]+; adduct linked to 24605_[M+K]+	0.555556	C43H86NO8P		LQZKMTHIQCWWHH-UHFFFAOYNA-N	CCCCCCCCCCCCCCCCCCCCCCCCCCC(=O)OC(COC(=O)CCCCCCCCCC)COP(O)(=O)OCCN		774.59766:132742 775.60101:81619 776.60437:30457		224681	377878		196792	268606		64518	65132		62574	26377		210450	127796		119848	65006		644360	203069		106631	125190	161206	114023
PE 37:4e; PE 18:4e/19:0; [M+H]+	10.91	740.558	[M+H-2H2O]+	adduct linked to 24060_[M+CH3OH+H]+; adduct linked to 23161_[M+NH4]+	0.0555556	C42H78NO7P		JTJVWEXRYCMFCR-QLXZSTJSNA-N	CCCCCCCCCCCCCCCCCCC(=O)OC(COCCCCC\C=C/C\C=C/C\C=C/C\C=C/CC)COP(O)(=O)OCCN		740.55756:4350 741.56091:3887 742.56427:2549		15946	10963		8168	5464		4845	5159		3222	2526		4608	5264		10295	7826		18553	7945		4616	4689	4817	6806
PE 37:4e; PE 18:3e/19:1; [M+H]+	10.68	740.553	[M+Na]+	adduct linked to 18136_[M+H]+	0.388889	C42H78NO7P		SIKWTKLIXVJWGH-RSCSKNAVNA-N	CCCCCCCCC\C=C/CCCCCCCC(=O)OC(COCCCCCCCC\C=C/C\C=C/C\C=C/CC)COP(O)(=O)OCCN		740.5589:6072 741.56225:4941 742.56561:4501		16403	26443		9695	10727		8015	5946		4774	4141		10196	7635		8191	16280		30216	11164		7131	8001	15217	13280
PE 37:3e; PE 18:3e/19:0; [M-H]-	11.5	740.559	[M+ACN+H]+	ion correlated with 18632; adduct linked to 16232_[M+H-2H2O]+	0.0555556	C42H80NO7P		FSBPRGNLMVROBA-HLMRNWPHNA-N	CCCCCCCCCCCCCCCCCCC(=O)OC(COCCCCCCCC\C=C/C\C=C/C\C=C/CC)COP(O)(=O)OCCN		740.55865:8870 741.562:7134 742.56536:4492		13222	23907		10761	9774		10728	11107		6420	3031		8286	8421		14859	13867		48927	14172		7036	9608	11311	9492
PE 37:3; PE 21:0-16:3; [M-H]-	10.68	754.534	[M+H]+	adduct linked to 22734_[M+CH3OH+H]+	0.888889	C42H78NO8P		IWIJOCRJJWKOQB-SOUPZWMONA-N	CCCCCCCCCCCCCCCCCCCCC(=O)OCC(COP(O)(=O)OCCN)OC(=O)CCCCC\C=C/C\C=C/C\C=C/CC		754.53632:12382 755.53967:6323 756.54303:52447		23092	43400		13744	16993		19303	30895		6900	5871		27167	18857		24626	26024		72644	27532		13174	15820	25377	14043
PE 37:3; PE 21:0-16:3; [M+H]+	10.68	756.55	[M+K]+	ion correlated with 18442; adduct linked to 18136_[M+H]+	1	C42H78NO8P		IWIJOCRJJWKOQB-SOUPZWMONA-N	CCCCCCCCCCCCCCCCCCCCC(=O)OCC(COP(O)(=O)OCCN)OC(=O)CCCCC\C=C/C\C=C/C\C=C/CC		756.55078:50636 757.55413:25659 758.55749:19545		167911	235034		72558	49052		39443	43092		33433	32366		62055	44541		81456	81916		210257	112616		58132	59829	100626	50748
PE 37:2; PE 21:0-16:2; [M-H]-	11.49	756.551	[M+Na]+	adduct linked to 19209_[M+H]+	0.333333	C42H80NO8P		PTJUDKWNRPLHCU-UDJAPEQQNA-N	CCCCCCCCCCCCCCCCCCCCC(=O)OCC(COP(O)(=O)OCCN)OC(=O)CCCCCCC\C=C/C\C=C/CCC		756.55054:56899 757.55389:36716 758.55725:25385		154292	233050		58894	72534		51139	33980		42399	32844		51380	73961		66376	79442		213722	89787		40785	36196	47699	51144
PE 37:2; PE 13:1-24:1; [M-H]-	10.91	756.551	[M+Na]+	adduct linked to 19204_[M+H]+	0.222222	C42H80NO8P		SRJSIRCOYQXCET-QRFURAJQNA-N	CCCCCCCCCC\C=C/CCCCCCCCCCCC(=O)OC(COC(=O)CCCCCCC\C=C/CCC)COP(O)(=O)OCCN		756.5509:30921 757.55425:18255 758.55761:13847		83127	127295		44869	30863		18728	20463		29307	13135		37119	23880		54191	49729		127743	60568		39834	35956	50257	31810
PE 37:1e; PE 18:0e/19:1; [M-H]-	12.7	744.587	[M+ACN+H]+	adduct linked to 17423_[M+H]+	0.166667	C42H84NO7P		RNGJRWGXYOGDBW-VZCXRCSSNA-N	CCCCCCCCCCCCCCCCCCOCC(COP(O)(=O)OCCN)OC(=O)CCCCCCC\C=C/CCCCCCCCC		744.5896:36611 745.59295:22514 746.59631:303228		86382	120838		94016	72069		82192	77259		36820	34209		78660	104400		97401	94916		288432	85858		59434	78094	95244	94151
PE 37:1e; PE 18:0e/19:1; [M+H]+	12.7	746.601	[M+H]+	adduct linked to 21381_[M+Na]+	0.611111	C42H84NO7P		RNGJRWGXYOGDBW-VZCXRCSSNA-N	CCCCCCCCCCCCCCCCCCOCC(COP(O)(=O)OCCN)OC(=O)CCCCCCC\C=C/CCCCCCCCC		746.6012:210495 747.60455:156756 748.60791:110416		89523	332499		203992	170633		193139	149487		88818	155042		85983	235354		172018	277990		1328908	195469		199036	135509	265346	183087
PE 37:1; PE 24:0-13:1; [M+H]+	11.64	760.587	[M+H]+		0.0555556	C42H82NO8P		OOSILPHKGKLKMG-NTMALXAHNA-N	CCCCCCCCCCCCCCCCCCCCCCCC(=O)OCC(COP(O)(=O)OCCN)OC(=O)CCCCCCC\C=C/CCC		760.58673:143812 761.59008:75004 762.59344:30485		969949	1168355		830381	912748		598874	996843		855360	551650		2396421	1587863		1277997	2049587		1315647	1182766		1118167	1137982	1421531	1223557
PE 37:1; PE 15:0-22:1; [M-H]-	11.43	758.562	[M+H]+		0.111111	C42H82NO8P		MUWFEEOSXPAQIY-ZCXUNETKNA-N	CCCCCCCCCCCCCCC(=O)OCC(COP(O)(=O)OCCN)OC(=O)CCCCCCCCCCC\C=C/CCCCCCCC		758.56738:23722 759.57073:9230 760.57409:265344		64145	93936		84247	60439		46166	88611		32277	15651		66470	67138		112854	52359		128838	48212		49537	47129	42733	41300
PE 37:1; PE 15:0-22:1; [M+H]+	11.51	760.587	[M+H]+	adduct linked to 22274_[M+Na]+; adduct linked to 22320_[M+Na]+	0.166667	C42H82NO8P		MUWFEEOSXPAQIY-ZCXUNETKNA-N	CCCCCCCCCCCCCCC(=O)OCC(COP(O)(=O)OCCN)OC(=O)CCCCCCCCCCC\C=C/CCCCCCCC		760.58698:325879 761.59033:167822 762.59369:52335		941706	1047637		803338	1745810		1052641	1130298		618546	610325		985507	1075237		860917	1050676		1328474	1094851		934797	1354328	1161310	701762
PE 37:0e; PE 14:0e/23:0; [M-H]-	12.8	746.601	[M+CH3OH+H]+	adduct linked to 17966_[M+H]+	0.555556	C42H86NO7P		CZUIHAUWBMIAGQ-UHFFFAOYNA-N	CCCCCCCCCCCCCCCCCCCCCCC(=O)OC(COCCCCCCCCCCCCCC)COP(O)(=O)OCCN		746.6015:289929 747.60485:209921 748.60821:144970		95237	339281		207205	208874		177814	156527		85981	125345		84185	212092		304831	182468		1387324	352269		108326	166661	228504	182256
PE 36:9e; PE 18:5e/18:4; [M+H]+	7.82	716.459	[M+H]+	ion correlated with 16126	0.111111	C41H66NO7P		TUQPSEBPJHZRFF-VHUCEKMMNA-N	CC\C=C/C\C=C/C\C=C/C\C=C/CCCCC(=O)OC(COCC\C=C/C\C=C/C\C=C/C\C=C/C\C=C/CC)COP(O)(=O)OCCN		716.45868:13553 717.46203:7999 718.46539:2879		745	1099		1385	821		831	702		688	1610		586	749		42595	40651		601	673		805	672	666	626
PE 36:9e; PE 18:4e/18:5; [M+H]+	8.19	716.455	[M+H]+		0.111111	C41H66NO7P		UBPHHIJEHKCGAF-WMRBQUBTNA-N	CC\C=C/C\C=C/C\C=C/C\C=C/CCCCCOCC(COP(O)(=O)OCCN)OC(=O)C\C=C/C\C=C/C\C=C/C\C=C/C\C=C/CC		716.45966:3130 717.46301:1567 718.46637:459		929	813		596	892		842	833		580	232		539	302		9882	11023		502	656		385	629	726	769
PE 36:6e; PE 22:6e/14:0; [M-H]-	9.47	720.494	[M+H]+	adduct linked to 7155_[M+2H]2+	0.111111	C41H72NO7P		CVGXTTUPCRVRCU-ACOVZCEQNA-N	CCCCCCCCCCCCCC(=O)OC(COCCC\C=C/C\C=C/C\C=C/C\C=C/C\C=C/C\C=C/CC)COP(O)(=O)OCCN		720.49823:2364 721.50158:485 722.50494:191		8527	8528		4590	2952		12396	18512		1673	1268		4844	4313		11686	9853		14926	3058		7973	6513	8673	9093
PE 35:2; PE 9:0-26:2; [M-H]-	10.68	728.517	[M+Na]+	adduct linked to 17705_[M+H]+	0.611111	C40H76NO8P		IDTKMZKNAAWGRA-AUGURXLVNA-N	CCCCCCCCC(=O)OCC(COP(O)(=O)OCCN)OC(=O)CCCCCCCCCCCCC\C=C/C\C=C/CCCCCCC		728.52008:7712 729.52343:3820 730.52679:2775		22035	19594		16512	16275		5212	4619		4794	4185		9645	12224		10581	8067		42927	16080		11124	13261	13390	8975
PE 35:1e; PE 14:0e/21:1; [M+H]+	11.5	718.57	[M+H]+	ion correlated with 21728	0.0555556	C40H80NO7P		IFOYJXFNPNABHB-HNENSFHCNA-N	CCCCCCCCCCCCCCOCC(COP(O)(=O)OCCN)OC(=O)CCCCCCCCC\C=C/CCCCCCCCC		718.57025:16722 719.5736:7313 720.57696:15083		59683	111736		49559	51207		43657	84627		47322	22246		65427	44935		39702	50027		163739	47534		43586	53693	40112	38425
PE 35:1; PE 14:0-21:1; [M+H]+	10.68	732.549	[M+H]+		0.333333	C40H78NO8P		XQIQSDHMRGOGES-ZCXUNETKNA-N	CCCCCCCCCCCCCC(=O)OCC(COP(O)(=O)OCCN)OC(=O)CCCCCCCCC\C=C/CCCCCCCCC		732.54712:33633 733.55047:17356 734.55383:155824		91323	110700		130906	144638		76732	80597		52080	25634		126322	121398		100699	67062		180118	66749		67724	87249	89525	112772
PE 35:0e; PE 16:0e/19:0; [M-H]-	12.08	718.57	[M+H]+		0.0555556	C40H82NO7P		YIPUYZGDLOIUEC-UHFFFAOYNA-N	CCCCCCCCCCCCCCCCCCC(=O)OC(COCCCCCCCCCCCCCCCC)COP(O)(=O)OCCN		718.57037:14726 719.57372:7979 720.57708:9896		68002	192050		80221	87285		46565	48232		41690	30272		87257	68664		101170	116703		177158	56924		62012	77001	65739	65625
PE 35:0; PE 8:0-27:0; [M-H]-	11.49	732.556	[M+H]+	adduct linked to 20273_[M+Na]+	0.111111	C40H80NO8P		BVUGKPHEIXBNKM-UHFFFAOYNA-N	CCCCCCCCCCCCCCCCCCCCCCCCCCC(=O)OC(COC(=O)CCCCCCC)COP(O)(=O)OCCN		732.55627:48774 733.55962:27565 734.56298:298261		101230	161132		145404	290391		76118	123244		117768	48066		117564	109580		110291	105753		201030	106279		88712	85602	95280	104948
PE 35:0; PE 8:0-27:0; [M+H]+	11.49	734.569	[M+H]+	adduct linked to 20486_[M+Na]+; adduct linked to 21637_[M+K]+	0.388889	C40H80NO8P		BVUGKPHEIXBNKM-UHFFFAOYNA-N	CCCCCCCCCCCCCCCCCCCCCCCCCCC(=O)OC(COC(=O)CCCCCCC)COP(O)(=O)OCCN		734.56927:236242 735.57262:114105 736.57598:32414		596045	847051		472950	707521		208517	217238		299293	353157		374612	287884		297550	292807		967054	791669		371766	453811	339000	320018
PE 35:0; PE 16:0-19:0; [M+H]+	10.91	734.569	[M+H]+	adduct linked to 20498_[M+Na]+	0.111111	C40H80NO8P		QJMXMRBKLSGHBU-UHFFFAOYNA-N	CCCCCCCCCCCCCCCCCCC(=O)OC(COC(=O)CCCCCCCCCCCCCCC)COP(O)(=O)OCCN		734.56818:122843 735.57153:58445 736.57489:17906		724620	682883		344396	432892		223373	249895		304427	168130		240621	191699		271105	222912		616617	558334		273073	301500	258529	232297
PE 35:0; PE 12:0-23:0; [M+H]+	11.43	734.569	[M+ACN+H]+	adduct linked to 18448_[M+CH3OH+H]+	0.666667	C40H80NO8P		OHMLVBAYGCOSLU-UHFFFAOYNA-N	CCCCCCCCCCCCCCCCCCCCCCC(=O)OC(COC(=O)CCCCCCCCCCC)COP(O)(=O)OCCN		734.56915:213334 735.5725:89307 736.57586:32389		1254583	824041		631357	341342		147757	204682		387913	266827		468954	478612		221727	265149		1431916	740790		301102	586615	521035	234688
PE 35:0; PE 11:0-24:0; [M-H]-	11.44	732.548	[M+H]+		0.111111	C40H80NO8P		VBAZUJKBCGJPQI-UHFFFAOYNA-N	CCCCCCCCCCCCCCCCCCCCCCCC(=O)OC(COC(=O)CCCCCCCCCC)COP(O)(=O)OCCN		732.54779:22602 733.55114:13483 734.5545:70340		234356	238522		153660	166402		92184	262247		49722	43165		156907	145420		100893	135088		263968	97176		143996	72665	107664	109138
PE 33:0; PE 9:0-24:0; [M+H]+	10.68	706.538	[M+H]+	adduct linked to 18614_[M+Na]+	0.277778	C38H76NO8P		OBFRYGVPGMBVOG-UHFFFAOYNA-N	CCCCCCCCCCCCCCCCCCCCCCCC(=O)OC(COC(=O)CCCCCCCC)COP(O)(=O)OCCN		706.53741:22906 707.54076:11294 708.54412:4744		71908	137231		75450	82757		22346	18414		35892	26779		40919	34100		31898	35341		101680	46649		39600	41601	57529	51016
PE 32:8; PE 16:4-16:4; [M-H]-	6.53	674.375	[M+H]+	ion correlated with 9434; adduct linked to 12814_[M+ACN+H]+	0.296296	C37H58NO8P		KRGIRMOWLUUQRF-CKKCRWTANA-N	CC\C=C/C\C=C/C\C=C/C\C=C/CCC(=O)OCC(COP(O)(=O)OCCN)OC(=O)CC\C=C/C\C=C/C\C=C/C\C=C/CC		674.37469:72212 675.37804:19955 676.3814:3478	45162	46578	46919	71235	69176	74526	264783	238877	236910	47972	48043	46259	48645	45088	50198	203320	206141	204314	38447	39287	42934	20848	22229	21830	167765	159761	162329
PE 32:7; PE 16:3-16:4; [M-H]-	6.88	676.406	[M+H]+		0.222222	C37H60NO8P		SJUKDVRRWSMWAL-ARDMRTSLNA-N	CC\C=C/C\C=C/C\C=C/CCCCCC(=O)OCC(COP(O)(=O)OCCN)OC(=O)CC\C=C/C\C=C/C\C=C/C\C=C/CC		676.40125:1797 677.4046:683 678.40796:84		5327	4351		5898	5121		4514	4598		3678	5540		3803	4397		7071	5569		5905	3663		4940	6302	5608	5285
PE 32:1e; PE 16:1e/16:0; [M-H]-	10.27	674.503	[M+H]+		1	C37H74NO7P		ZOBVVYDBLUMXCG-SQFISAMPNA-N	CCCCCCCCCCCCCCCC(=O)OC(COCCCCCCCC\C=C/CCCCCC)COP(O)(=O)OCCN		674.50555:7045 675.5089:3151 676.51226:2106		45471	48218		55541	45562		50840	41757		49489	50915		47700	51454		57207	59455		24363	52229		24023	53720	35494	41493
PE 30:6e; PE 22:6e/8:0; [M-H]-	6.95	636.399	[M+H]+	adduct linked to 16074_[M+Na]+	0.222222	C35H60NO7P		MSSQLYRFJZBSEX-CWBKFRHXNA-N	CCCCCCCC(=O)OC(COCCC\C=C/C\C=C/C\C=C/C\C=C/C\C=C/C\C=C/CC)COP(O)(=O)OCCN		636.3999:2190 637.40325:571 638.40661:238		6063	5620		5413	4901		6689	5698		4334	5006		4983	4439		6003	6255		4599	3454		4408	6760	5616	5231
PE 30:6; PE 8:0-22:6; [M-H]-	6.62	650.391	[M+H]+	ion correlated with 9821; ion correlated with 9832; ion correlated with 9830; ion correlated with 9839; ion correlated with 11357; ion correlated with 16210; ion correlated with 11966; ion correlated with 9843; ion correlated with 9834; ion correlated with 9823; ion correlated with 9831; ion correlated with 9827; ion correlated with 11786	0.037037	C35H58NO8P		XGVOWGWDQYGETQ-KVLQSIFKNA-N	CCCCCCCC(=O)OCC(COP(O)(=O)OCCN)OC(=O)CC\C=C/C\C=C/C\C=C/C\C=C/C\C=C/C\C=C/CC		650.39099:8939 651.39434:4639 652.3977:3324	10393	9123	10830	5112	6119	5367	45172	39208	29749	7660	6611	6411	3745	2860	3210	41345	39679	45373	4814	4909	5234	1685	2136	2479	24873	23527	23728
PE 28:6; PE 6:0-22:6; [M-H]-	6.06	622.346	[M+H]+	ion correlated with 11410; ion correlated with 11432	0.962963	C33H54NO8P		KWFZRTVKIPVBEI-NZSKKQKANA-N	CCCCCC(=O)OCC(COP(O)(=O)OCCN)OC(=O)CC\C=C/C\C=C/C\C=C/C\C=C/C\C=C/C\C=C/CC		622.34479:11997 623.34814:4402 624.3515:3915	8732	9393	10376	7186	11842	11157	20422	20302	21063	10714	11194	10307	14141	13428	13368	42972	41946	45766	19350	18561	17069	9293	8968	10330	31938	33322	31607
PE 28:2; PE 4:0-24:2; [M-H]-	7.87	630.405	[M+2H]+	adduct linked to 5764_[M+2H]2+	0.944444	C33H62NO8P		WKYMQELJAGGPPO-XVTLYKPTNA-N	CCCCCCC\C=C/C\C=C/CCCCCCCCCCCC(=O)OC(COC(=O)CCC)COP(O)(=O)OCCN		630.40381:6221 631.40716:1705 632.41052:521		58651	53994		51512	26540		22047	41696		51071	35334		48804	40814		32737	41983		35482	34795		34388	51078	20238	36492
PE 27:6e; PE 22:6e/5:0; [M-H]-	6.39	594.35	[M+ACN+H]+	adduct linked to 10525_[M+H]+	0.962963	C32H54NO7P		SDACZGWTRVDHOG-NZSKKQKANA-N	CCCCC(=O)OC(COCCC\C=C/C\C=C/C\C=C/C\C=C/C\C=C/C\C=C/CC)COP(O)(=O)OCCN		594.34888:50975 595.35223:21144 596.35559:10133	44025	41993	48023	51019	49815	51325	179302	166176	174472	40815	41596	45064	36086	40064	36117	163216	163135	166105	39884	39287	41238	20674	19750	21380	179838	172043	164469
PE 27:6e; PE 22:6e/5:0; [M+H]+	6.47	596.365	[M+H]+	ion correlated with 12143; ion correlated with 12200; ion correlated with 12235; ion correlated with 11748; adduct linked to 11413_[M+Na]+; adduct linked to 11614_[M+K]+	0.333333	C32H54NO7P		SDACZGWTRVDHOG-NZSKKQKANA-N	CCCCC(=O)OC(COCCC\C=C/C\C=C/C\C=C/C\C=C/C\C=C/C\C=C/CC)COP(O)(=O)OCCN		596.36481:17257 597.36816:8339 598.37152:9489	19417	22612	22339	19996	16418	17441	77944	70191	71118	17483	18830	18695	9960	10611	11781	68768	69377	68070	17104	15048	16168	5348	5849	7030	54186	53636	49475
PE 27:3; PE 5:0-22:3; [M-H]-	7.42	614.387	[M+H]+		1	C32H58NO8P		OPUDTPUBHZPTGP-YOILPLPUNA-N	CCCCC\C=C/C\C=C/C\C=C/CCCCCCCCC(=O)OC(COC(=O)CCCC)COP(O)(=O)OCCN		614.38757:22651 615.39092:13111 616.39428:2540	46915	47349	39776	39294	40313	39792	89318	84253	81561	37643	42779	33078	21746	28302	27031	82676	79750	84959	30405	27178	28319	20070	19346	22414	73705	76236	71888
PE 26:5; PE 8:0-18:5; [M-H]-	6.08	596.332	[M+H]+	adduct linked to 11410_[M+Na]+	1	C31H52NO8P		KHCJGTWPTFYUQP-NLKJXZCKNA-N	CCCCCCCC(=O)OCC(COP(O)(=O)OCCN)OC(=O)C\C=C/C\C=C/C\C=C/C\C=C/C\C=C/CC		596.3316:48904 597.33495:21463 598.33831:36003	24818	26046	23283	32808	34414	33301	85588	86108	89432	36700	39570	41447	45458	45042	46080	170512	159343	158035	66334	59839	63695	35511	40463	38936	124693	122753	125501
PE 26:5; PE 8:0-18:5; [M+H]+	6.08	598.35	[M+H]+	ion correlated with 11182; adduct linked to 11432_[M+Na]+	1	C31H52NO8P		KHCJGTWPTFYUQP-NLKJXZCKNA-N	CCCCCCCC(=O)OCC(COP(O)(=O)OCCN)OC(=O)C\C=C/C\C=C/C\C=C/C\C=C/C\C=C/CC		598.35016:35460 599.35351:16813 600.35687:16471	25585	25805	28907	28499	27849	30788	78965	80545	74095	39670	37010	35727	43217	39949	38334	140546	136452	144831	54557	55533	62658	38674	39230	41262	119520	109213	105379
PE 26:4; PE 8:0-18:4; [M+H]+	6.06	600.363	[M+K]+	ion correlated with 11133; adduct linked to 9995_[M+H-2H2O]+	1	C31H54NO8P		QKBQNSJYWKCYJU-ZRENGBSJNA-N	CCCCCCCC(=O)OCC(COP(O)(=O)OCCN)OC(=O)CCCC\C=C/C\C=C/C\C=C/C\C=C/CC		600.36359:32604 601.36694:12995 602.3703:4329	25530	27682	27850	30551	25818	25835	54522	56388	53241	36390	34270	39608	40397	38255	38718	107491	107451	111558	57881	55713	59016	33992	31781	30165	92919	89196	87772
PE 26:2; PE 7:0-19:2; [M+H]+	7.06	604.392	[M+H]+	ion correlated with 10573; ion correlated with 10948; adduct linked to 11447_[M+NH4]+	0.703704	C31H58NO8P		LUFZVIFNMAOJGZ-HDXUUTQWNA-N	CCCCCC\C=C/C\C=C/CCCCCCCC(=O)OC(COC(=O)CCCCCC)COP(O)(=O)OCCN		604.39209:24048 605.39544:9667 606.3988:5572	10715	16165	17021	14360	11956	13759	81198	81907	78308	13184	12013	13159	10862	10725	9584	83690	82537	84933	13182	11541	13251	6284	7131	6666	93594	89020	94179
PE 26:2; PE 4:0-22:2; [M-H]-	7.18	602.373	[M+H-H2O]+	adduct linked to 15912_[M+CH3OH+H]+	1	C31H58NO8P		XFFLQSRYWWFSBU-MURFETPANA-N	CCCCC\C=C/C\C=C/CCCCCCCCCCCC(=O)OC(COC(=O)CCC)COP(O)(=O)OCCN		602.37341:11364 603.37676:6237 604.38012:1107		37019	34084		36216	34918		33381	33426		27361	31476		34640	33499		31948	31677		31747	33317		35359	30751	36031	30205
PE 25:6e; PE 22:6e/3:0; [M-H]-	6.43	566.318	[M+CH3OH+H]+	adduct linked to 10145_[M+H]+	1	C30H50NO7P		JBXUVOQOEAOSJK-YNUSHXQLNA-N	CC\C=C/C\C=C/C\C=C/C\C=C/C\C=C/C\C=C/CCCOCC(COP(O)(=O)OCCN)OC(=O)CC		566.3175:368381 567.32085:155396 568.32421:84615	197766	196732	201519	163458	157217	155622	1574538	1497528	1474085	165657	157540	184223	119239	119018	110988	1417104	1406785	1349799	142537	143588	143912	53956	50911	55033	1258943	1233305	1222710
PE 25:5e; PE 22:5e/3:0; [M-H]-	6.41	568.335	[M+H]+	adduct linked to 11184_[M+CH3OH+H]+	1	C30H52NO7P		GBNMULCNTLNNCI-AAQCHOMXNA-N	CC\C=C/C\C=C/C\C=C/C\C=C/C\C=C/CCCCCCOCC(COP(O)(=O)OCCN)OC(=O)CC		568.34082:160212 569.34417:73593 570.34753:114145	133656	145629	143819	166522	185167	173463	608323	626349	638458	142353	143600	139922	143664	134664	137704	542346	569645	560295	122625	119922	126212	74889	82561	90429	481763	465128	465510
PE 25:5e; PE 22:5e/3:0; [M+H]+	6.51	570.354	[M+H]+	adduct linked to 11216_[M+CH3OH+H]+	1	C30H52NO7P		GBNMULCNTLNNCI-AAQCHOMXNA-N	CC\C=C/C\C=C/C\C=C/C\C=C/C\C=C/CCCCCCOCC(COP(O)(=O)OCCN)OC(=O)CC		570.35327:59131 571.35662:20069 572.35998:234285	128312	133886	119639	185008	153764	154000	256086	252116	236238	129492	134541	131804	119682	115370	117906	225213	218037	203466	111662	104895	109901	112977	112029	99520	181672	168958	175529
PE 25:5e; PE 22:5e/3:0; [M+H]+	6.48	570.36	[M+Na]+	adduct linked to 12986_[M+H]+	1	C30H52NO7P		GBNMULCNTLNNCI-AAQCHOMXNA-N	CC\C=C/C\C=C/C\C=C/C\C=C/C\C=C/CCCCCCOCC(COP(O)(=O)OCCN)OC(=O)CC		570.35974:6317 571.36309:1141 572.36645:1272		20593	15497		18675	20267		16832	14995		14701	19536		17195	19730		13882	16620		17087	15759		16526	16507	16774	17048
PE 25:4e; PE 18:4e/7:0; [M+H]+	6.49	572.369	[M+H]+	ion correlated with 10450	1	C30H54NO7P		PLEKMHVDPWJOIS-ZRENGBSJNA-N	CCCCCCC(=O)OC(COCCCCC\C=C/C\C=C/C\C=C/C\C=C/CC)COP(O)(=O)OCCN		572.36865:240484 573.372:103840 574.37536:63199	226413	221736	226419	271595	272463	266714	788070	747116	741647	209326	210144	205445	194903	205977	209425	649426	660239	666445	196512	189152	194136	123842	114931	118810	497827	498633	487959
PE 25:4; PE 9:0-16:4; [M-H]-	6.13	584.329	[M+H]+	adduct linked to 15073_[M+K]+	0.0555556	C30H52NO8P		GWQQRFGSZZDGSH-TZYWDAKQNA-N	CCCCCCCCC(=O)OCC(COP(O)(=O)OCCN)OC(=O)CC\C=C/C\C=C/C\C=C/C\C=C/CC		584.32861:2197 585.33196:655 586.33532:75		2716	2665		5328	3499		5592	8767		2290	2620		1954	3508		7433	5719		2239	2129		2125	4048	8381	7339
PE 25:4; PE 3:0-22:4; [M+H]+	6.18	586.35	[M+H]+	similar chromatogram in higher mz_11595	0.851852	C30H52NO8P		TYJRQQZVZLGJQX-AFSLFLIVNA-N	CC\C=C/C\C=C/C\C=C/C\C=C/CCCCCCCCC(=O)OC(COC(=O)CC)COP(O)(=O)OCCN		586.34888:9162 587.35223:4308 588.35559:1499	20507	18580	17842	19113	19970	20584	34615	32738	32077	21306	20656	18083	14942	15304	17851	36100	36864	37418	17201	19151	18331	12462	8721	10904	31432	26969	30164
PE 24:6; PE 2:0-22:6; [M-H]-	5.6	566.283	[M+H]+		0.111111	C29H46NO8P		RGGFTRSFXYYCDL-JDPCYWKWNA-N	CC\C=C/C\C=C/C\C=C/C\C=C/C\C=C/C\C=C/CCC(=O)OC(COC(C)=O)COP(O)(=O)OCCN		566.28638:2546 567.28973:386 568.29309:3108		3495	4039		5577	8442		12299	7594		3319	2301		4275	3952		9338	7734		1645	2393		4488	4991	8354	7623
PE 24:4e; PE 20:4e/4:0; [M-H]-	6.45	556.335	[M+H]+		0.259259	C29H52NO7P		WUJKIRXWOSRVIT-AFSLFLIVNA-N	CCCC(=O)OC(COCCCCCCC\C=C/C\C=C/C\C=C/C\C=C/CC)COP(O)(=O)OCCN		556.3371:4907 557.34045:2439 558.34381:3180	7962	2782	10178	10018	5587	4616	35412	21474	31953	2878	2780	5664	3672	10686	5963	33838	26019	35763	2387	2244	3442	2853	4428	5507	17313	18058	17523
PE 24:4e; PE 20:4e/4:0; [M+H]+	6.52	558.353	[M+K]+	ion correlated with 9122; ion correlated with 11015; ion correlated with 10383; ion correlated with 11216; adduct linked to 9854_[M+H]+	0.888889	C29H52NO7P		WUJKIRXWOSRVIT-AFSLFLIVNA-N	CCCC(=O)OC(COCCCCCCC\C=C/C\C=C/C\C=C/C\C=C/CC)COP(O)(=O)OCCN		558.35303:15324 559.35638:5559 560.35974:52561	19937	18623	19273	24202	24489	25902	68995	71484	67294	20607	24188	18940	21458	18698	21372	55185	61815	59502	18997	17866	16383	8714	10122	8927	47443	43890	44595
PE 24:4; PE 8:0-16:4; [M+H]+	5.8	572.337	[M+CH3OH+H]+	adduct linked to 13353_[M+Na]+	0.0555556	C29H50NO8P		RKRHEKGLTJHJPY-GTGWAOFVNA-N	CCCCCCCC(=O)OCC(COP(O)(=O)OCCN)OC(=O)CC\C=C/C\C=C/C\C=C/C\C=C/CC		572.33704:3038 573.34039:210 574.34375:1357		2911	4471		5212	8340		10344	11162		1233	2897		4238	4004		8342	9000		3004	1250		3528	3068	11506	6703
PE 24:3e; PE 18:3e/6:0; [M+H]+	6.4	560.366	[M+H]+		1	C29H54NO7P		GFMRXFYLBQUDHK-XQOKXTRKNA-N	CCCCCC(=O)OC(COCCCCCCCC\C=C/C\C=C/C\C=C/CC)COP(O)(=O)OCCN		560.37134:8685 561.37469:4014 562.37805:1722	13143	14462	13691	21069	19943	17003	32971	33958	32151	12822	11571	13753	18194	16335	12890	31078	32816	32260	14300	12603	15141	10640	10588	10948	29403	28582	26955
PE 24:3; PE 8:0-16:3; [M+H]+	6.07	574.347	[M+H]+	ion correlated with 11086	0.259259	C29H52NO8P		IZMCKSGQFDGKCN-LNCSVHMCNA-N	CCCCCCCC(=O)OCC(COP(O)(=O)OCCN)OC(=O)CCCCC\C=C/C\C=C/C\C=C/CC		574.34668:26183 575.35003:11177 576.35339:5119	18473	20645	19568	26945	27011	26101	68724	72796	68455	24166	24937	23721	40360	42851	38752	147912	144666	144185	32831	42215	34739	34151	36540	34600	86576	81939	92720
PE 24:3; PE 6:0-18:3; [M-H]-	6.11	572.335	[M+H]+	adduct linked to 11086_[M+Na]+	1	C29H52NO8P		GMPBKXWEDPOSAC-XQOKXTRKNA-N	CCCCCC(=O)OCC(COP(O)(=O)OCCN)OC(=O)CCCCCCC\C=C/C\C=C/C\C=C/CC		572.33649:226718 573.33984:93036 574.3432:28997	105384	107532	107182	108988	114531	110106	417703	422228	429522	161240	163129	157989	156476	170957	175543	863619	851911	856106	249563	239985	245172	132441	130326	132611	598707	637124	634230
PE 24:1; PE 4:0-20:1; [M+H]+	7.1	578.378	[M+Na]+	adduct linked to 10558_[M+H]+	0.444444	C29H56NO8P		DXRMSHYPTNDPMI-QXMHVHEDNA-N	CCCCCCCC\C=C/CCCCCCCCCC(=O)OC(COC(=O)CCC)COP(O)(=O)OCCN		578.37732:39080 579.38067:19801 580.38403:3410	7546	10093	7921	9680	8106	7617	133607	120567	110596	8561	5744	6934	3675	5574	4139	122568	118810	109930	4710	4350	6282	4168	3158	1602	84612	80073	81256
PE 23:5; PE 5:0-18:5; [M-H]-	5.72	554.288	[M+H]+		0.111111	C28H46NO8P		UYFJPCUKGNRUBU-CZESKWGWNA-N	CCCCC(=O)OCC(COP(O)(=O)OCCN)OC(=O)C\C=C/C\C=C/C\C=C/C\C=C/C\C=C/CC		554.28528:2398 555.28863:324 556.29199:184		1993	2631		10377	13631		20117	16235		2284	4881		5820	11398		15786	16317		2028	2595		7551	7630	15738	19260
PE 23:4e; PE 20:4e/3:0; [M-H]-	6.5	542.32	[M+Na]+	ion correlated with 10811; ion correlated with 10603; adduct linked to 9854_[M+H]+; adduct linked to 9571_[M+H-H2O]+	1	C28H50NO7P		ZTPCEGCFBNKSCY-AFSLFLIVNA-N	CC\C=C/C\C=C/C\C=C/C\C=C/CCCCCCCOCC(COP(O)(=O)OCCN)OC(=O)CC		542.3197:101383 543.32305:49778 544.32641:385668	53341	48774	53470	78371	82708	81155	364271	354256	352420	46543	47130	38683	58067	63883	54727	344830	315286	330753	43313	44621	45322	26153	24419	28242	252325	263783	260010
PE 23:4e; PE 18:4e/5:0; [M+H]+	6.12	544.328	[M+H]+		0.722222	C28H50NO7P		LQUJSHNMEYFKFY-KUXGPOOQNA-N	CCCCC(=O)OC(COCCCCC\C=C/C\C=C/C\C=C/C\C=C/CC)COP(O)(=O)OCCN		544.33032:10195 545.33367:3195 546.33703:238		8098	6160		25848	26186		42531	43871		4975	8682		20980	17147		46031	46059		4039	5935		10131	9023	45193	42250
PE 23:3e; PE 18:3e/5:0; [M-H]-	6.47	544.334	[M+K]+	ion correlated with 9945; ion correlated with 9891; adduct linked to 10256_[M+CH3OH+H]+	0.925926	C28H52NO7P		PLLPLQYXJIXRIM-XQOKXTRKNA-N	CCCCC(=O)OC(COCCCCCCCC\C=C/C\C=C/C\C=C/CC)COP(O)(=O)OCCN		544.33344:1080308 545.33679:414477 546.34015:305856	797752	782304	780818	1033866	992814	975092	4968888	4790200	4594546	621688	593416	628561	713766	709878	712895	4556370	4586290	4597776	585022	572474	589182	351262	348182	336998	3862162	3743021	3748550
PE 23:3e; PE 18:3e/5:0; [M+H]+	6.53	546.351	[M+K]+	ion correlated with 9982; adduct linked to 9666_[M+H]+	1	C28H52NO7P		PLLPLQYXJIXRIM-XQOKXTRKNA-N	CCCCC(=O)OC(COCCCCCCCC\C=C/C\C=C/C\C=C/CC)COP(O)(=O)OCCN		546.35034:4108668 547.35369:1313844 548.35705:309353	2222107	1901728	1999873	3156008	3067128	3117125	16096569	14975687	14625975	2068300	2074984	2070445	2591880	2498018	2487150	14226610	14104211	13641891	1876222	1879324	1957097	1205262	1198835	1178741	10655793	10433424	10207397
PE 23:2e; PE 18:2e/5:0; [M-H]-	6.89	546.35	[M+Na]+	ion correlated with 9607; ion correlated with 10007; adduct linked to 10001_[M+3H]+	0.185185	C28H54NO7P		YTLCTEFFMZUQJP-UTJQPWESNA-N	CCCCC\C=C/C\C=C/CCCCCCCCOCC(COP(O)(=O)OCCN)OC(=O)CCCC		546.35083:8550 547.35418:2689 548.35754:24020	2041	4045	2261	5825	4608	4770	45795	26358	25861	4155	2321	2988	4780	3381	4131	23365	20122	18561	3047	2192	2532	4288	3026	1350	16662	14409	16603
PE 23:2e; PE 18:2e/5:0; [M+H]+	6.91	548.364	[M+H]+	ion correlated with 6946	0.296296	C28H54NO7P		YTLCTEFFMZUQJP-UTJQPWESNA-N	CCCCC\C=C/C\C=C/CCCCCCCCOCC(COP(O)(=O)OCCN)OC(=O)CCCC		548.36371:22148 549.36706:7773 550.37042:1926	1519	1440	1677	3246	3445	2011	74104	64644	62679	2753	1918	2371	1785	2728	1657	52872	55718	52556	2215	1865	2251	2480	1605	2115	30084	31054	32601
PE 23:1; PE 9:0-14:1; [M+H]+	6.27	564.362	[M+H]+		0.185185	C28H54NO8P		HLVIKFPBXABHBG-LUAWRHEFNA-N	CCCCCCCCC(=O)OCC(COP(O)(=O)OCCN)OC(=O)CCCCCCC\C=C/CCCC		564.36121:5744 565.36456:2294 566.36792:748	23010	24195	25493	27673	34455	27547	64556	27319	64419	18881	20198	23399	20113	19987	27918	66010	62446	74610	26021	30161	32994	18085	20084	19118	55293	59042	58257
PE 23:0; PE 2:0-21:0; [M-H]-	7.66	564.362	[M+H]+	ion correlated with 16013; ion correlated with 16518; ion correlated with 16774; ion correlated with 17016; ion correlated with 17014; ion correlated with 13841	0.111111	C28H56NO8P		KGLMXXMWNBMDSQ-UHFFFAOYNA-N	CCCCCCCCCCCCCCCCCCCCC(=O)OC(COC(C)=O)COP(O)(=O)OCCN		564.36249:3818 565.36584:32 566.3692:567		2776	4239		4025	4354		6547	7367		3778	5266		5520	3285		15470	16539		2968	6399		6692	5572	9182	5044
PE 22:5e; PE 18:5e/4:0; [M-H]-	5.33	526.291	[M+H]+	adduct linked to 10415_[M+Na]+; similar chromatogram in higher mz_13215	1	C27H46NO7P		LFZLXXPXTMWUSS-AAQCHOMXNA-N	CCCC(=O)OC(COCC\C=C/C\C=C/C\C=C/C\C=C/C\C=C/CC)COP(O)(=O)OCCN		526.29041:43632 527.29376:20359 528.29712:25382	65181	73024	67789	95043	99458	101229	142713	139086	135392	72376	60643	68040	94164	95336	89857	125932	128078	131101	72400	66950	65574	65887	68269	75454	126466	133763	127974
PE 22:5e; PE 18:5e/4:0; [M-H]-	5.35	526.291	[M+H]+		0.0555556	C27H46NO7P		LFZLXXPXTMWUSS-AAQCHOMXNA-N	CCCC(=O)OC(COCC\C=C/C\C=C/C\C=C/C\C=C/C\C=C/CC)COP(O)(=O)OCCN		526.29095:3310 527.2943:748 528.29766:17329		3233	3001		8136	7868		13850	11560		3679	2302		3232	3824		7672	7238		1554	1058		5179	3192	9839	13875
PE 22:5e; PE 18:5e/4:0; [M+H]+	5.33	528.306	[M+H]+		1	C27H46NO7P		LFZLXXPXTMWUSS-AAQCHOMXNA-N	CCCC(=O)OC(COCC\C=C/C\C=C/C\C=C/C\C=C/C\C=C/CC)COP(O)(=O)OCCN		528.30707:31436 529.31042:8645 530.31378:11386	68330	66381	61322	75661	74631	77609	117825	119323	118920	68098	58163	61931	70788	76787	64824	110125	110461	112206	64098	57719	63431	54002	61477	63242	111064	113783	114385
PE 22:5e; PE 18:5e/4:0; [M+H]+	5.34	528.312	[M+H]+	ion correlated with 13327	1	C27H46NO7P		LFZLXXPXTMWUSS-AAQCHOMXNA-N	CCCC(=O)OC(COCC\C=C/C\C=C/C\C=C/C\C=C/C\C=C/CC)COP(O)(=O)OCCN		528.31586:26902 529.31921:6839 530.32257:2969		11332	11908		46422	48989		82619	77987		9581	8332		41318	41508		69171	69872		9415	10977		30744	32775	55829	56299
PE 22:5; PE 4:0-18:5; [M+H]+	5.19	542.29	[M+H]+		0.0555556	C27H44NO8P		MDPPOCCFOFQRHU-AAQCHOMXNA-N	CCCC(=O)OCC(COP(O)(=O)OCCN)OC(=O)C\C=C/C\C=C/C\C=C/C\C=C/C\C=C/CC		542.29034:3145 543.29369:1391 544.29705:971		2581	8508		7539	7701		17493	16423		5539	5094		7794	9298		14651	12659		4300	2909		8375	4551	13465	13622
PE 22:3; PE 2:0-20:3; [M+H]+	6.2	546.312	[M+H]+		0.037037	C27H48NO8P		RZUZUTHLFHRWBE-YSTUJMKBNA-N	CC\C=C/C\C=C/C\C=C/CCCCCCCCCC(=O)OC(COC(C)=O)COP(O)(=O)OCCN		546.31158:4338 547.31493:989 548.31829:2766	5793	6489	6464	7548	6502	8927	5836	6646	6082	5756	8840	6406	11142	9590	11823	10935	12327	12976	11341	11766	10300	13974	11509	9699	8790	10869	10079
PE 22:2e; PE 16:2e/6:0; [M-H]-	6.58	532.333	[M+H]+		1	C27H52NO7P		HIAAGKQSFOHMTQ-NQLNTKRDNA-N	CCCCCC(=O)OC(COCCCCCCCC\C=C/C\C=C/CCC)COP(O)(=O)OCCN		532.33246:109525 533.33581:35520 534.33917:11186	73966	71257	74533	85355	86006	96892	641814	590480	495102	63341	73240	67868	62119	67512	63125	577615	558252	445822	50330	37376	56695	33399	28322	25252	328313	323940	325909
PE 22:2; PE 3:0-19:2; [M+H]+	6.18	548.332	[M+ACN+H]+	adduct linked to 9942_[M+NH4]+	0.481482	C27H50NO8P		XQVBIVVKIFADKT-UTJQPWESNA-N	CCCCCC\C=C/C\C=C/CCCCCCCC(=O)OC(COC(=O)CC)COP(O)(=O)OCCN		548.33179:6337 549.33514:3370 550.3385:5628	7386	7920	9415	15452	13781	17972	10713	9027	10653	13078	10898	10914	29050	28256	24142	22141	19029	21877	20169	20063	18509	23571	24214	20616	17021	15471	15011
PE 22:1e; PE 16:1e/6:0; [M+H]+	6.98	536.365	[M+H]+		0.111111	C27H54NO7P		FCCDKYUXJDHIIN-KHPPLWFENA-N	CCCCCC\C=C/CCCCCCCCOCC(COP(O)(=O)OCCN)OC(=O)CCCCC		536.3689:2546 537.37225:609 538.37561:69		12744	7618		3928	3820		568	450		933	970		671	670		789	1473		945	603		628	817	889	1594
PE 22:1; PE 9:0-13:1; [M+H]+	6.13	550.348	[2M+H]+	adduct linked to 1787_[M+H]2+	1	C27H52NO8P		ILCUJQIBHTZBEQ-CLFYSBASNA-N	CCCCCCCCC(=O)OCC(COP(O)(=O)OCCN)OC(=O)CCCCCCC\C=C/CCC		550.34924:27725 551.35259:12506 552.35595:2523	31696	35156	33306	55626	49059	57050	40753	41068	39882	38001	34678	34811	96010	93292	100617	86921	75968	78966	85350	73081	81306	99645	106924	100816	63412	65120	62775
PE 22:1; PE 2:0-20:1; [M-H]-	6.79	548.342	[M+H]+		0.666667	C27H52NO8P		OTXAMYGNHUBLDS-KHPPLWFENA-N	CCCCCCCC\C=C/CCCCCCCCCC(=O)OC(COC(C)=O)COP(O)(=O)OCCN		548.34045:2578 549.3438:741 550.34716:797		8221	9466		10242	7997		9315	7883		7188	8712		9244	8655		8158	6678		6437	7098		6971	6995	7195	8601
PE 21:4; PE 5:0-16:4; [M-H]-	5.05	528.269	[M+H-H2O]+	adduct linked to 10875_[M+CH3OH+H]+	0.962963	C26H44NO8P		ICESZOLLCDJCCE-KUXGPOOQNA-N	CCCCC(=O)OCC(COP(O)(=O)OCCN)OC(=O)CC\C=C/C\C=C/C\C=C/C\C=C/CC		528.26764:7363 529.27099:2163 530.27435:48919	8389	9887	10275	15962	13793	15639	11018	14172	13656	11192	10894	11210	28172	20825	21028	24590	21397	23346	18256	17142	18444	22545	22888	21375	21409	17117	18903
PE 21:4; PE 5:0-16:4; [M+H]+	5.02	530.286	[M+H]+	adduct linked to 10486_[M+Na]+	1	C26H44NO8P		ICESZOLLCDJCCE-KUXGPOOQNA-N	CCCCC(=O)OCC(COP(O)(=O)OCCN)OC(=O)CC\C=C/C\C=C/C\C=C/C\C=C/CC		530.28619:272256 531.28954:121034 532.2929:28820	461090	448036	452291	480380	479312	486005	456677	459431	478750	499295	506212	504027	744987	714850	735600	887340	896532	885586	752932	747112	774294	669827	673421	687250	857806	859995	826962
PE 21:3e; PE 18:3e/3:0; [M+H]+	6.21	518.317	[M+H-2H2O]+	adduct linked to 13132_[M+H]+	0.611111	C26H48NO7P		PYZPZCFWLQFRNL-AGRJPVHONA-N	CC\C=C/C\C=C/C\C=C/CCCCCCCCOCC(COP(O)(=O)OCCN)OC(=O)CC		518.32111:3340 519.32446:360 520.32782:1427		10752	11812		10551	9245		9940	10610		13093	14300		13992	9186		12390	12905		7885	10161		12849	9942	12099	8988
PE 21:2e; PE 18:2e/3:0; [M-H]-	6.62	518.322	[M+CH3OH+H]+	adduct linked to 8976_[M+H-H2O]+	1	C26H50NO7P		XPVWBFCFXZYIHZ-MURFETPANA-N	CCCCC\C=C/C\C=C/CCCCCCCCOCC(COP(O)(=O)OCCN)OC(=O)CC		518.32275:6082169 519.3261:2230895 520.32946:466107	4041852	3958406	3801935	3752480	3666184	3666734	20602640	19182316	18961224	2837489	2845792	2487492	2681738	2685850	2639298	18265356	17954162	17860330	2237085	2169644	2312240	897412	983746	986790	13280901	11899924	12782939
PE 21:2e; PE 18:2e/3:0; [M+H]+	6.51	520.339	[M+H]+	ion correlated with 12110; ion correlated with 10377; ion correlated with 9953; adduct linked to 10307_[M+Na]+; adduct linked to 10577_[M+K]+	1	C26H50NO7P		XPVWBFCFXZYIHZ-MURFETPANA-N	CCCCC\C=C/C\C=C/CCCCCCCCOCC(COP(O)(=O)OCCN)OC(=O)CC		520.33838:176513 521.34173:68523 522.34509:271848	111352	116054	110901	205396	203597	196274	653180	653136	636115	103823	92943	101140	166485	166894	175317	608941	617195	617292	94403	103335	97992	92855	98726	98113	491003	482519	478869
PE 21:1e; PE 18:1e/3:0; [M-H]-	7.11	520.334	[M+NH4]+	adduct linked to 10328_[M+ACN+H]+	0.333333	C26H52NO7P		YLQBUGJYLCAAHB-QXMHVHEDNA-N	CCCCCCCC\C=C/CCCCCCCCOCC(COP(O)(=O)OCCN)OC(=O)CC		520.33844:7814 521.34179:2489 522.34515:2266	8560	11424	7457	6424	5974	5228	34644	28126	35616	6999	12291	6720	4149	8083	8978	29102	27819	27220	5965	13467	8491	3917	11458	6697	20463	18735	20197
PE 21:1e; PE 14:1e/7:0; [M+H]+	6.47	522.351	[M+Na]+	ion correlated with 10329; adduct linked to 9548_[M+H]+	1	C26H52NO7P		AJTGBGORVZNBJE-KTKRTIGZNA-N	CCCCCCC(=O)OC(COCCCCCCCC\C=C/CCCC)COP(O)(=O)OCCN		522.35071:1172793 523.35406:453767 524.35742:268111	637333	588250	611276	1274147	1185034	1191984	3965468	3627379	3623570	505785	485659	513098	1074678	1043155	994240	3746840	3634483	3630169	539283	509990	530806	603073	598986	603325	2974062	2753974	2732157
PE 21:0e; PE 18:0e/3:0; [M+H]+	7.5	524.366	[M+H]+		0.037037	C26H54NO7P		DDACYKBDCXWJOH-UHFFFAOYNA-N	CCCCCCCCCCCCCCCCCCOCC(COP(O)(=O)OCCN)OC(=O)CC		524.36591:4215 525.36926:3704 526.37262:820	3122	4946	3449	3151	2203	3008	23978	4920	2332	3862	2929	3771	4900	3375	2703	3328	3868	4160	2122	2531	2321	3998	2628	3266	5854	4176	4643
PE 21:0e; PE 14:0e/7:0; [M+H]+	7.06	524.368	[M+H-2H2O]+	ion correlated with 16260; adduct linked to 10948_[M+Na]+	0.259259	C26H54NO7P		PNRXGJBVKZORAP-UHFFFAOYNA-N	CCCCCCCCCCCCCCOCC(COP(O)(=O)OCCN)OC(=O)CCCCCC		524.37347:6590 525.37682:2776 526.38018:1704	9805	5515	7585	13931	9343	7731	39216	28010	33211	12775	5552	8869	9706	9369	6773	22845	29630	30404	8802	9226	7810	9473	6816	5310	20425	21994	26146
PE 21:0; PE 9:0-12:0; [M+H]+	6.32	538.348	[M+2H]+	adduct linked to 10883_[M+ACN+H]+	0.555556	C26H52NO8P		RYBAXGIXIFRVRW-UHFFFAOYNA-N	CCCCCCCCCCCC(=O)OC(COC(=O)CCCCCCCC)COP(O)(=O)OCCN		538.34442:16063 539.34777:6564 540.35113:2639	46216	46325	46041	64834	62350	57514	53665	49158	40512	48918	60162	48652	82273	60767	79763	52245	44119	50513	43405	44804	45552	39427	40454	35027	39847	39303	53986
PE 20:2e; PE 18:2e/2:0; [M-H]-	6.58	504.305	[M+Na]+	adduct linked to 9178_[M+H]+	0.222222	C25H48NO7P		CRULCECOKDAPHA-NQLNTKRDNA-N	CCCCC\C=C/C\C=C/CCCCCCCCOCC(COP(O)(=O)OCCN)OC(C)=O		504.30646:9922 505.30981:3333 506.31317:2068	4247	5265	2364	8452	7968	7835	31829	28324	37021	2111	5238	34433	5490	4451	5766	26013	24789	40674	2709	1752	5437	2861	3562	2681	20019	24991	22208
PE 20:1e; PE 16:1e/4:0; [M+H]+	6.61	508.339	[M+H]+	ion correlated with 10096; ion correlated with 9436	0.666667	C25H50NO7P		OLUNFNBCXHYJOB-KTKRTIGZNA-N	CCCCCC\C=C/CCCCCCCCOCC(COP(O)(=O)OCCN)OC(=O)CCC		508.34152:39199 509.34487:17681 510.34823:58485	124408	118062	108836	146584	121525	139176	336060	278321	340008	115087	123418	100342	118938	107702	119850	265852	259657	264894	92806	88842	111179	71276	83890	77669	212285	219500	210627
PE 20:0; PE 9:0-11:0; [M-H]-	6.22	522.32	[M+3H]3+	adduct linked to 14580_[M+Na]2+; adduct linked to 10254_[M+K]+	0.925926	C25H50NO8P		QLPOWFSYPOCIKU-UHFFFAOYNA-N	CCCCCCCCCCC(=O)OC(COC(=O)CCCCCCCC)COP(O)(=O)OCCN		522.31995:16244 523.3233:4659 524.32666:6432	17794	16460	16029	29024	28563	24059	22462	23904	23391	20288	18085	19118	44889	48517	47389	60201	64264	63528	40976	43593	40347	49533	45686	42930	40412	35607	42066
PE 20:0; PE 9:0-11:0; [M+H]+	6.19	524.335	[M+NH4]+	adduct linked to 10417_[M+ACN+H]+	1	C25H50NO8P		QLPOWFSYPOCIKU-UHFFFAOYNA-N	CCCCCCCCCCC(=O)OC(COC(=O)CCCCCCCC)COP(O)(=O)OCCN		524.33563:25314 525.33898:11175 526.34234:3398	36860	30816	29619	45341	41717	45179	52030	52255	49358	39970	39864	34945	75699	74539	70742	89861	90612	93244	80596	72149	70983	83196	78716	81816	73872	58461	67209
PE 19:3; PE 3:0-16:3; [M-H]-	5.25	502.246	[M+3H]3+	adduct linked to 20144_[M+H]2+	1	C24H42NO8P		RLYUOJCQRHWIKO-AGRJPVHONA-N	CC\C=C/C\C=C/C\C=C/CCCCCC(=O)OC(COC(=O)CC)COP(O)(=O)OCCN		502.24701:19279 503.25036:6413 504.25372:448		21204	18353		53360	50740		65328	72063		15788	18047		46288	47830		77405	67794		16602	16793		40330	36435	67008	66650
PE 19:3; PE 3:0-16:3; [M+H]+	4.97	504.261	[M+H]+		0.277778	C24H42NO8P		RLYUOJCQRHWIKO-AGRJPVHONA-N	CC\C=C/C\C=C/C\C=C/CCCCCC(=O)OC(COC(=O)CC)COP(O)(=O)OCCN		504.26389:2876 505.26724:1356 506.2706:858		8812	12133		13976	13268		13072	18591		11534	11421		14564	12836		15856	14590		9747	6380		11343	12749	11137	11440
PE 19:2; PE 3:0-16:2; [M+H]+	5.07	506.287	[M+H]+	similar chromatogram in higher mz_15803	0.925926	C24H44NO8P		VSGAEKOUQPGYLV-HZJYTTRNNA-N	CCC\C=C/C\C=C/CCCCCCCC(=O)OC(COC(=O)CC)COP(O)(=O)OCCN		506.2876:5438 507.29095:1324 508.29431:13508	11593	12371	10163	11082	10821	11596	8551	7743	9288	11285	10358	8594	19032	17808	17795	16671	15847	11873	14580	16640	13187	21354	20817	18433	11600	12240	9378
PE 19:1e; PE 16:1e/3:0; [M+H]+	6.56	494.324	[M+H]+	ion correlated with 10377; ion correlated with 9893; adduct linked to 9788_[M+Na]+	1	C24H48NO7P		MDDPNBBWBQBIEZ-KTKRTIGZNA-N	CCCCCC\C=C/CCCCCCCCOCC(COP(O)(=O)OCCN)OC(=O)CC		494.32303:215220 495.32638:75011 496.32974:486013	160484	167485	161354	344114	359991	356395	763143	785472	770986	134747	125243	136767	313914	306532	295706	771565	713941	742595	145737	153135	147118	165172	158521	164781	562122	581411	559899
PE 19:1; PE 6:0-13:1; [M-H]-	5.59	506.284	[M+K]+	adduct linked to 9225_[M+NH4]+; similar chromatogram in higher mz_12829	0.407407	C24H46NO8P		SBOVJGWTBQTSGK-FPLPWBNLNA-N	CCCCCC(=O)OCC(COP(O)(=O)OCCN)OC(=O)CCCCCCC\C=C/CCC		506.28732:6796 507.29067:2968 508.29403:4850	7192	5910	6348	5246	5453	6614	22509	16031	21716	4508	4872	5974	5975	6276	5092	23510	20006	21468	5331	6067	4753	3351	3042	3293	15720	15915	11759
PE 19:0e; PE 14:0e/5:0; [M-H]-	6.66	494.324	[M+H]+	adduct linked to 10094_[M+K]+	1	C24H50NO7P		PHEJZKWZWBIJEO-UHFFFAOYNA-N	CCCCCCCCCCCCCCOCC(COP(O)(=O)OCCN)OC(=O)CCCC		494.32242:776410 495.32577:285936 496.32913:4948498	788952	753672	764634	1004524	982733	943217	3174199	3144486	3163242	772936	776182	766678	883206	880166	882368	2789660	2821016	2798483	680698	679686	724101	575187	564725	569510	2211659	2132530	2102470
PE 18:0e; PE 14:0e/4:0; [M+H]+	6.58	482.321	[M+H]+	ion correlated with 9788; ion correlated with 8479; ion correlated with 9150; adduct linked to 9603_[M+Na]+	1	C23H48NO7P		KFKUYGUFNAZTCM-UHFFFAOYNA-N	CCCCCCCCCCCCCCOCC(COP(O)(=O)OCCN)OC(=O)CCC		482.32053:37865 483.32388:12946 484.32724:2772	24934	25462	24215	35157	33264	38042	120671	117233	114201	21229	23773	24538	34323	31676	26739	108202	117435	115738	23246	21157	28198	18962	17272	17799	92456	98750	95008
PE 18:0; PE 9:0-9:0; [M+H]+	5.61	496.302	[M+H]+		1	C23H46NO8P		LLHCULZCDVFEMO-UHFFFAOYNA-N	CCCCCCCCC(=O)OCC(COP(O)(=O)OCCN)OC(=O)CCCCCCCC		496.30289:13183 497.30624:5206 498.3096:1151		64756	80595		78148	72464		76592	63731		73197	65989		68134	77963		91940	89171		68483	79067		66334	77020	71929	79882
PE 18:0; PE 3:0-15:0; [M+H]+	6.14	496.298	[M+H]+		0.222222	C23H46NO8P		BRTQBBMCPYWJSN-UHFFFAOYNA-N	CCCCCCCCCCCCCCC(=O)OC(COC(=O)CC)COP(O)(=O)OCCN		496.30188:3566 497.30523:1893 498.30859:594		12862	13425		12027	16722		10597	14805		13322	8931		11140	15062		13356	13402		9501	12923		10238	14020	8732	14112
PE 18:0; PE 2:0-16:0; [M+H]+	6.29	496.3	[M+CH3OH+H]+	adduct linked to 8637_[M+H-H2O]+	0.259259	C23H46NO8P		ZVVKPCJIKOGUQL-UHFFFAOYNA-N	CCCCCCCCCCCCCCCC(=O)OC(COC(C)=O)COP(O)(=O)OCCN		496.30014:5067 497.30349:1335 498.30685:914	11576	13990	8483	14262	12845	9562	12884	15056	13030	12271	14118	14786	17214	21249	21349	19569	20235	18402	19259	20587	18592	19855	20983	21456	15723	17539	14437
PE 17:1; PE 4:0-13:1; [M+H]+	5.11	480.271	[M+H]+		1	C22H42NO8P		ZBGDNDWSGDTKBA-SREVYHEPNA-N	CCC\C=C/CCCCCCCC(=O)OC(COC(=O)CCC)COP(O)(=O)OCCN		480.27423:9743 481.27758:3637 482.28094:8453	15174	16173	13663	20522	25272	18917	14640	13180	15933	14354	15114	16433	30983	29516	26371	25350	29919	25216	34168	31589	27507	31452	35028	34387	23132	22449	18258
PE 17:0e; PE 14:0e/3:0; [M+H]+	6.63	468.309	[M+H-H2O]+	ion correlated with 9436; ion correlated with 10993; adduct linked to 9813_[M+CH3OH+H]+; adduct linked to 10167_[M+CH3OH+H]+	1	C22H46NO7P		XKWYLPWUAPQKMB-UHFFFAOYNA-N	CCCCCCCCCCCCCCOCC(COP(O)(=O)OCCN)OC(=O)CC		468.30862:101647 469.31197:36272 470.31533:8936	87645	98985	98639	155326	141777	146371	328356	315063	309786	77403	87455	74229	132627	125702	132721	325464	304636	295009	80043	83080	76882	75490	70736	71251	248948	249913	248826
PE 16:1e; PE 14:1e/2:0; [M+H]+	5.99	452.277	[M+H-H2O]+	adduct linked to 10952_[M+NH4]+	0.333333	C21H42NO7P		CMPZEHSGBZQJHP-SREVYHEPNA-N	CCCC\C=C/CCCCCCCCOCC(COP(O)(=O)OCCN)OC(C)=O		452.27847:4621 453.28182:517 454.28518:205		13444	12537		9056	12949		11608	14594		15862	11765		10861	15915		13646	13348		13601	12509		14550	15537	15741	12249
PE 12:0; PE 3:0-9:0; [M+H]+	5.15	412.207	[M+H]+		0.111111	C17H34NO8P		ULEHOISYNVYVJW-UHFFFAOYNA-N	CCCCCCCCC(=O)OC(COC(=O)CC)COP(O)(=O)OCCN		412.20673:4578 413.21008:1062 414.21344:241		10602	16564		33638	29482		15382	13185		15708	14410		9991	12171		24402	20864		20835	21739		16007	13740	12829	15089
PC(18:1e/9-HODE)	5.23	844.603	[M-H]-		0.185185	C44H84NO8P		FBDRYOUUUKXTNC-SKXCRIIBNA-N	CCCCCCCCCCCCCCCC\C=C/OCC(COP([O-])(=O)OCC[N+](C)(C)C)OC(=O)CCCCCCCC(O)\C=C\C=C/CCCCC		844.60284:3569 845.60619:2918 846.60955:2210	18017	20219	21398	25077	22258	23740	10419	11138	12741	19221	19825	20096	24802	25099	24369	11896	13915	13620	14170	17520	15967	23719	25130	24349	12065	11820	12506
PC(18:1e/16,17-EpDPE)	0.79	892.598	[M-H]-		0.259259	C48H84NO8P		ZWKHVNAACOLZRP-AXHNHLLWNA-N	CCCCCCCCCCCCCCCC\C=C/OCC(COP([O-])(=O)OCC[N+](C)(C)C)OC(=O)CC\C=C/C\C=C/C\C=C/C\C=C/CC1OC1C\C=C/CC		892.60364:1651 893.60699:8698 894.61035:14052	2946	3564	3412	2420	3083	2382	4032	3230	3845	3037	2713	3444	4648	2926	3989	4096	2879	2990	3257	2811	3298	3086	4832	2928	3665	4354	3553
PC(18:1e/12-HETE)	20	868.603	[M-H]-		0.111111	C46H84NO8P		IKXQCVONERORJY-AEOJDKGHNA-N	CCCCCCCCCCCCCCCC\C=C/OCC(COP([O-])(=O)OCC[N+](C)(C)C)OC(=O)CCC\C=C/C\C=C/C=C/C(O)C\C=C/CCCCC		868.60504:3631 869.60839:3640 870.61175:5592	25387	9494	4830	18025	13755	12074	3019	2328	4963	2189	548	943	13023	24957	9167	2045	2415	3347	913	2323	3169	3411	4136	4139	3318	1492	1763
PC(18:1/10-HDoHE)	18.92	906.58	[M-H]-		0.037037	C48H82NO9P		ZQFHTRXNKSTLEZ-VGDSRHNCNA-N	CCCCCCCC\C=C/CCCCCCCC(=O)OCC(COP([O-])(=O)OCC[N+](C)(C)C)OC(=O)CC\C=C/C\C=C/CC(O)\C=C\C=C/C\C=C/C\C=C/CC		906.58002:4158 907.58337:3540 908.58673:1958	15603	1349	4363	15543	10033	41646	1622	1259	1241	735	683	651	30127	21122	11116	1801	2123	2417	737	621	691	2004	1123	1095	1765	986	3051
PC(18:0e/20-HDoHE)	0.79	894.616	[M-H]-		0.259259	C48H86NO8P		SBFFLGNGOBXBJT-ULIYVOJGNA-N	CCCCCCCCCCCCCCCCCCOCC(COP([O-])(=O)OCC[N+](C)(C)C)OC(=O)CC\C=C/C\C=C/C\C=C/C\C=C/C\C=C/C=C/C(O)CC		894.62213:1492 895.62548:7926 896.62884:11376	3139	2822	2550	3547	3316	2509	2985	2584	4174	3418	3429	2491	4141	2610	3016	3743	2736	2441	3446	2961	3193	2535	4047	2765	2839	3631	3173
PC(17:1/18-HETE)	0.79	868.568	[M-H]-		0.259259	C45H80NO9P		ZHDKYJFFCKIYGN-ICXKTEMNNA-N	CCCCCCC\C=C/CCCCCCCC(=O)OCC(COP([O-])(=O)OCC[N+](C)(C)C)OC(=O)CCC\C=C/C\C=C/C\C=C/C\C=C/CCC(O)CC		868.56555:1750 869.5689:5830 870.57226:11352	3667	3109	3706	2682	2664	3632	4658	3947	4052	3297	3145	3897	3342	3968	3272	4262	3531	4129	2948	3279	3619	3687	4093	2200	3649	4490	3363
PC(17:0/12-HETE)	14.81	870.58	[M-H]-		0.222222	C45H82NO9P		DAPANYCUJPRPTN-APQDLLIVNA-N	CCCCCCCCCCCCCCCCC(=O)OCC(COP([O-])(=O)OCC[N+](C)(C)C)OC(=O)CCC\C=C/C\C=C/C=C/C(O)C\C=C/CCCCC		870.58594:11220 871.58929:5788 872.59265:7037	18110	3217	17279	32947	16232	20878	29814	32511	29765	1552	1413	1323	81716	42266	50323	20065	30698	15495	2316	1651	953	10205	12095	7677	15708	19220	24210
PC(16:1e/9-HODE)	5.25	816.572	[M+K-2H]-	adduct linked to 14817_[M-H2O-H]-	0.962963	C42H80NO8P		VBUMYHGMAFIBQK-XMIOJHFONA-N	CCCCCCCCCCCCCC\C=C/OCC(COP([O-])(=O)OCC[N+](C)(C)C)OC(=O)CCCCCCCC(O)\C=C\C=C/CCCCC		816.57635:37290 817.5797:18361 818.58306:19480	135680	129450	90384	158125	146955	163132	102272	101683	105794	110840	124118	103873	146226	162477	166328	121426	114601	100749	94118	79617	81887	153764	155470	166986	91259	115508	107267
PC(16:1e/9-HODE)	19.64	816.571	[M-H]-		0.111111	C42H80NO8P		VBUMYHGMAFIBQK-XMIOJHFONA-N	CCCCCCCCCCCCCC\C=C/OCC(COP([O-])(=O)OCC[N+](C)(C)C)OC(=O)CCCCCCCC(O)\C=C\C=C/CCCCC		816.57098:101296 817.57433:61849 818.57769:30299	257914	19325	258393	848088	244003	458501	17490	18666	12389	3501	2034	1734	468356	643669	560772	22662	11059	11671	2424	1657	1617	124633	48932	23968	15801	14499	12178
PC(16:1e/17-HDoHE)	2.9	864.581	[M-H]-	ion correlated with 16161; ion correlated with 16004; ion correlated with 15916; ion correlated with 15913; ion correlated with 15914; ion correlated with 15564; ion correlated with 15565; ion correlated with 15563; ion correlated with 15999; ion correlated with 16005; ion correlated with 16002; ion correlated with 15186; ion correlated with 15216; ion correlated with 15191; ion correlated with 1…	0.037037	C46H80NO8P		YRLJTNIHJWGEKJ-FSSYNVJQNA-N	CCCCCCCCCCCCCC\C=C/OCC(COP([O-])(=O)OCC[N+](C)(C)C)OC(=O)CC\C=C/C\C=C/C\C=C/C\C=C/C=C\C(O)C\C=C/CC		864.58051:1482 865.58386:160891 866.58722:101012	1074	1077	1104	869	1016	1014	8981	8035	10577	1908	1312	505	1905	2564	1679	10952	10261	9649	898	739	1278	2138	789	1352	7264	11570	7886
PC(16:1/13-HODE)	13.59	830.55	[M-H]-	ion correlated with 20202	0.037037	C42H78NO9P		OTIWIWMGWYJGNY-FYQPCCRINA-N	CCCCCC\C=C/CCCCCCCC(=O)OCC(COP([O-])(=O)OCC[N+](C)(C)C)OC(=O)CCCCCCC\C=C/C=C/C(O)CCCCC		830.54999:13157 831.55334:21624 832.5567:27961	323905	39688	106428	161814	103095	194156	47317	60127	58972	6058	2803	8525	461258	152559	266285	98411	94889	79608	3451	1461	1184	60317	64132	57903	57491	23517	60870
PC(16:1/10-HDoHE)	0.79	878.552	[M-H]-		0.296296	C46H78NO9P		JCQNRXAIKPIDHS-AQFKVRDFNA-N	CCCCCC\C=C/CCCCCCCC(=O)OCC(COP([O-])(=O)OCC[N+](C)(C)C)OC(=O)CC\C=C/C\C=C/CC(O)\C=C\C=C/C\C=C/C\C=C/CC		878.55219:1460 879.55554:5497 880.5589:9800	2734	2947	3481	2436	3478	2896	3614	3021	4025	3274	3024	2832	4851	5270	4741	3388	2911	2642	3008	2947	3266	4060	4294	3315	3135	3031	2502
PC(16:0e/13-HODE)	0.79	818.598	[3M-H]-	adduct linked to 5837_[M+K-2H]-	0.259259	C42H82NO8P		XKIJMCZIJQEKOL-MFMSQQKGNA-N	CCCCCCCCCCCCCCCCOCC(COP([O-])(=O)OCC[N+](C)(C)C)OC(=O)CCCCCCC\C=C/C=C/C(O)CCCCC		818.59619:4004 819.59954:11406 820.6029:14764	6621	7828	6772	6088	9214	8501	7739	7729	8903	7130	7337	6885	8477	7172	7673	6381	7601	6922	8105	7094	7284	6331	7496	7505	6247	7627	6925
PC(16:0e/12-HETE)	5.21	842.586	[M-H]-	adduct linked to 15730_[M-H2O-H]-	0.555556	C44H82NO8P		OIDUEBIOAGZENB-UWXYQJBSNA-N	CCCCCCCCCCCCCCCCOCC(COP([O-])(=O)OCC[N+](C)(C)C)OC(=O)CCC\C=C/C\C=C/C=C/C(O)C\C=C/CCCCC		842.58551:4786 843.58886:2526 844.59222:3304	31156	26837	28939	31304	25433	29618	24198	25762	28134	29999	30076	24240	30397	29471	30384	29270	31400	32025	27652	25247	25805	30605	30728	27463	19292	23991	27237
PC(16:0e/12-HETE)	19.63	842.59	[M-H]-		0.037037	C44H82NO8P		OIDUEBIOAGZENB-UWXYQJBSNA-N	CCCCCCCCCCCCCCCCOCC(COP([O-])(=O)OCC[N+](C)(C)C)OC(=O)CCC\C=C/C\C=C/C=C/C(O)C\C=C/CCCCC		842.59033:7307 843.59368:5837 844.59704:10383	39670	4453	6967	34184	18352	51696	7703	6236	7564	3800	1222	1941	95161	43979	27162	8554	6191	6055	1579	1256	760	7922	7469	11304	5698	5431	5387
PC(16:0e/11,12-EpETE)	0.79	840.568	[M+TFA-H]-	adduct linked to 16551_[M-H]-	0.444444	C44H80NO8P		ZZJKMJVUYDVCML-SUQRSKBXNA-N	CCCCCCCCCCCCCCCCOCC(COP([O-])(=O)OCC[N+](C)(C)C)OC(=O)CCC\C=C/C\C=C/CC1OC1C\C=C/C\C=C/CC		840.5697:3273 841.57305:6147 842.57641:18607	6133	5237	5563	6306	5129	7051	7432	6015	7075	4426	7131	6568	7415	7535	8470	7670	7024	5942	5901	6183	5421	6263	7479	5872	7221	7070	7112
PC(16:0e/10-HDoHE)	18.22	866.587	[M-H]-		0.111111	C46H82NO8P		UODIJNHBUXFAEQ-IKAKUIHTNA-N	CCCCCCCCCCCCCCCCOCC(COP([O-])(=O)OCC[N+](C)(C)C)OC(=O)CC\C=C/C\C=C/CC(O)\C=C\C=C/C\C=C/C\C=C/CC		866.58551:5953 867.58886:7454 868.59222:3624	29188	11646	33919	42352	36696	35740	21903	13532	14435	4873	3595	2843	64651	39081	51757	27764	14216	15631	4195	3026	3013	26889	23712	40244	12004	16712	14883
PC(16:0/10-HDoHE)	0.79	880.575	[M-H]-		0.0740741	C46H80NO9P		QAXXGPBRPRSNGG-FOHCZQPKNA-N	CCCCCCCCCCCCCCCC(=O)OCC(COP([O-])(=O)OCC[N+](C)(C)C)OC(=O)CC\C=C/C\C=C/CC(O)\C=C\C=C/C\C=C/C\C=C/CC		880.57642:1387 881.57977:9629 882.58313:9714	3068	3214	3586	2716	3554	3067	3578	3163	3663	3126	3610	2377	3256	3009	3834	3029	3052	3213	3228	2864	2928	3762	4575	2809	4039	3297	3015
PC(15:0/12-HEPE)	5.17	840.542	[M-H]-		0.0740741	C43H76NO9P		RZTXLHPXZFPKGC-FONXNEAVNA-N	CCCCCCCCCCCCCCC(=O)OCC(COP([O-])(=O)OCC[N+](C)(C)C)OC(=O)CCC\C=C/C\C=C/C=C/C(O)C\C=C/C\C=C/CC		840.54175:1659 841.5451:797 842.54846:1407	22768	19441	23501	6741	8005	19066	29786	15034	24773	24662	27500	23250	14681	20829	4057	20827	16538	10243	5466	15075	9993	3852	4004	4834	8884	6957	5565
PC(15:0/12-HEPE)	18.23	840.541	[M-H]-		0.037037	C43H76NO9P		RZTXLHPXZFPKGC-FONXNEAVNA-N	CCCCCCCCCCCCCCC(=O)OCC(COP([O-])(=O)OCC[N+](C)(C)C)OC(=O)CCC\C=C/C\C=C/C=C/C(O)C\C=C/C\C=C/CC		840.54065:1792 841.544:2386 842.54736:13637	12429	7905	12817	13992	3218	3837	7174	3707	4347	4143	3513	2172	31640	7470	11641	15724	3800	5969	3577	2601	4602	10646	7065	9619	9080	4530	4584
PC(14:0/11,12-EET)	5.18	828.537	[M-H]-		0.037037	C42H76NO9P		DMFROZQKUJHSEQ-BBJNULCMNA-N	CCCCCCCCCCCCCC(=O)OCC(COP([O-])(=O)OCC[N+](C)(C)C)OC(=O)CCC\C=C/C\C=C/CC1OC1C\C=C/CCCCC		828.5368:15127 829.54015:8114 830.54351:3499	103041	73737	122172	184488	49372	108260	206364	254555	133303	73925	107915	83985	56251	82311	135935	165141	302980	283283	38370	80243	118638	84702	196585	113472	128436	57687	89584
PC(14:0/11,12-EET)	17.76	828.543	[M-H]-		0.037037	C42H76NO9P		DMFROZQKUJHSEQ-BBJNULCMNA-N	CCCCCCCCCCCCCC(=O)OCC(COP([O-])(=O)OCC[N+](C)(C)C)OC(=O)CCC\C=C/C\C=C/CC1OC1C\C=C/CCCCC		828.54327:8445 829.54662:3734 830.54998:4740	170643	22088	94955	32643	286493	83660	30241	24273	133144	2115	1292	1562	130062	93555	86262	120400	39543	36183	1274	1143	1147	147778	65573	30151	46619	36534	41261
PC(14:0/10-HDoHE)	17.2	852.536	[M-H]-		0.037037	C44H76NO9P		XHKOSGCDDIGCOM-HIAJHCFCNA-N	CCCCCCCCCCCCCC(=O)OCC(COP([O-])(=O)OCC[N+](C)(C)C)OC(=O)CC\C=C/C\C=C/CC(O)\C=C\C=C/C\C=C/C\C=C/CC		852.53601:6618 853.53936:2582 854.54272:3181	118771	4790	16107	118634	70335	21486	6715	10640	6764	1581	1249	1019	39277	37187	50200	4395	3342	3982	1982	609	833	9427	4506	2510	1842	3446	4612
PC 8:0; PC 3:0-5:0; [M+Hac-H]-	3.99	456.191	[M+H]+		0.148148	C16H32NO8P		LJZPAXFHJNSPGL-UHFFFAOYNA-N	CCCCC(=O)OC(COC(=O)CC)COP([O-])(=O)OCC[N+](C)(C)C		456.19348:515650 457.19683:153621 458.20019:19489	197226	212080	197405	442640	441303	428998	2140688	2083821	2063324	255674	263439	243518	331591	352231	356005	2520136	2459710	2178996	409154	440824	436034	386592	363967	336469	1536178	1530763	1503954
PC 7:0; PC 3:0-4:0; [M+H]+	3.88	384.173	[M+Na]+	adduct linked to 7214_[M+H]+; similar chromatogram in higher mz_15465	0.833333	C15H30NO8P		IUBISZPJFCYZKQ-UHFFFAOYNA-N	CCCC(=O)OC(COC(=O)CC)COP([O-])(=O)OCC[N+](C)(C)C		384.1778:6564 385.18115:129 386.18451:23		8475	9254		22052	24899		13534	18500		6337	11173		14081	15311		19470	18598		13423	13271		13021	15535	17779	18684
PC 43:1e; PC 16:1e/27:0; [M+H]+	13.5	872.744	[M+H]+		0.111111	C51H102NO7P		DWJUKXVBJLZINZ-ZPHPHTNENA-N	CCCCCCCCCCCCCCCCCCCCCCCCCCC(=O)OC(COCCCCCCCC\C=C/CCCCCC)COP([O-])(=O)OCC[N+](C)(C)C		872.74414:2387 873.74749:3264 874.75085:3507		1817	5842		2354	928		2792	2004		749	2735		751	1585		15373	12725		1578	1830		1227	787	5940	7451
PC 42:7; PC 24:2-18:5; [M+H]+	12.28	860.616	[M+H]+		0.0555556	C50H86NO8P		MNSJLPZMLWYKHM-RDNGVRQENA-N	CCCCCCC\C=C/C\C=C/CCCCCCCCCCCC(=O)OCC(COP([O-])(=O)OCC[N+](C)(C)C)OC(=O)C\C=C/C\C=C/C\C=C/C\C=C/C\C=C/CC		860.61639:4577 861.61974:4045 862.6231:1081		20627	20191		8086	7912		10124	4526		4080	2315		7126	6202		11787	12172		26784	12031		5916	6347	8637	8091
PC 42:6e; PC 22:6e/20:0; [M+FA-H]-	12.8	892.636	[M+H]+	ion correlated with 17317; ion correlated with 18279; ion correlated with 16339; ion correlated with 13682; ion correlated with 27060; ion correlated with 26155; ion correlated with 26607; ion correlated with 23090; ion correlated with 20156; ion correlated with 21335; ion correlated with 14797; ion correlated with 20463; ion correlated with 23155; ion correlated with 26250; ion correlated with 2…	0.0555556	C50H90NO7P		CEUMGUDYXIKGBI-DSFOIJQZNA-N	CCCCCCCCCCCCCCCCCCCC(=O)OC(COCCC\C=C/C\C=C/C\C=C/C\C=C/C\C=C/C\C=C/CC)COP([O-])(=O)OCC[N+](C)(C)C		892.63562:8223 893.63897:4738 894.64233:7506		7119	12786		1338	956		4656	1575		1687	2463		1151	1407		63206	32075		4724	8887		1963	1371	6997	11166
PC 42:4; PC 24:0-18:4; [M+H]+	12.8	866.654	[M+Na]+	adduct linked to 26005_[M+H]+	0.111111	C50H92NO8P		IETKDEZWCHUMKL-STDZCFSBNA-N	CCCCCCCCCCCCCCCCCCCCCCCC(=O)OCC(COP([O-])(=O)OCC[N+](C)(C)C)OC(=O)CCCC\C=C/C\C=C/C\C=C/C\C=C/CC		866.65863:4302 867.66198:3854 868.66534:7441		9606	11846		8734	6525		6769	6969		5500	5579		6007	6083		25809	24946		16248	13712		6203	5388	8403	11370
PC 41:5e; PC 18:5e/23:0; [M+FA-H]-	12.8	880.64	[M+CH3OH+H]+	ion correlated with 27447; ion correlated with 27590; ion correlated with 27073; ion correlated with 27131; ion correlated with 27060; ion correlated with 26650; ion correlated with 27041; ion correlated with 27244; ion correlated with 25186; ion correlated with 27410; ion correlated with 23155; ion correlated with 27449; adduct linked to 26082_[M+H]+	0.111111	C49H90NO7P		BJAUQPAZXNNJIS-LWSCOCHINA-N	CCCCCCCCCCCCCCCCCCCCCCC(=O)OC(COCC\C=C/C\C=C/C\C=C/C\C=C/C\C=C/CC)COP([O-])(=O)OCC[N+](C)(C)C		880.63965:4736 881.643:5753 882.64636:4501		3526	7755		1918	737		936	1143		790	1549		439	1338		22631	27815		3475	5021		765	831	5396	7569
PC 41:4; PC 23:0-18:4; [M+FA-H]-	12.8	896.635	[M+H]+	ion correlated with 27447; ion correlated with 27590; ion correlated with 23622; ion correlated with 27073; ion correlated with 15822; ion correlated with 26753; ion correlated with 26650; ion correlated with 27244; ion correlated with 26812; ion correlated with 27362	0.0555556	C49H90NO8P		HJSXYBBWQGMAFG-XHJQRJKWNA-N	CCCCCCCCCCCCCCCCCCCCCCC(=O)OCC(COP([O-])(=O)OCC[N+](C)(C)C)OC(=O)CCCC\C=C/C\C=C/C\C=C/C\C=C/CC		896.63544:2587 897.63879:3400 898.64215:5091		3387	6854		854	680		1426	1461		1123	1381		1014	776		10611	17446		3174	4859		943	731	2691	4511
PC 40:7; PC 22:2-18:5; [M+FA-H]-	10.9	876.575	[M+H]+		0.0555556	C48H82NO8P		BIDJFJRMDMRPIM-PLSHGQBXNA-N	CCCCC\C=C/C\C=C/CCCCCCCCCCCC(=O)OCC(COP([O-])(=O)OCC[N+](C)(C)C)OC(=O)C\C=C/C\C=C/C\C=C/C\C=C/C\C=C/CC		876.57471:2421 877.57806:1497 878.58142:1361		6495	5333		4438	5511		2675	3581		3759	1657		7237	5661		4759	4165		9184	5193		4195	3546	7191	4876
PC 40:4e; PC 18:4e/22:0; [M+H]+	12.7	824.647	[M+H]+		0.0555556	C48H90NO7P		JKPUNUXKEBTKHB-CQXAJOTDNA-N	CCCCCCCCCCCCCCCCCCCCCC(=O)OC(COCCCCC\C=C/C\C=C/C\C=C/C\C=C/CC)COP([O-])(=O)OCC[N+](C)(C)C		824.64697:3298 825.65032:1194 826.65368:1579		14142	26473		17592	14669		19492	14173		7304	7442		10013	9392		16600	13714		22734	27911		8484	7298	14953	18604
PC 40:3; PC 18:0-22:3; [M+FA-H]-	12.8	884.633	[M+Na]+	ion correlated with 27590; ion correlated with 23622; ion correlated with 15822; ion correlated with 26753; ion correlated with 27041; ion correlated with 27244; adduct linked to 26412_[M+H]+; adduct linked to 25186_[M+H-H2O]+	0.111111	C48H90NO8P		ISCOBNWTWBSGJN-GBDFTIALNA-N	CCCCCCCCCCCCCCCCCC(=O)OCC(COP([O-])(=O)OCC[N+](C)(C)C)OC(=O)CCCCCCCC\C=C/C\C=C/C\C=C/CCCCC		884.63269:3015 885.63604:2483 886.6394:9979		2707	6249		1143	1101		1280	1420		733	754		1094	513		13017	13759		3409	4797		659	1408	2154	4326
PC 39:3e; PC 22:3e/17:0; [M+H]+	12.8	812.653	[M+H]+		0.0555556	C47H90NO7P		BWYDKIFMGVREHR-GBDFTIALNA-N	CCCCCCCCCCCCCCCCC(=O)OC(COCCCCCCCCC\C=C/C\C=C/C\C=C/CCCCC)COP([O-])(=O)OCC[N+](C)(C)C		812.65314:14834 813.65649:14223 814.65985:13129		40221	73398		46767	53423		61129	85274		21706	31784		49492	45482		113185	71260		69232	65676		33662	36020	51008	90816
PC 39:2; PC 20:0-19:2; [M+FA-H]-	13.12	872.64	[M+H]+	ion correlated with 26093; adduct linked to 27006_[M+Na]+; adduct linked to 27011_[M+Na]+	0.222222	C47H90NO8P		IDIIITAUBHSJFT-BRBBRKRXNA-N	CCCCCCCCCCCCCCCCCCCC(=O)OCC(COP([O-])(=O)OCC[N+](C)(C)C)OC(=O)CCCCCCC\C=C/C\C=C/CCCCCC		872.64069:13321 873.64404:14956 874.6474:14188		12044	21945		1376	1889		4134	3513		2320	5224		1234	1741		78427	81669		8632	13082		1320	1224	16324	27230
PC 39:2; PC 17:0-22:2; [M+H]+	12.8	828.652	[M+H]+		0.0555556	C47H90NO8P		NSBDLLSJEQEKFU-DYMXKLMANA-N	CCCCCCCCCCCCCCCCC(=O)OCC(COP([O-])(=O)OCC[N+](C)(C)C)OC(=O)CCCCCCCCCCC\C=C/C\C=C/CCCCC		828.65186:3036 829.65521:1887 830.65857:5485		4527	10418		4218	3840		5959	3087		2271	1997		3199	5236		14955	13548		8010	9397		3405	2127	5697	6692
PC 39:2; PC 17:0-22:2; [M+FA-H]-	12.8	872.64	[M+ACN+H]+	ion correlated with 17317; ion correlated with 20150; ion correlated with 16339; ion correlated with 26976; ion correlated with 13682; ion correlated with 27060; ion correlated with 26155; ion correlated with 23090; ion correlated with 26122; ion correlated with 20156; ion correlated with 21335; ion correlated with 14797; ion correlated with 20463; ion correlated with 23155; ion correlated with 2…	0.111111	C47H90NO8P		NSBDLLSJEQEKFU-DYMXKLMANA-N	CCCCCCCCCCCCCCCCC(=O)OCC(COP([O-])(=O)OCC[N+](C)(C)C)OC(=O)CCCCCCCCCCC\C=C/C\C=C/CCCCC		872.63947:6513 873.64282:5411 874.64618:10719		5278	15319		1906	1608		2913	3270		1834	1194		1032	1350		40647	30749		4014	7896		1794	832	6762	8130
PC 38:5e; PC 16:0e/22:5; [M+H]+	10.68	794.598	[M+H]+	adduct linked to 25709_[M+ACN+H]+	0.0555556	C46H84NO7P		VGMPOLIXNOOTMT-JTBZDUPANA-N	CCCCCCCCCCCCCCCCOCC(COP([O-])(=O)OCC[N+](C)(C)C)OC(=O)CCCCC\C=C/C\C=C/C\C=C/C\C=C/C\C=C/CC		794.59796:5470 795.60131:5040 796.60467:23098		5539	10175		4387	5762		14258	9004		6106	3289		5613	4023		10596	10547		27397	9447		3516	3141	8291	16754
PC 38:4e; PC 18:0e/20:4; [M+H]+	11.93	796.616	[M+H]+		0.0555556	C46H86NO7P		PTKWWHCMNOQBSL-WKUHSSGJNA-N	CCCCCCCCCCCCCCCCCCOCC(COP([O-])(=O)OCC[N+](C)(C)C)OC(=O)CCCCCC\C=C/C\C=C/C\C=C/C\C=C/CC		796.61603:17925 797.61938:13593 798.62274:7054		49418	78559		55733	58288		46235	59025		19507	10143		47331	49979		80591	38603		67272	58640		40347	30416	21219	56417
PC 38:3; PC 14:1-24:2; [M+H]+	11.44	812.614	[M+H]+		0.333333	C46H86NO8P		HCPVXWUVQYPYMY-KGDVCNTENA-N	CCCCCCC\C=C/C\C=C/CCCCCCCCCCCC(=O)OC(COC(=O)CCCCCCC\C=C/CCCC)COP([O-])(=O)OCC[N+](C)(C)C		812.61426:13000 813.61761:7311 814.62097:3607		34479	70872		34291	56792		43034	63594		34050	16469		65925	53510		58348	43611		71010	46088		32695	34325	42276	62695
PC 38:2e; PC 16:0e/22:2; [M+FA-H]-	12.81	844.647	[M+H]+	adduct linked to 26503_[M+Na]+	0.222222	C46H90NO7P		XEARCBSNHUZUFX-DYMXKLMANA-N	CCCCCCCCCCCCCCCCOCC(COP([O-])(=O)OCC[N+](C)(C)C)OC(=O)CCCCCCCCCCC\C=C/C\C=C/CCCCC		844.64423:7610 845.64758:6498 846.65094:14453		11361	38956		8023	8128		12709	15115		3146	2494		8665	6052		54069	54354		20793	14879		5097	6155	14764	19745
PC 38:1; PC 17:0-21:1; [M+FA-H]-	13.33	860.637	[M+H]+		0.0555556	C46H90NO8P		KSAGILIXLISIKC-FCQUAONHNA-N	CCCCCCCCCCCCCCCCC(=O)OCC(COP([O-])(=O)OCC[N+](C)(C)C)OC(=O)CCCCCCCCC\C=C/CCCCCCCCC		860.63721:5390 861.64056:7210 862.64392:4562		53178	70721		34617	32230		37373	26689		17751	13275		29022	34616		94588	94040		70707	35449		22866	19108	37945	69918
PC 38:1; PC 12:0-26:1; [M+H]+	12.8	816.639	[M+H]+		0.0555556	C46H90NO8P		UARAYHKUZCHQIG-MRCUWXFGNA-N	CCCCCCCCCCCC(=O)OCC(COP([O-])(=O)OCC[N+](C)(C)C)OC(=O)CCCCCCCCCCCCC\C=C/CCCCCCCCCC		816.63873:3201 817.64208:1571 818.64544:14348		8231	15694		11792	10085		18480	16415		4540	3868		6466	7310		19505	15588		27785	18004		9684	7795	14881	16294
PC 38:0; PC 18:0-20:0; [M+FA-H]-	13.37	862.646	[M+H]+		0.0555556	C46H92NO8P		ZNSGCWMTNLBFEQ-UHFFFAOYNA-N	CCCCCCCCCCCCCCCCCCCC(=O)OC(COC(=O)CCCCCCCCCCCCCCCCC)COP([O-])(=O)OCC[N+](C)(C)C		862.64557:3689 863.64892:3417 864.65228:11102		17805	30935		18030	13041		12961	8505		1937	7350		10625	11911		29102	22990		40789	18263		8573	9240	15868	19612
PC 37:0; PC 10:0-27:0; [M+FA-H]-	12.81	848.646	[M+H]+	adduct linked to 26753_[M+CH3OH+H]+	0.0555556	C45H90NO8P		RESMAGGWHORDLA-UHFFFAOYNA-N	CCCCCCCCCCCCCCCCCCCCCCCCCCC(=O)OC(COC(=O)CCCCCCCCC)COP([O-])(=O)OCC[N+](C)(C)C		848.64563:4721 849.64898:5037 850.65234:8439		10019	17263		5194	5559		14834	7452		4191	8243		5346	5086		27816	26304		25729	11201		3329	5516	9087	15560
PC 36:2e; PC 16:2e/20:0; [M+H]+	11.49	772.617	[M+K]+	adduct linked to 19209_[M+H]+	0.0555556	C44H86NO7P		PXYZZRVZCQGDAM-OHNCOSGTNA-N	CCCCCCCCCCCCCCCCCCCC(=O)OC(COCCCCCCCC\C=C/C\C=C/CCC)COP([O-])(=O)OCC[N+](C)(C)C		772.61664:19962 773.61999:12508 774.62335:65351		4082	14501		7332	8665		7143	6867		8065	7191		9996	10486		7208	13133		144916	11089		10010	7715	10208	10863
PC 36:2; PC 20:0-16:2; [M+H]+	10.68	786.6	[M+CH3OH+H]+	adduct linked to 20276_[M+H]+	0.5	C44H84NO8P		NVMSGYDBLSANRH-OHNCOSGTNA-N	CCCCCCCCCCCCCCCCCCCC(=O)OCC(COP([O-])(=O)OCC[N+](C)(C)C)OC(=O)CCCCCCC\C=C/C\C=C/CCC		786.60022:44053 787.60357:27443 788.60693:11644		115279	177451		106129	123233		162003	114337		102298	43466		200846	127795		134618	150893		230580	201902		72972	138074	156917	101421
PC 36:0e; PC 14:0e/22:0; [M+Hac-H]-	12.7	834.651	[M+H]+		0.111111	C44H90NO7P		KRRFXAFWBWXGHS-UHFFFAOYNA-N	CCCCCCCCCCCCCCCCCCCCCC(=O)OC(COCCCCCCCCCCCCCC)COP([O-])(=O)OCC[N+](C)(C)C		834.65118:4386 835.65453:10043 836.65789:8224		12764	30661		14508	12825		13348	10307		5627	11158		13079	11763		21837	28475		21694	22694		6574	7481	14901	16321
PC 35:1e; PC 14:0e/21:1; [M+Hac-H]-	11.43	818.63	[M+H]+	adduct linked to 23599_[M+H-H2O]+	0.111111	C43H86NO7P		KNLXDAJFODWBTE-DQRAZIAONA-N	CCCCCCCCCCCCCCOCC(COP([O-])(=O)OCC[N+](C)(C)C)OC(=O)CCCCCCCCC\C=C/CCCCCCCCC		818.62549:2488 819.62884:1748 820.6322:4586		8919	12068		8274	6855		7195	8426		2106	1291		7787	6391		10255	16347		11080	5589		4080	3938	4611	8313
PC 35:1; PC 11:0-24:1; [M+H]+	10.68	774.597	[M+H]+	adduct linked to 23896_[M+CH3OH+H]+	0.0555556	C43H84NO8P		GABNOQPOWUBPLF-MRCUWXFGNA-N	CCCCCCCCCC\C=C/CCCCCCCCCCCC(=O)OC(COC(=O)CCCCCCCCCC)COP([O-])(=O)OCC[N+](C)(C)C		774.59723:34232 775.60058:24526 776.60394:6526		59235	98694		44494	44188		16775	6041		6551	3282		48531	24698		7987	11004		139450	39958		15426	16219	23060	14973
PC 35:1; PC 11:0-24:1; [M+FA-H]-	10.68	818.596	[M+H]+		0.0555556	C43H84NO8P		GABNOQPOWUBPLF-MRCUWXFGNA-N	CCCCCCCCCC\C=C/CCCCCCCCCCCC(=O)OC(COC(=O)CCCCCCCCCC)COP([O-])(=O)OCC[N+](C)(C)C		818.59607:2300 819.59942:1337 820.60278:1214		5141	10085		4446	6200		4549	5153		3473	880		3891	2554		8339	7609		8945	7068		3898	2213	5361	8250
PC 33:0; PC 6:0-27:0; [M+H]+	10.68	748.586	[M+NH4]+	ion correlated with 23426; adduct linked to 18847_[M+H]+	0.0555556	C41H82NO8P		GIGFXAIGXMAFIF-UHFFFAOYNA-N	CCCCCCCCCCCCCCCCCCCCCCCCCCC(=O)OC(COC(=O)CCCCC)COP([O-])(=O)OCC[N+](C)(C)C		748.58575:18057 749.5891:7851 750.59246:1628		29695	56708		18197	10515		6072	2863		4247	5630		10726	6785		7335	4134		103234	27005		15180	15457	15259	11803
PC 32:0; PC 5:0-27:0; [M+H]+	10.68	734.569	[M+H]+		0.722222	C40H80NO8P		DYXMGONEYIFXNF-UHFFFAOYNA-N	CCCCCCCCCCCCCCCCCCCCCCCCCCC(=O)OC(COC(=O)CCCC)COP([O-])(=O)OCC[N+](C)(C)C		734.56952:160631 735.57287:70777 736.57623:23171		570401	997716		334135	313343		156974	127256		254105	121342		276870	357330		209461	397098		845759	371881		150810	192744	385402	261720
PC 27:6e; PC 22:6e/5:0; [M+Hac-H]-	5.91	696.42	[M+H]+		0.407407	C35H60NO7P		OCYVBCGRIXFDAC-MTPCXLQNNA-N	CCCCC(=O)OC(COCCC\C=C/C\C=C/C\C=C/C\C=C/C\C=C/C\C=C/CC)COP([O-])(=O)OCC[N+](C)(C)C		696.41986:5470 697.42321:3464 698.42657:24662	7463	7124	6151	6386	6498	7094	10018	11209	14009	8526	7828	8529	11271	9282	10240	15812	16834	23229	8118	10724	10536	6857	7500	8651	13368	13752	19495
PC 27:5; PC 9:0-18:5; [M+H]+	6.34	654.415	[M+H]+		0.259259	C35H60NO8P		HAOOEDWOWDFUJU-KQCXCOIKNA-N	CCCCCCCCC(=O)OCC(COP([O-])(=O)OCC[N+](C)(C)C)OC(=O)C\C=C/C\C=C/C\C=C/C\C=C/C\C=C/CC		654.41681:4054 655.42016:1514 656.42352:1506	2990	1647	2550	7026	8528	6705	10416	12413	11000	2417	2777	1950	4041	5529	6242	11540	17279	18872	2849	3551	4613	2700	4031	4217	13770	11577	11937
PC 26:5e; PC 22:5e/4:0; [M+FA-H]-	6.64	670.405	[M+H]+		0.944444	C34H60NO7P		GJGQZTLIRFSFEV-QXPWYRSVNA-N	CCCC(=O)OC(COCCCCCC\C=C/C\C=C/C\C=C/C\C=C/C\C=C/CC)COP([O-])(=O)OCC[N+](C)(C)C		670.40808:6792 671.41143:2861 672.41479:152		6751	6018		17693	14331		19715	19072		6429	6599		17364	17599		21277	19174		7811	4189		12411	19214	14662	13190
PC 26:2; PC 2:0-24:2; [M+FA-H]-	7.3	690.425	[M+H]+		1	C34H64NO8P		JJEZHTFRKHLPLA-QGLGPCELNA-N	CCCCCCC\C=C/C\C=C/CCCCCCCCCCCC(=O)OC(COC(C)=O)COP([O-])(=O)OCC[N+](C)(C)C		690.42834:4320 691.43169:1731 692.43505:1271		13501	11619		15437	11400		10647	11983		10161	10745		12679	13007		11432	10779		10240	11344		12146	12263	8690	9588
PC 25:5e; PC 22:5e/3:0; [M+Hac-H]-	6.06	670.404	[M+H]+		0.888889	C33H58NO7P		CTVKDTSTHFLGNR-QXPWYRSVNA-N	CC\C=C/C\C=C/C\C=C/C\C=C/C\C=C/CCCCCCOCC(COP([O-])(=O)OCC[N+](C)(C)C)OC(=O)CC		670.40656:8642 671.40991:3372 672.41327:8528	11517	10059	7579	14231	6963	10563	25242	19076	20797	7393	11736	12970	13082	17695	14508	28873	33037	38038	13124	11858	17115	8282	8979	11679	18107	19973	31110
PC 25:5e; PC 22:5e/3:0; [M+FA-H]-	6.07	656.388	[M+Na]+	ion correlated with 11774; adduct linked to 11617_[M+H]+	0.333333	C33H58NO7P		CTVKDTSTHFLGNR-QXPWYRSVNA-N	CC\C=C/C\C=C/C\C=C/C\C=C/C\C=C/CCCCCCOCC(COP([O-])(=O)OCC[N+](C)(C)C)OC(=O)CC		656.38983:7634 657.39318:3308 658.39654:7526	5560	4391	4572	4778	3656	3361	10037	10639	11492	3045	5751	6482	4380	4144	5857	13643	19577	31899	4309	5008	4624	3029	3398	4540	11392	13127	18411
PC 25:4e; PC 20:4e/5:0; [M+H]+	6.4	614.411	[M+H]+	ion correlated with 12397; adduct linked to 10884_[M+H-2H2O]+	0.222222	C33H60NO7P		YKEWYEZOYWRHPB-JAWPMMNVNA-N	CCCCC(=O)OC(COCCCCCCC\C=C/C\C=C/C\C=C/C\C=C/CC)COP([O-])(=O)OCC[N+](C)(C)C		614.41315:4044 615.4165:857 616.41986:1371	3682	4512	3935	7666	6509	6452	15370	16209	13748	3269	4207	4454	6365	5598	4862	15172	14490	16716	4982	3819	4711	4230	4441	4970	12906	13922	11575
PC 25:4e; PC 18:4e/7:0; [M+Hac-H]-	6.06	672.42	[M+K]+	adduct linked to 11617_[M+H]+	0.888889	C33H60NO7P		YRADTNDOWYSOFJ-KEXYTUSZNA-N	CCCCCCC(=O)OC(COCCCCC\C=C/C\C=C/C\C=C/C\C=C/CC)COP([O-])(=O)OCC[N+](C)(C)C		672.42084:10653 673.42419:3082 674.42755:7954	10090	9113	10609	11802	9254	11130	17512	17286	19540	10922	10434	12200	13399	14316	17571	31243	37632	44162	12841	17317	17809	11138	12075	15503	21879	23173	24148
PC 25:4; PC 3:0-22:4; [M+H]+	5.89	628.4	[M+H]+		0.0555556	C33H58NO8P		VIFVATMCLFDFBW-GKFVBPDJNA-N	CC\C=C/C\C=C/C\C=C/C\C=C/CCCCCCCCC(=O)OC(COC(=O)CC)COP([O-])(=O)OCC[N+](C)(C)C		628.39984:2611 629.40319:1305 630.40655:460		1000	10946		17712	18149		17872	18354		5569	23568		16861	1726		8191	16398		15893	2473		26633	9261	21391	14656
PC 25:3; PC 5:0-20:3; [M+Hac-H]-	6.06	688.416	[M+K]+	ion correlated with 12749; adduct linked to 11837_[M+H]+	0.111111	C33H60NO8P		RISKTBFUQVKJKX-SEEYPOKLNA-N	CCCCC(=O)OCC(COP([O-])(=O)OCC[N+](C)(C)C)OC(=O)CCCCCCCCC\C=C/C\C=C/C\C=C/CC		688.41901:5107 689.42236:2222 690.42572:7501	1803	1860	2602	3321	1833	3012	4694	7403	8084	3465	3023	2663	4008	3911	2900	15338	18016	23977	2819	4054	3104	2902	2465	3492	12538	10427	9533
PC 25:2; PC 9:0-16:2; [M+H]+	6.19	632.428	[M+H]+		0.111111	C33H62NO8P		YTAZIHXXVCOKDM-LYZHNOTLNA-N	CCCCCCCCC(=O)OCC(COP([O-])(=O)OCC[N+](C)(C)C)OC(=O)CCCCCCC\C=C/C\C=C/CCC		632.42798:4226 633.43133:1634 634.43469:5994	1898	1694	3767	2624	2262	1749	4986	4035	7687	2784	1703	3374	1860	2640	2197	8839	10798	16110	2352	2847	4074	2860	2471	3275	7052	9497	11759
PC 24:6e; PC 22:6e/2:0; [M+Hac-H]-	5.8	654.382	[M+ACN+H]+	ion correlated with 17945; ion correlated with 15741; adduct linked to 15878_[M+K]+	0.666667	C32H54NO7P		RVOZOWKQLLTZMW-XTJKPUCJNA-N	CC\C=C/C\C=C/C\C=C/C\C=C/C\C=C/C\C=C/CCCOCC(COP([O-])(=O)OCC[N+](C)(C)C)OC(C)=O		654.38135:10298 655.3847:4903 656.38806:1349		12193	13526		19277	18504		34740	36091		9896	10548		16563	13255		32565	33189		8523	8869		9888	10301	30784	29266
PC 24:5e; PC 22:5e/2:0; [M+FA-H]-	6.48	642.371	[M+H]+	ion correlated with 13908; ion correlated with 11371; ion correlated with 9548	0.518518	C32H56NO7P		GAKFJCGTQJJDMS-NEUKSRIFNA-N	CC\C=C/C\C=C/C\C=C/C\C=C/C\C=C/CCCCCCOCC(COP([O-])(=O)OCC[N+](C)(C)C)OC(C)=O		642.37268:5910 643.37603:14288 644.37939:9171	7466	6590	7924	8152	8491	8956	19185	23101	25086	7489	6195	7256	7975	7038	8225	24275	20325	21806	9724	6270	8880	4270	7332	4495	20069	18960	22438
PC 24:4e; PC 22:4e/2:0; [M+H]+	6.42	600.397	[M+CH3OH+H]+	ion correlated with 12259; adduct linked to 10730_[M+H]+; adduct linked to 10758_[M+3H]+	1	C32H58NO7P		NZPKTIRBJMWNJE-ZKWNWVNENA-N	CC\C=C/C\C=C/C\C=C/C\C=C/CCCCCCCCCOCC(COP([O-])(=O)OCC[N+](C)(C)C)OC(C)=O		600.39648:38002 601.39983:15803 602.40319:16925	39617	39600	42374	44957	42322	44736	184536	185862	177247	43112	43433	41706	40852	42660	38872	177923	171105	167535	40971	38204	40925	25742	25871	23163	142392	129958	134785
PC 24:4e; PC 20:4e/4:0; [M+H]+	6.33	600.404	[M+CH3OH+H]+	adduct linked to 11274_[M+K]+	0.296296	C32H58NO7P		NTZICVYQPHUWSA-GKFVBPDJNA-N	CCCC(=O)OC(COCCCCCCC\C=C/C\C=C/C\C=C/C\C=C/CC)COP([O-])(=O)OCC[N+](C)(C)C		600.40631:8724 601.40966:3193 602.41302:1508	12234	10735	9243	12313	13394	11789	30473	27606	37809	7826	8161	9263	13234	11253	9239	28868	27364	28404	6113	11023	10889	5854	7076	8688	25525	29108	25257
PC 24:4e; PC 20:4e/4:0; [M+FA-H]-	6.07	644.388	[M+ACN+H]+	adduct linked to 10721_[M+H-2H2O]+	0.962963	C32H58NO7P		NTZICVYQPHUWSA-GKFVBPDJNA-N	CCCC(=O)OC(COCCCCCCC\C=C/C\C=C/C\C=C/C\C=C/CC)COP([O-])(=O)OCC[N+](C)(C)C		644.38812:6572 645.39147:1770 646.39483:4629	8459	7365	10441	9069	8895	9379	17395	13955	17101	10521	10747	12441	14259	14196	17098	22012	24526	25020	13207	13300	15603	9110	8518	10557	15895	18198	19188
PC 24:3e; PC 18:3e/6:0; [M+H]+	6.4	602.414	[M+Na]+	ion correlated with 11088; ion correlated with 10912; adduct linked to 10907_[M+H]+	1	C32H60NO7P		JUQNGRMFFFLIBR-SEEYPOKLNA-N	CCCCCC(=O)OC(COCCCCCCCC\C=C/C\C=C/C\C=C/CC)COP([O-])(=O)OCC[N+](C)(C)C		602.41309:41694 603.41644:15286 604.4198:13929	41632	37704	41589	58472	55303	59425	170370	164530	161597	34054	36856	37159	52608	48922	51932	168869	163401	166597	41947	37799	36668	35868	40920	39429	147214	131621	134059
PC 24:3; PC 2:0-22:3; [M+FA-H]-	6.39	660.379	[M+H]+	ion correlated with 13378	0.333333	C32H58NO8P		GCTKNSKECMKHKM-NWFXIAEYNA-N	CCCCC\C=C/C\C=C/C\C=C/CCCCCCCCC(=O)OC(COC(C)=O)COP([O-])(=O)OCC[N+](C)(C)C		660.37946:5231 661.38281:2313 662.38617:3634	3793	2664	3966	4208	3321	3027	8734	7882	9183	3694	2976	3791	3774	3921	4655	19176	20646	20336	4397	5705	4564	2961	3867	2789	11026	12366	14207
PC 23:3e; PC 18:3e/5:0; [M+Hac-H]-	6.07	646.408	[M+H]+	ion correlated with 11937; adduct linked to 12225_[M+K]+	0.37037	C31H58NO7P		LYHFVNFQVQNEFG-SEEYPOKLNA-N	CCCCC(=O)OC(COCCCCCCCC\C=C/C\C=C/C\C=C/CC)COP([O-])(=O)OCC[N+](C)(C)C		646.4071:6383 647.41045:3108 648.41381:27741	3847	4724	4993	5426	4247	4451	8901	8123	11935	5048	5494	7318	4438	5964	6509	16350	21556	23769	4359	7272	5587	4810	5424	6148	10900	12265	16032
PC 23:2e; PC 16:2e/7:0; [M+Hac-H]-	6.04	648.42	[M+H]+		1	C31H60NO7P		WVZSUVZRSKWGEZ-CWXQJLEJNA-N	CCCCCCC(=O)OC(COCCCCCCCC\C=C/C\C=C/CCC)COP([O-])(=O)OCC[N+](C)(C)C		648.42035:23216 649.4237:6670 650.42706:22055	43552	34966	27268	44621	48007	49418	71764	75601	58797	40112	60632	31784	77661	65064	85668	132513	153334	195948	57905	77494	45309	62150	47869	68423	89822	101271	115039
PC 23:1; PC 2:0-21:1; [M+H]+	7.04	606.407	[M+Na]+	ion correlated with 10975; ion correlated with 15048; ion correlated with 13650; adduct linked to 10975_[M+H]+	0.592593	C31H60NO8P		PMVVWOZGBACDCQ-PFONDFGANA-N	CCCCCCCCC\C=C/CCCCCCCCCC(=O)OC(COC(C)=O)COP([O-])(=O)OCC[N+](C)(C)C		606.40576:12578 607.40911:5844 608.41247:1442	7898	5397	5197	7936	6135	8952	45092	45418	40773	6898	5808	7137	7109	8901	7533	44978	42052	44862	5587	4923	7978	2460	5535	4180	40587	42769	41508
PC 22:4e; PC 20:4e/2:0; [M+FA-H]-	6.37	616.357	[M+Na]+	ion correlated with 11697; adduct linked to 11509_[M+CH3OH+H]+	0.62963	C30H54NO7P		LNRDKNCRYIEVJE-ZKWNWVNENA-N	CC\C=C/C\C=C/C\C=C/C\C=C/CCCCCCCOCC(COP([O-])(=O)OCC[N+](C)(C)C)OC(C)=O		616.35956:16079 617.36291:6008 618.36627:6389	8002	8424	10449	7288	7094	8442	22886	24156	31451	6154	8159	8431	8659	9013	9440	55166	63490	80590	7449	10806	10386	5553	4771	5860	31846	38136	42382
PC 22:4; PC 4:0-18:4; [M+H]+	4.95	586.349	[M+3H]+	adduct linked to 10974_[M+H]+	1	C30H52NO8P		XRSRZMKKJMKGBH-GKFVBPDJNA-N	CCCC(=O)OCC(COP([O-])(=O)OCC[N+](C)(C)C)OC(=O)CCCC\C=C/C\C=C/C\C=C/C\C=C/CC		586.34991:10527 587.35326:5100 588.35662:2052	24645	27494	28571	17477	16362	17008	9258	9435	9467	25134	23831	24445	25675	26953	23481	13756	12863	11665	33970	36703	38165	27316	28972	26031	15859	15765	16533
PC 22:3e; PC 20:3e/2:0; [M+H]+	6.47	574.38	[M+Na]+	ion correlated with 11919; ion correlated with 10307; ion correlated with 10729; adduct linked to 10489_[M+H]+	1	C30H56NO7P		VTXGFACEPVZQPO-JPFHKJGANA-N	CC\C=C/C\C=C/C\C=C/CCCCCCCCCCOCC(COP([O-])(=O)OCC[N+](C)(C)C)OC(C)=O		574.37952:87307 575.38287:35237 576.38623:15136	99191	97524	98338	101899	110487	107129	344547	325756	337532	82675	81605	78251	88102	86275	83184	328962	321520	318794	84146	74546	83973	48208	51727	46126	256355	257035	249230
PC 22:2e; PC 16:2e/6:0; [M+FA-H]-	6.26	620.39	[M+H-2H2O]+	adduct linked to 12413_[M+ACN+H]+	0.925926	C30H58NO7P		LYABCJZZYJMTCY-XVTLYKPTNA-N	CCCCCC(=O)OC(COCCCCCCCC\C=C/C\C=C/CCC)COP([O-])(=O)OCC[N+](C)(C)C		620.38977:30272 621.39312:14113 622.39648:20000	33643	31963	38116	29417	30656	29953	63126	84521	97092	42810	46232	44104	54901	49760	62480	125023	163861	217838	51262	55855	61212	46332	55912	58227	102651	127198	149200
PC 22:1e; PC 14:1e/8:0; [M+H]+	6.43	578.418	[M+H-2H2O]+	adduct linked to 11370_[M+H]+	1	C30H60NO7P		FPLIHFSXBLWNID-SEYXRHQNNA-N	CCCCCCCC(=O)OC(COCCCCCCCC\C=C/CCCC)COP([O-])(=O)OCC[N+](C)(C)C		578.41846:49152 579.42181:23106 580.42517:17433	45242	38160	34195	68877	70652	67645	220960	219194	221837	40714	38856	36594	59974	63120	66022	195849	208737	200645	44020	44550	41442	43056	49653	45705	135612	137119	138906
PC 22:0; PC 11:0-11:0; [M+H]+	6.38	594.409	[M+H]+		0.0740741	C30H60NO8P		XCCDCYFQYUARAY-UHFFFAOYNA-N	CCCCCCCCCCC(=O)OCC(COP([O-])(=O)OCC[N+](C)(C)C)OC(=O)CCCCCCCCCC		594.40961:5747 595.41296:2076 596.41632:2673	9879	7191	10730	9659	9745	10763	17261	29259	20171	10865	7716	10771	13517	10170	38152	23266	63603	143476	12323	12341	38063	24309	28562	31239	29743	32397	39300
PC 21:2e; PC 16:2e/5:0; [M+FA-H]-	5.94	606.369	[M+H]+		0.944444	C29H56NO7P		DSKQLRLIKVQZPX-XVTLYKPTNA-N	CCCCC(=O)OC(COCCCCCCCC\C=C/C\C=C/CCC)COP([O-])(=O)OCC[N+](C)(C)C		606.36865:7632 607.372:2346 608.37536:428		34812	48487		35739	37450		32499	29982		32883	35327		48170	29116		35617	33988		37869	27373		33970	31260	36148	43737
PC 21:2; PC 5:0-16:2; [M+H]+	4.93	576.364	[M+H]+		0.0555556	C29H54NO8P		JNLQEVITKWCVNX-XVTLYKPTNA-N	CCCCC(=O)OCC(COP([O-])(=O)OCC[N+](C)(C)C)OC(=O)CCCCCCC\C=C/C\C=C/CCC		576.36414:2458 577.36749:416 578.37085:64		12551	10979		35057	28511		46229	50873		8913	7422		27762	22805		42892	41632		10036	6121		20331	24477	33964	44093
PC 21:1e; PC 16:1e/5:0; [M+Hac-H]-	6.44	622.405	[M+H]+	ion correlated with 11454	0.0740741	C29H58NO7P		PDHUJJCCQBQDNU-YPKPFQOONA-N	CCCCCC\C=C/CCCCCCCCOCC(COP([O-])(=O)OCC[N+](C)(C)C)OC(=O)CCCC		622.40521:8005 623.40856:3807 624.41192:4034	10162	12336	11466	9421	5756	6830	27923	28778	32242	13739	12377	12879	11914	11301	9686	44046	45410	50687	15283	11733	16812	6442	6327	8406	31917	39268	35078
PC 21:1e; PC 14:1e/7:0; [M+Hac-H]-	6.22	622.405	[M+Na]+	adduct linked to 10670_[M+H-2H2O]+	1	C29H58NO7P		WJEPTDWDZIUSPS-SEYXRHQNNA-N	CCCCCCC(=O)OC(COCCCCCCCC\C=C/CCCC)COP([O-])(=O)OCC[N+](C)(C)C		622.40521:37537 623.40856:13798 624.41192:2653	28478	24348	41563	32383	29545	30389	52421	83553	71124	44037	42141	47724	51478	59584	60283	179364	179779	223177	52129	51851	65211	48198	55645	63905	134868	115715	177930
PC 21:1e; PC 14:1e/7:0; [M+FA-H]-	6.26	608.391	[M+H]+		0.407407	C29H58NO7P		WJEPTDWDZIUSPS-SEYXRHQNNA-N	CCCCCCC(=O)OC(COCCCCCCCC\C=C/CCCC)COP([O-])(=O)OCC[N+](C)(C)C		608.39062:11004 609.39397:5818 610.39734:1096	21056	34111	32330	15963	29310	35530	39348	40032	48498	22437	30966	38253	47257	52797	58503	57058	97269	138223	43739	38839	58687	48875	52364	43546	49341	66421	72352
PC 21:0; PC 4:0-17:0; [M+Hac-H]-	6.39	638.402	[M+CH3OH+H]+	ion correlated with 11394; ion correlated with 11667; adduct linked to 11278_[M+H]+	0.62963	C29H58NO8P		GXDBGPKOSKMVDY-UHFFFAOYNA-N	CCCCCCCCCCCCCCCCC(=O)OC(COC(=O)CCC)COP([O-])(=O)OCC[N+](C)(C)C		638.40253:13863 639.40588:5005 640.40924:2610	5183	4065	7701	5270	4256	9063	13149	15188	17901	5608	7525	7907	8853	8080	10748	42789	46497	57158	11459	14390	9772	8587	10276	9996	29592	27996	28114
PC 20:5e; PC 18:5e/2:0; [M+H]+	5.21	542.33	[M+H]+		0.0555556	C28H48NO7P		MONBFTDZIISDNE-NEUKSRIFNA-N	CC\C=C/C\C=C/C\C=C/C\C=C/C\C=C/CCOCC(COP([O-])(=O)OCC[N+](C)(C)C)OC(C)=O		542.33032:2228 543.33367:1987 544.33703:1308		2119	5223		6961	6633		11553	12057		2660	2620		2535	7919		8930	10025		3962	2572		2364	4759	9661	11976
PC 20:5; PC 2:0-18:5; [M+H]+	5.01	556.299	[M+H-H2O]+	adduct linked to 10806_[M+H]+	1	C28H46NO8P		DLCMCTHCOBSLAE-NEUKSRIFNA-N	CC\C=C/C\C=C/C\C=C/C\C=C/C\C=C/CC(=O)OC(COC(C)=O)COP([O-])(=O)OCC[N+](C)(C)C		556.29791:83056 557.30126:34684 558.30462:39917	192160	204668	184823	210879	194101	194350	149235	153676	139652	200555	222363	202142	296555	290198	284124	262363	260572	255509	299397	298278	303119	274674	278647	279441	268844	271203	251997
PC 20:4; PC 2:0-18:4; [M+H]+	4.99	558.318	[M+H]+	adduct linked to 10906_[M+Na]+	1	C28H48NO8P		VDYHZDMRQBAXQQ-ZKWNWVNENA-N	CC\C=C/C\C=C/C\C=C/C\C=C/CCCCC(=O)OC(COC(C)=O)COP([O-])(=O)OCC[N+](C)(C)C		558.32074:111826 559.32409:54782 560.32745:21052	227711	237907	247979	210352	196312	197751	103011	105482	108873	250015	259924	243642	278013	284763	278962	188115	178447	182791	362552	372281	343584	302810	276211	279822	190114	192099	178612
PC 20:3; PC 2:0-18:3; [M+H]+	5.06	560.327	[M+NH4]+	adduct linked to 13719_[M+CH3OH+H]+; similar chromatogram in higher mz_26913; adduct linked to 13993_[M+ACN+H]+	1	C28H50NO8P		LYASDSLUQSOMQA-JPFHKJGANA-N	CC\C=C/C\C=C/C\C=C/CCCCCCCC(=O)OC(COC(C)=O)COP([O-])(=O)OCC[N+](C)(C)C		560.3277:17213 561.33105:5737 562.33441:3044		65115	62710		69001	67854		68968	60875		59966	61655		63587	63527		68422	69350		61682	59327		66057	66892	69216	72437
PC 20:1e; PC 18:1e/2:0; [M+H]+	6.5	550.384	[M+H]+	ion correlated with 10781	1	C28H56NO7P		ZBOQHUSCQCEBGK-YPKPFQOONA-N	CCCCCCCC\C=C/CCCCCCCCOCC(COP([O-])(=O)OCC[N+](C)(C)C)OC(C)=O		550.38806:252593 551.39141:116313 552.39477:52840	224382	203635	217535	356910	345275	335024	914700	883487	900099	222297	226864	205243	302108	298546	320553	749227	731647	731954	198601	194926	201293	194007	190539	191762	538750	540762	535037
PC 20:1; PC 5:0-15:1; [M+Hac-H]-	5.4	622.363	[M+H]+	adduct linked to 15564_[M+NH4]+	1	C28H54NO8P		SUSCJMCMQXPSRJ-SEYXRHQNNA-N	CCCCC\C=C/CCCCCCCC(=O)OC(COC(=O)CCCC)COP([O-])(=O)OCC[N+](C)(C)C		622.36499:7788 623.36834:3951 624.3717:2813		22519	21067		28791	28556		32219	30267		23647	26396		25167	26724		30196	27484		19532	23126		23363	20539	27811	31555
PC 20:1; PC 2:0-18:1; [M+H]+	6.2	564.362	[M+H-2H2O]+	adduct linked to 11457_[M+Na]+	1	C28H54NO8P		QXMOMRCLDDYEGS-YPKPFQOONA-N	CCCCCCCC\C=C/CCCCCCCC(=O)OC(COC(C)=O)COP([O-])(=O)OCC[N+](C)(C)C		564.36273:15836 565.36608:4299 566.36944:3000	31867	29720	32168	39601	39779	35064	64556	46246	64419	32812	28764	33115	34964	33635	32421	66010	62446	74610	31841	32426	32994	26609	30406	20047	55293	59058	58257
PC 20:0e; PC 14:0e/6:0; [M+H]+	6.47	552.401	[M+H]+	ion correlated with 11919; adduct linked to 10811_[M+Na]+	1	C28H58NO7P		HVIXDTPEIIKWAO-UHFFFAOYNA-N	CCCCCCCCCCCCCCOCC(COP([O-])(=O)OCC[N+](C)(C)C)OC(=O)CCCCC		552.40045:101488 553.4038:54743 554.40716:13556	129832	126097	122896	200725	199842	191299	414740	392406	392135	118565	117538	119822	187910	189580	190615	398648	400066	379911	133060	120332	134791	146788	148038	136576	312692	300813	299523
PC 20:0; PC 3:0-17:0; [M+H]+	6.23	566.379	[M+H]+		0.259259	C28H56NO8P		PRIZGFTYMLBJEQ-UHFFFAOYNA-N	CCCCCCCCCCCCCCCCC(=O)OC(COC(=O)CC)COP([O-])(=O)OCC[N+](C)(C)C		566.37488:5055 567.37823:1282 568.38159:462	14648	14758	13501	21894	21594	21932	21373	21922	14807	16285	16119	14817	21128	19688	23808	21767	13537	20354	12565	13832	15409	14238	11542	12816	19734	13324	18848
PC 20:0; PC 2:0-18:0; [M+FA-H]-	6.46	610.37	[M+H]+	adduct linked to 11594_[M+Na]+	0.703704	C28H56NO8P		ZAOLUUYNQPAHMS-UHFFFAOYNA-N	CCCCCCCCCCCCCCCCCC(=O)OC(COC(C)=O)COP([O-])(=O)OCC[N+](C)(C)C		610.36938:20592 611.37273:10989 612.37609:7223	9079	9611	7134	9100	8921	7497	28409	37927	34808	9702	10151	8263	10875	13227	18684	82063	88125	90044	16994	20830	17832	13244	13518	12058	46310	49218	53344
PC 19:2e; PC 16:2e/3:0; [M+FA-H]-	5.12	578.344	[M+H]+	adduct linked to 10908_[M+3H]+	0.37037	C27H52NO7P		LPGQWKKQPBHETL-UTJQPWESNA-N	CCC\C=C/C\C=C/CCCCCCCCOCC(COP([O-])(=O)OCC[N+](C)(C)C)OC(=O)CC		578.34552:4169 579.34887:1973 580.35223:6067	5938	5253	6791	6162	7488	5507	5888	4623	5172	8051	6428	6765	7782	8972	14308	16230	18952	26009	12845	9862	14762	13290	18246	17694	9819	14214	16009
PC 19:0e; PC 16:0e/3:0; [M+H]+	6.5	538.385	[M+CH3OH+H]+	ion correlated with 11919; adduct linked to 10329_[M+K]+; adduct linked to 9636_[M+H]+	1	C27H56NO7P		IMFQQPWSHMFNRT-UHFFFAOYNA-N	CCCCCCCCCCCCCCCCOCC(COP([O-])(=O)OCC[N+](C)(C)C)OC(=O)CC		538.38403:93350 539.38738:38438 540.39074:10888	163517	163142	157266	213966	215318	190988	358286	359139	348312	167837	161272	169483	210843	208459	199839	337606	339837	336722	176833	166841	170652	156552	165249	164735	301439	298989	276472
PC 19:0e; PC 14:0e/5:0; [M+H]+	6.4	538.385	[M+H]+		0.148148	C27H56NO7P		HSDOHBHUQLPKPI-UHFFFAOYNA-N	CCCCCCCCCCCCCCOCC(COP([O-])(=O)OCC[N+](C)(C)C)OC(=O)CCCC		538.38513:13464 539.38848:4637 540.39184:1743	59098	55314	60330	76674	75731	42417	73207	73235	55345	69655	58183	51164	78915	54890	44551	72904	73683	54368	58061	35830	39004	68751	71865	60377	58652	65566	54881
PC 19:0; PC 2:0-17:0; [M+FA-H]-	6.59	596.352	[M+H-2H2O]+	adduct linked to 11815_[M+NH4]+; adduct linked to 11593_[M+H]+	0.185185	C27H54NO8P		GNBHYZYQDFLODN-UHFFFAOYNA-N	CCCCCCCCCCCCCCCCC(=O)OC(COC(C)=O)COP([O-])(=O)OCC[N+](C)(C)C		596.3576:4628 597.36095:2439 598.36431:1245	1778	3861	3076	3942	7176	3843	10394	9800	8505	3712	3893	3465	4192	5876	5786	14591	19444	19373	4714	6101	5854	5822	5147	3600	7873	10893	12844
PC 18:2; PC 2:0-16:2; [M+H]+	5.13	534.312	[M+NH4]+	adduct linked to 12696_[M+Na]+	1	C26H48NO8P		HFLIGKNKUUMLKK-MURFETPANA-N	CCC\C=C/C\C=C/CCCCCCCC(=O)OC(COC(C)=O)COP([O-])(=O)OCC[N+](C)(C)C		534.31226:14737 535.31561:3969 536.31897:2094		42711	46581		43873	43521		44914	47770		41911	48087		44338	40717		39354	46537		45848	39234		40583	39837	39544	41192
PC 18:2; PC 2:0-16:2; [M+FA-H]-	5.04	578.312	[M+H]+		0.037037	C26H48NO8P		HFLIGKNKUUMLKK-MURFETPANA-N	CCC\C=C/C\C=C/CCCCCCCC(=O)OC(COC(C)=O)COP([O-])(=O)OCC[N+](C)(C)C		578.31226:3858 579.31561:1350 580.31897:1266	10886	9087	11092	11583	10865	11644	8066	9236	6955	15217	13967	12807	22963	25417	22756	24151	35775	32100	36448	36825	33137	23223	23862	24766	22278	21692	18414
PC 18:1e; PC 14:1e/4:0; [M+Hac-H]-	5.11	580.358	[M+3H]+	adduct linked to 10880_[M+H]+	0.851852	C26H52NO7P		NAVXKWZJSLWFEZ-KHPPLWFENA-N	CCCC\C=C/CCCCCCCCOCC(COP([O-])(=O)OCC[N+](C)(C)C)OC(=O)CCC		580.35822:6740 581.36157:2236 582.36493:175	14258	18873	22939	14739	12082	10593	7642	8651	9668	16589	17487	18673	22021	20012	25414	25050	30157	31755	34759	32435	35518	32995	29980	36954	23653	22178	31270
PC 18:0e; PC 16:0e/2:0; [M+H]+	6.54	524.367	[M+H]+	adduct linked to 10377_[M+Na]+	1	C26H54NO7P		HVAUUPRFYPCOCA-UHFFFAOYNA-N	CCCCCCCCCCCCCCCCOCC(COP([O-])(=O)OCC[N+](C)(C)C)OC(C)=O		524.3736:11026373 525.37695:4913410 526.38031:948411	8371326	8338576	8114779	12175745	11639753	11514616	37456164	37720400	40131032	8917380	8906912	8386638	12036382	11707581	11422926	36703600	36475944	36123132	8414209	8165910	8440572	7901878	7819123	7769602	29695854	28559612	28532952
PC 17:1e; PC 14:1e/3:0; [M+Hac-H]-	5.15	566.342	[M+H]+		0.222222	C25H50NO7P		USTMOQWMKSBKBC-KHPPLWFENA-N	CCCC\C=C/CCCCCCCCOCC(COP([O-])(=O)OCC[N+](C)(C)C)OC(=O)CC		566.34265:4086 567.346:333 568.34936:817	7474	8709	10534	7347	7463	8415	4136	5113	3399	9411	7958	13840	10198	10875	12839	7820	10817	20086	16999	18779	19844	16441	18562	20567	6487	10384	12050
PC 17:1; PC 2:0-15:1; [M+H]+	5.27	522.322	[M+H]+		0.0555556	C25H48NO8P		ODRNAHDFEPOCGK-KHPPLWFENA-N	CCCCC\C=C/CCCCCCCC(=O)OC(COC(C)=O)COP([O-])(=O)OCC[N+](C)(C)C		522.32196:3792 523.32531:364 524.32867:841		3475	3614		8937	5784		13951	11826		5012	1680		8990	3890		12926	13181		2724	2031		6435	5424	8830	10217
PC 16:1; PC 2:0-14:1; [M+H]+	5.05	508.303	[M+H-2H2O]+	adduct linked to 3043_[M+3H]3+	1	C24H46NO8P		ZZQQACJPFRKGQP-KTKRTIGZNA-N	CCCC\C=C/CCCCCCCC(=O)OC(COC(C)=O)COP([O-])(=O)OCC[N+](C)(C)C		508.30365:37816 509.307:18875 510.31036:3833	45658	47868	47113	63106	62219	62452	41892	40547	42901	45147	46068	40230	99018	102458	100570	80172	77037	78051	96781	88973	89306	122438	126031	131669	62331	65680	63042
PC 15:0; PC 3:0-12:0; [M+H]+	4.93	496.31	[M+3H]+	adduct linked to 11893_[M+Na]+	0.833333	C23H46NO8P		HYMPCCJISFOORK-UHFFFAOYNA-N	CCCCCCCCCCCC(=O)OC(COC(=O)CC)COP([O-])(=O)OCC[N+](C)(C)C		496.30911:11572 497.31246:5542 498.31582:1781		12337	8924		31455	27952		34764	35332		8290	10551		20339	22348		36086	35236		7433	7729		16077	19117	30407	33904
PC 14:0; PC 2:0-12:0; [M+H]+	5.09	482.284	[M+H]+		1	C22H44NO8P		WCNVPGATLXISOB-UHFFFAOYNA-N	CCCCCCCCCCCC(=O)OC(COC(C)=O)COP([O-])(=O)OCC[N+](C)(C)C		482.29034:17789 483.29369:4331 484.29705:1848	30459	30680	29128	31912	26498	29632	20539	21675	22738	25393	28787	34302	44501	43453	47993	38405	34773	38521	60094	58966	59451	53261	60188	57062	29080	31080	31880
PC 12:0; PC 2:0-10:0; [M+FA-H]-	4.67	498.254	[M+H]+		0.0555556	C20H40NO8P		HOPCJZIDXRDJJP-UHFFFAOYNA-N	CCCCCCCCCC(=O)OC(COC(C)=O)COP([O-])(=O)OCC[N+](C)(C)C		498.25406:5186 499.25741:2356 500.26077:3111		4552	6128		13920	12930		21523	22321		4474	4380		6534	9091		20958	17057		5256	5141		6486	5315	14328	13783
PC 11:0; PC 3:0-8:0; [M+FA-H]-	4.2	484.229	[M+H]+		0.166667	C19H38NO8P		NVTAZCZTZLUUJR-UHFFFAOYNA-N	CCCCCCCC(=O)OC(COC(=O)CC)COP([O-])(=O)OCC[N+](C)(C)C		484.22894:2881 485.23229:141 486.23565:170		7554	8906		8824	9428		7452	11702		8057	9967		8740	6264		10604	7703		9278	7897		8280	7145	6477	7239
PC 10:0; PC 5:0-5:0; [M+Hac-H]-	3.89	484.227	[M+NH4]+	ion correlated with 11393; ion correlated with 9213; ion correlated with 9203; ion correlated with 9215; ion correlated with 10855; ion correlated with 8635; adduct linked to 9616_[M+K]+	0.037037	C18H36NO8P		YCBVRDMSFWAKDH-UHFFFAOYNA-N	CCCCC(=O)OCC(COP([O-])(=O)OCC[N+](C)(C)C)OC(=O)CCCC		484.22736:3865 485.23071:3330 486.23407:1230	3168	2354	1995	3357	3239	2689	13176	12985	13591	2583	2357	2871	1984	2419	2334	16293	15516	14507	2051	2021	1975	1860	1322	1982	10200	10804	11137
PA 49:6; PA 27:0-22:6; [M-H]-	13.33	873.635	[M+H]+	ion correlated with 9925; ion correlated with 26484; ion correlated with 26844; ion correlated with 17278; ion correlated with 27153; ion correlated with 24858; ion correlated with 14904; ion correlated with 26895; ion correlated with 26052; ion correlated with 21926; ion correlated with 26970; ion correlated with 26971; ion correlated with 21823; ion correlated with 27310; ion correlated with 27…	0.0555556	C52H91O8P		UNPZIBFUMYBXPJ-FKBGVHQGNA-N	CCCCCCCCCCCCCCCCCCCCCCCCCCC(=O)OCC(COP(O)(O)=O)OC(=O)CC\C=C/C\C=C/C\C=C/C\C=C/C\C=C/C\C=C/CC		873.63458:5429 874.63793:6992 875.64129:4539		14944	35862		3432	2061		5489	4110		3124	4777		2217	2759		94667	156918		10448	31443		2169	1343	33366	39915
PA 48:5; PA 26:0-22:5; [M-H]-	13.35	861.637	[M+H]+		0.111111	C51H91O8P		LBUIOSFHXADPOY-KLOWQBIUNA-N	CCCCCCCCCCCCCCCCCCCCCCCCCC(=O)OCC(COP(O)(O)=O)OC(=O)CCCCC\C=C/C\C=C/C\C=C/C\C=C/C\C=C/CC		861.63666:4804 862.64001:7904 863.64337:5167		27304	33420		21770	15152		14800	19479		11940	7841		20430	18131		34371	32873		31801	19947		16496	12330	28188	26944
PA 48:5; PA 22:1-26:4; [M-H]-	12.8	861.637	[M+H]+		0.0555556	C51H91O8P		JVCHDONXXPQABM-NQMBTPPKNA-N	CCCCCCCC\C=C/CCCCCCCCCCCC(=O)OCC(COP(O)(O)=O)OC(=O)CCCCCCCCCCCC\C=C/C\C=C/C\C=C/C\C=C/CC		861.63715:2853 862.6405:5967 863.64386:3356		9214	12417		3744	4887		9354	7034		2107	1188		6095	4557		20299	22471		13157	6953		1992	2204	11351	11629
PA 47:3; PA 25:0-22:3; [M-H]-	13.64	851.646	[M+NH4]+	ion correlated with 26564; ion correlated with 24456; adduct linked to 26241_[M+Na]+	0.333333	C50H93O8P		RBXWIIRHDKUIKU-GHISGJBJNA-N	CCCCCCCCCCCCCCCCCCCCCCCCC(=O)OCC(COP(O)(O)=O)OC(=O)CCCCCCCC\C=C/C\C=C/C\C=C/CCCCC		851.64478:3077 852.64813:6132 853.65149:5455		3442	2818		2263	1758		11351	10406		848	1096		1245	1239		11444	12347		5291	2618		2390	1866	11546	9502
PA 45:1; PA 19:0-26:1; [M-H]-	13.79	827.654	[M+NH4]+	adduct linked to 21760_[M+H-2H2O]+	0.0555556	C48H93O8P		QZHZLDPTLNDKCB-DQRAZIAONA-N	CCCCCCCCCCCCCCCCCCC(=O)OCC(COP(O)(O)=O)OC(=O)CCCCCCCCCCCCC\C=C/CCCCCCCCCC		827.65448:2821 828.65783:4292 829.66119:2501		3560	11892		4131	5434		9178	8078		986	1419		2250	3239		10638	7968		13355	5899		1992	2396	12625	9260
PA 43:7; PA 21:1-22:6; [M-H]-	12.42	787.525	[M+H-2H2O]+	adduct linked to 25152_[M+H]+	0.111111	C46H77O8P		ZQTDCRUGJQTANU-RNIDQXGHNA-N	CCCCCCCCC\C=C/CCCCCCCCCC(=O)OCC(COP(O)(O)=O)OC(=O)CC\C=C/C\C=C/C\C=C/C\C=C/C\C=C/C\C=C/CC		787.52472:8853 788.52807:11854 789.53143:5407		23459	19650		5339	5362		2421	3557		4748	1712		4170	2327		16389	16945		11663	6870		4013	2528	6693	6321
PA 41:3; PA 19:0-22:3; [M-H]-	12.87	767.557	[M+H]+	ion correlated with 21291	0.0555556	C44H81O8P		VAWAHEWLYWIATL-HQCYBMNRNA-N	CCCCCCCCCCCCCCCCCCC(=O)OCC(COP(O)(O)=O)OC(=O)CCCCCCCC\C=C/C\C=C/C\C=C/CCCCC		767.55664:8095 768.55999:15656 769.56335:6228		25371	17386		6794	5989		9610	16519		8101	5037		8195	7447		19230	21296		38894	10805		10978	4855	11443	14377
PA 39:1; PA 24:0-15:1; [M-H]-	12.8	743.567	[M+H]+		0.0555556	C42H81O8P		PXAISMOUEVXWRD-OWBHPGMINA-N	CCCCCCCCCCCCCCCCCCCCCCCC(=O)OCC(COP(O)(O)=O)OC(=O)CCCCCCC\C=C/CCCCC		743.56647:2967 744.56982:14841 745.57318:9057		7266	16395		10647	9270		9160	7350		1679	2769		6184	5337		18999	9859		13485	12146		4361	4979	13702	9846
PA 39:1; PA 18:0-21:1; [M-H]-	12.97	743.557	[M+H]+		0.0555556	C42H81O8P		DLJGZQSAPTYIQK-VXPUYCOJNA-N	CCCCCCCCCCCCCCCCCC(=O)OCC(COP(O)(O)=O)OC(=O)CCCCCCCCC\C=C/CCCCCCCCC		743.55719:8085 744.56054:11554 745.5639:5900		26015	24171		15820	12148		6106	6634		4325	2588		11964	8358		13249	10909		26723	17911		6586	6188	8012	7761
PA 36:10; PA 18:5-18:5; [M-H]-	7.51	683.368	[M+H]+		0.0740741	C39H57O8P		LCNFCRSMLOESON-LPEZNXMBNA-N	CC\C=C/C\C=C/C\C=C/C\C=C/C\C=C/CC(=O)OCC(COP(O)(O)=O)OC(=O)C\C=C/C\C=C/C\C=C/C\C=C/C\C=C/CC		683.36847:1253 684.37182:1539 685.37518:86	4593	2676	3773	9578	9623	9642	14721	11140	12688	4128	5145	2529	5712	5657	6698	11159	11578	11184	1881	3787	1442	3381	4635	2955	11544	12105	10711
PA 32:8; PA 16:4-16:4; [M-H]-	6.53	631.328	[M+ACN+H]+	ion correlated with 10992; ion correlated with 11252; ion correlated with 9989; ion correlated with 9977; ion correlated with 9973; ion correlated with 9988; ion correlated with 9974; adduct linked to 11033_[M+H]+; adduct linked to 12071_[M+K]+	1	C35H53O8P		CVWNIDHXEYXJLP-CKKCRWTANA-N	CC\C=C/C\C=C/C\C=C/C\C=C/CCC(=O)OCC(COP(O)(O)=O)OC(=O)CC\C=C/C\C=C/C\C=C/C\C=C/CC		631.33295:17986 632.3363:4943 633.33966:2128	23585	26686	20395	27690	26920	28425	60832	75578	76560	26273	22268	20552	25208	25607	27077	65042	73820	73839	20048	20999	23320	12648	12468	13049	68441	58752	65292
PA 31:6; PA 9:0-22:6; [M-H]-	7.06	621.36	[M+NH4]+	adduct linked to 11254_[M+H]+	1	C34H55O8P		ZKJUOGWTTSYALW-ZHGRDZPSNA-N	CCCCCCCCC(=O)OCC(COP(O)(O)=O)OC(=O)CC\C=C/C\C=C/C\C=C/C\C=C/C\C=C/C\C=C/CC		621.36224:5935 622.36559:1818 623.36895:612	11679	10106	12320	18830	16900	14023	18477	20093	19873	10714	8421	8713	13681	15433	13149	19673	22637	20126	7952	7310	10508	10221	9703	11089	18761	14051	13381
PA 30:6; PA 8:0-22:6; [M-H]-	6.62	607.343	[M+Na]+	ion correlated with 16229; ion correlated with 10986; ion correlated with 9841; ion correlated with 9376; ion correlated with 9372; ion correlated with 9840; ion correlated with 11408; ion correlated with 9374; ion correlated with 9515; ion correlated with 10167; ion correlated with 9842; ion correlated with 9846; ion correlated with 9839; ion correlated with 9844; ion correlated with 9373; ion c…	0.333333	C33H53O8P		NQQCSEOSKRESFO-KVLQSIFKNA-N	CCCCCCCC(=O)OCC(COP(O)(O)=O)OC(=O)CC\C=C/C\C=C/C\C=C/C\C=C/C\C=C/C\C=C/CC		607.34143:10985 608.34478:5013 609.34814:1895	2233	1949	2923	6226	7239	7874	38254	34858	36347	3092	3145	1833	4206	3086	5271	24985	25416	24799	1444	1605	1985	2216	2213	2950	19098	18591	17298
PA 29:3; PA 7:0-22:3; [M-H]-	7.85	599.379	[M+ACN+H]+	ion correlated with 13896; ion correlated with 16530; ion correlated with 23825; ion correlated with 13897; ion correlated with 24739; ion correlated with 24682; ion correlated with 24690; ion correlated with 14082; ion correlated with 16766; ion correlated with 16770; ion correlated with 16943; ion correlated with 14246; ion correlated with 25139; ion correlated with 25137; ion correlated with 1…	0.222222	C32H57O8P		MAAXKMFBHQEIHG-NWFXIAEYNA-N	CCCCCCC(=O)OCC(COP(O)(O)=O)OC(=O)CCCCCCCC\C=C/C\C=C/C\C=C/CCCCC		599.37769:6107 600.38104:806 601.3844:345		767	1027		1610	2466		7293	7357		828	1023		646	1248		20096	16578		1930	907		1143	2009	7473	3817
PA 26:4; PA 8:0-18:4; [M-H]-	6.12	555.32	[M+H]+	adduct linked to 13781_[M+Na]+	0.277778	C29H49O8P		ADUXSNKKIMXHRA-ZRENGBSJNA-N	CCCCCCCC(=O)OCC(COP(O)(O)=O)OC(=O)CCCC\C=C/C\C=C/C\C=C/C\C=C/CC		555.31561:3266 556.31896:1249 557.32232:432		988	2758		6324	4127		12765	15701		2677	1854		4956	6203		15214	8707		2587	1216		6153	3877	13597	14395
PA 25:3; PA 9:0-16:3; [M-H]-	6.5	543.311	[M+Na]+	adduct linked to 16231_[2M+H]+	0.111111	C28H49O8P		WVERQGVDPSPIOV-BBDKIWCZNA-N	CCCCCCCCC(=O)OCC(COP(O)(O)=O)OC(=O)CCCCC\C=C/C\C=C/C\C=C/CC		543.30975:15449 544.3131:70212 545.31646:11585	15908	18759	18223	24496	28558	26303	66942	96027	102930	15420	13781	13157	21013	19443	20482	60769	102828	99390	13273	15269	16661	10174	9760	9329	85605	52182	78394
PA 25:0; PA 12:0-13:0; [M-H]-	7.77	549.352	[M+H]+	ion correlated with 19301; ion correlated with 19594; ion correlated with 27383; ion correlated with 27376; ion correlated with 12787; ion correlated with 27465; ion correlated with 13001; ion correlated with 27520; ion correlated with 13002; ion correlated with 27574; ion correlated with 13168; ion correlated with 13165; ion correlated with 22041; ion correlated with 22815; ion correlated with 1…	0.111111	C28H55O8P		HSXSRFZJKUWGTG-UHFFFAOYNA-N	CCCCCCCCCCCCC(=O)OC(COC(=O)CCCCCCCCCCC)COP(O)(O)=O		549.35608:2900 550.35943:40 551.36279:440		1058	1263		1382	1284		3756	2803		595	1121		908	1214		6613	9217		598	1054		862	616	3919	2451
PA 24:5; PA 2:0-22:5; [M-H]-	6.54	525.265	[M+H]+	ion correlated with 10049; ion correlated with 10992; ion correlated with 11252; ion correlated with 11587; ion correlated with 9636; ion correlated with 10383; ion correlated with 9965; ion correlated with 9989; ion correlated with 9973; ion correlated with 9966; ion correlated with 9963; ion correlated with 9970; ion correlated with 9988; ion correlated with 9961; ion correlated with 9974; ion …	0.0740741	C27H43O8P		JLSSVRHGGYEAIQ-JEBPEJKENA-N	CC\C=C/C\C=C/C\C=C/C\C=C/C\C=C/CCCCCC(=O)OC(COC(C)=O)COP(O)(O)=O		525.26093:4293 526.26428:2922 527.26764:1775	17005	16916	15335	21966	26257	24339	82595	83745	81784	16072	17211	16559	24958	24158	21877	79909	74983	80630	18020	17392	18341	14967	16956	16137	60125	57002	58115
PA 23:3; PA 3:0-20:3; [M-H]-	6.62	515.281	[M+H]+	ion correlated with 14255; ion correlated with 14274; ion correlated with 13113; ion correlated with 9531; ion correlated with 9856; ion correlated with 16322; ion correlated with 9353; ion correlated with 16179; ion correlated with 11443; ion correlated with 14709; ion correlated with 9393; ion correlated with 9352; ion correlated with 9763; ion correlated with 13878	0.148148	C26H45O8P		FSZBOYSEGASWKY-AGRJPVHONA-N	CC\C=C/C\C=C/C\C=C/CCCCCCCCCC(=O)OC(COC(=O)CC)COP(O)(O)=O		515.28247:4419 516.28582:36930 517.28918:17059	4526	4734	5324	3328	3489	4344	18934	18398	18602	3361	3471	5854	2581	3408	2865	18256	14890	14082	2570	3573	2814	3293	3072	1924	10896	9909	11610
PA 22:2; PA 6:0-16:2; [M-H]-	5.99	503.282	[M+H]+		0.0555556	C25H45O8P		SYFVEJRPZCIATD-NQLNTKRDNA-N	CCCCCC(=O)OCC(COP(O)(O)=O)OC(=O)CCCCCCC\C=C/C\C=C/CCC		503.28174:3574 504.28509:4270 505.28845:178		5389	5659		6965	4690		13533	11984		4156	1969		5361	6543		12608	16592		3229	4511		4940	7331	8465	8707
PA 19:1; PA 6:0-13:1; [M-H]-	5.65	463.253	[M+H]+		0.0555556	C22H41O8P		BKFBUAOUQUOUSF-FPLPWBNLNA-N	CCCCCC(=O)OCC(COP(O)(O)=O)OC(=O)CCCCCCC\C=C/CCC		463.25302:2362 464.25637:2627 465.25973:197		2733	1912		6043	4585		6950	7195		2193	2960		2367	2727		6306	7799		1798	973		1924	2901	6997	6472
PA 12:0; PA 2:0-10:0; [M-H]-	6.33	367.148	[M+CH3OH+H]+	ion correlated with 4647; ion correlated with 10812; adduct linked to 6522_[M+3H]+	0.962963	C15H29O8P		BHXRCRMPZVVHFO-UHFFFAOYNA-N	CCCCCCCCCC(=O)OC(COC(C)=O)COP(O)(O)=O		367.14752:20181 368.15087:4782 369.15423:889	43676	42363	42241	27871	39186	26657	119070	118298	101455	31257	35272	35246	25864	25785	26907	121837	112196	126217	31805	31029	35462	18956	19036	19632	96004	101740	88316
Oxypurinol; LC-ESI-QTOF; MS2; CE	1.94	153.039	[M+Na]+	adduct linked to 632_[M+H-H2O]+	1	C5H4N4O2		HXNFUBHNUDHIGC-UHFFFAOYSA-N	OC1=NC(=O)N=C2NNC=C12		153.03922:1284284 154.04257:142727 155.04593:11412	1005763	1127990	944590	1024973	1018792	917057	3297410	3623210	3513935	876596	945607	896402	819113	828535	809066	4443362	4705426	4670196	836970	955386	1008087	909506	1009787	916714	3988869	3778687	4165192
OxPS 36:4(4O(1Cyc)); OxPS 16:0-20:4(4O(1Cyc)); [M-H]-	4.57	846.473	[M+Na]+	adduct linked to 15465_[M+CH3OH+H]+	0.740741	C42H74NO14P		TUHWLBGEJAJSBO-OKAHKNJDNA-N	CCCCCCCCCCCCCCCC(=O)OCC(COP(O)(=O)OCC(N)C(O)=O)OC(=O)CCC\C=C/CC1C(O)CC(O)OC1\C=C\C(O)C\C=C/CC		846.47406:3706 847.47741:4058 848.48077:5595	13387	11175	10106	14852	13982	12816	5229	5626	5426	11447	11408	8825	12163	11198	13605	5940	6207	5445	11403	9509	11709	15917	14443	15581	4599	4559	5715
OxPS 36:4(3O); OxPS 16:0-20:4(3O); [M-H]-	4.6	830.487	[M+CH3OH+H]+	adduct linked to 15052_[M+Na]+	0.592593	C42H74NO13P		SIYRCWCSRSIXGS-KVBJYXNONA-N	CCCCCCCCCCCCCCCC(=O)OCC(COP(O)(=O)OCC(N)C(O)=O)OC(=O)CCCC(O)C(O)\C=C/C=C\C=C\C=C/C(O)CCCCC		830.48462:3312 831.48797:2838 832.49133:918	11736	11870	12339	11503	12536	11704	2849	3417	2559	11001	8882	9804	8526	7226	8313	5923	6057	3133	8955	10918	9774	11993	10199	13883	3047	4631	4334
OxPI 40:6(4O); OxPI 18:0-22:6(4O); [M-H]-	5.16	973.531	[M+H]+		0.555556	C49H83O17P		JXVDSKANTABWRL-ZREGQKFPNA-N	CCCCCCCCCCCCCCCCCC(=O)OCC(COP(O)(=O)OC1C(O)C(O)C(O)C(O)C1O)OC(=O)CCC(O)\C=C\C(O)\C=C\C=C\C=C/C(O)C\C=C\C\C=C/C(C)O		973.52795:5285 974.5313:4729 975.53466:47325	18240	17075	14406	12236	10352	11992	5081	4695	7949	23608	14144	14837	14315	12335	12696	5045	5470	5392	11124	12489	13642	9351	10202	11911	6658	6297	5904
OxPI 38:6(3O); OxPI 18:1-20:5(3O); [M-H]-	4.38	929.512	[2M+H]+	adduct linked to 8940_[M+H]+	1	C47H79O16P		NWTBYAUHJMHHNF-MILNSGKFNA-N	CCCCCCCC\C=C/CCCCCCCC(=O)OCC(COP(O)(=O)OC1C(O)C(O)C(O)C(O)C1O)OC(=O)CCCC(O)\C=C\C=C/C=C/C(O)C\C=C/C=C/C(O)CC		929.5116:14371 930.51495:18620 931.51831:39580	43483	38414	53051	57506	40599	45080	17906	17637	23747	47377	51554	38332	37394	37242	42166	25118	26818	22267	44216	43340	56185	49823	51745	41421	19503	19931	27156
OxPI 38:4(4O(1Cyc)); OxPI 18:0-20:4(4O(1Cyc)); [M-H]-	5.19	949.529	[M+ACN+H]+	adduct linked to 15593_[M+H-2H2O]+	1	C47H83O17P		VCGPWBGAYUBXOZ-UJNQZSPMNA-N	CCCCCCCCCCCCCCCCCC(=O)OCC(COP(O)(=O)OC1C(O)C(O)C(O)C(O)C1O)OC(=O)CCC\C=C/CC1C(O)CC(O)OC1\C=C\C(O)C\C=C/CC		949.52869:13535 950.53204:17501 951.5354:74188	29627	30923	35335	19430	16875	17610	50794	39266	48881	34969	51400	30961	19533	26186	21666	40965	34237	36657	30979	33465	36738	19157	15284	15894	35740	34632	36116
OxPG 38:6(4O(2Cyc)); OxPG 18:1-20:5(4O(2Cyc)); [M-H]-	6.08	857.482	[M+H]+	ion correlated with 26244	0.222222	C44H75O14P		REZNRGHSGWGUTE-GDXSYRPPNA-N	CCCCCCCC\C=C/CCCCCCCC(=O)OCC(COP(O)(=O)OCC(O)CO)OC(=O)CCC\C=C/CC1C2CC(OO2)C1\C=C\C(C\C=C/CC)OO		857.48102:2756 858.48437:2078 859.48773:2624		1220	1835		3568	6172		13971	14348		2484	1274		4622	5162		13294	10932		2325	2235		2972	4472	10743	13652
OxPE 40:7(4O); OxPE 18:1-22:6(4O) ; [M-H]-	5.47	852.496	[M+K]+	adduct linked to 14658_[M+H-H2O]+	0.888889	C45H76NO12P		PXKRJZUPTLLTSU-NSDJFGTHNA-N	CCCCCCCC\C=C/CCCCCCCC(=O)OCC(COP(O)(=O)OCCN)OC(=O)CCC(O)\C=C\C(O)\C=C\C=C\C=C/C(O)C\C=C\C\C=C/C(C)O		852.49768:41258 853.50103:38318 854.50439:20959	98937	102677	94117	181351	204782	186134	20082	22663	20312	80235	77192	73723	198909	191445	186151	26272	22744	28151	104125	102655	101825	181278	165963	166005	22870	19873	16561
OxPE 38:6(4O); OxPE 16:0-22:6(4O) ; [M-H]-	5.51	826.477	[M+CH3OH+H]+	adduct linked to 13724_[M+H-2H2O]+; adduct linked to 8238_[M+ACN+H]2+	1	C43H74NO12P		KMTPPSPWNUTXIB-BREAOWQZNA-N	CCCCCCCCCCCCCCCC(=O)OCC(COP(O)(=O)OCCN)OC(=O)CCC(O)\C=C\C(O)\C=C\C=C\C=C/C(O)C\C=C\C\C=C/C(C)O		826.47906:86759 827.48241:40823 828.48577:14776	228720	212985	206846	362523	366982	387871	39358	41535	36835	213758	184081	189069	391606	349066	376857	43482	42769	37966	258270	247020	245629	356234	332625	345670	41061	43007	38946
OxPE 36:1e(1O); OxPE 18:0e/18:1(1O); [M-H]-	10.68	746.572	[M+H]+		0.0555556	C41H82NO8P		MNHUDUGVXFCCMA-SLEBQGDGNA-N	CCCCCCCCCCCCCCCCCCOCC(COP(O)(=O)OCCN)OC(=O)CCCCCCCCC(O)C\C=C\CCCCC		746.5722:5750 747.57555:2273 748.57891:3372		29914	42620		29779	22681		22495	11873		12803	19989		28502	32341		20977	31674		75975	27504		24478	18010	12834	13871
OxPC 40:7(4O); OxPC 18:1-22:6(4O); [M+Hac-H]-	5.16	954.564	[M+H]+		0.62963	C48H82NO12P		DPUOFWUCVRKUJI-BJFBFFNRNA-N	CCCCCCCC\C=C/CCCCCCCC(=O)OCC(COP([O-])(=O)OCC[N+](C)(C)C)OC(=O)CCC(O)\C=C\C(O)\C=C\C=C\C=C/C(O)C\C=C\C\C=C/C(C)O		954.56287:24483 955.56622:210993 956.56958:118497	89997	88182	81205	54673	43168	47213	110539	87963	91671	64269	64997	72996	54437	67139	54977	122064	95087	93417	56495	62345	64166	37124	37959	39898	79854	77121	88358
OxPC 40:7(4O); OxPC 18:1-22:6(4O); [M+FA-H]-	5.19	940.551	[M+H]+		0.259259	C48H82NO12P		DPUOFWUCVRKUJI-BJFBFFNRNA-N	CCCCCCCC\C=C/CCCCCCCC(=O)OCC(COP([O-])(=O)OCC[N+](C)(C)C)OC(=O)CCC(O)\C=C\C(O)\C=C\C=C\C=C/C(O)C\C=C\C\C=C/C(C)O		940.55487:3868 941.55822:8715 942.56158:7670	12638	14225	16015	13118	8848	10553	23090	20680	16405	11501	14077	15341	9814	11399	15548	17529	12618	15084	12907	13022	12872	21827	10611	12988	16806	11968	12755
OxFA 22:6(3O); [M-H]-	3.63	375.215	[M+CH3OH+H]+	adduct linked to 7328_[M+Na]+	0.111111	C22H32O5		IKFAUGXNBOBQDM-XVOWAIPDNA-N	CC\C=C/CC(O)C(O)\C=C\C=C/C=C/C=C/C(O)C\C=C\CCC(O)=O		375.21149:11964 376.21484:2424 377.2182:6312		11670	8299		13463	14244		10528	9204		22703	19359		5897	4177		46949	56284		2135	877		4830	1753	6664	8497
OxFA 20:4(2O); [M-H]-	4.48	335.22	[M+H]+	adduct linked to 7607_[M+K]+	0.777778	C20H32O4		VNYSSYRCGWBHLG-XUOUMLBJNA-N	CCCCC\C=C\CC(O)\C=C\C=C\C=C\C(O)CCCC(O)=O		335.22067:2226 336.22402:1324 337.22738:979		6658	6888		7632	7108		6997	7058		3472	4455		5065	5761		4741	5169		6910	7301		6415	8416	5790	6643
O-Succinyl-L-Homoserine; LC-ESI-QTOF; MS2; CE	0.79	220.085	[M+H]+		0.222222	C8H13NO6		GNISQJGXJIDKDJ-YFKPBYRVSA-N	N[C@@H](CCOC(=O)CCC(O)=O)C(O)=O		220.08528:46848 221.08863:19602 222.09199:2004		98451	103743		122359	116412		88283	81505		92108	97175		105483	105429		84982	86747		96225	91131		119992	121782	92556	84549
Orotic acid	0.92	155.009	[M-H]-		0.0740741	C5H4N2O4		PXQPEWDEAKTCGB-UHFFFAOYSA-N	OC(=O)C1=CC(O)=NC(O)=N1		155.00946:4979 156.01281:2714 157.01617:3378	7082	8087	7225	8659	7379	25561	14306	17568	12919	5130	13780	16736	16690	5230	6770	15534	14562	12969	8767	14691	16464	6326	7145	7416	14964	16687	14698
Oleic acid; FAB-EBEB; MS2; m/z	1.05	281.245	[M-H]-	ion correlated with 9200; ion correlated with 8202; ion correlated with 8993; adduct linked to 9075_[M+FA-H]-; adduct linked to 10358_[M+TFA-H]-; adduct linked to 13279_[2M+FA-H]-; adduct linked to 8822_[M+Cl]-	1	C18H34O2		ZQPPMHVWECSIRJ-KTKRTIGZSA-N	CCCCCCCC\C=C/CCCCCCCC(O)=O		281.24393:268372 282.24728:91763 283.25064:95896	233660	225517	215557	380064	365639	340269	1049285	1011143	995592	227620	214616	213839	347957	353811	357730	964229	955382	996773	207355	214215	202142	337157	323008	328735	956440	980124	940200
O-Acetyl-L-carnitine; LC-ESI-QTOF; MS2; CE	1.19	204.12	[M+NH4]+	adduct linked to 3070_[M+CH3OH+H]+; adduct linked to 3355_[M+ACN+H]+; adduct linked to 7611_[2M+H]+	1	C9H18NO4		RDHQFKQIGNGIED-MRVPVSSYSA-O	CC(=O)O[C@H](CC(O)=O)C[N+](C)(C)C		204.11986:2140874 205.12321:366586 206.12657:52295		3549678	3463072		2702342	2686626		5057796	5543971		2773422	2887831		2296728	2197519		5654416	5746634		2491894	2430836		1619582	1579824	4857828	5059256
N-Palmitoyl-D-erythro-Sphingosine	1.1	538.516	[M+H]+	ion correlated with 11778; adduct linked to 10626_[M+Na]+	1	C34H67NO3		YDNKGFDKKRUKPY-TURZORIXSA-N	CCCCCCCCCCCCCCCC(=O)N[C@@H](CO)[C@H](O)\C=C\CCCCCCCCCCCCC		538.52106:507478 539.52441:268798 540.52777:86284	1699474	1489030	1597832	1112176	1195600	1108613	594514	574424	572502	1477726	1462808	1258527	959495	930063	888482	532627	507077	516890	1272182	1244195	1377655	1306638	1242645	1269924	564646	552991	535130
Norvaline	1.12	116.071	[M+FA-H]-	ion correlated with 9910; ion correlated with 8427; adduct linked to 2785_[M+TFA-H]-; similar chromatogram in higher mz_851; similar chromatogram in higher mz_853; similar chromatogram in higher mz_2787; similar chromatogram in higher mz_8433; similar chromatogram in higher mz_8435; similar chromatogram in higher mz_8438; similar chromatogram in higher mz_8441; similar chromatogram in higher mz_9…	1	C5H11NO2		SNDPXSYFESPGGJ-BYPYZUCNSA-N	CCC[C@H](N)C(O)=O		116.07249:591264 117.07584:67893 118.0792:12191	520639	534513	542979	787603	776941	741442	1508499	1557010	1540714	462102	483550	484078	527610	544507	548119	1480947	1521784	1488633	487215	501569	486722	554121	548426	547966	1451255	1466236	1452885
Niacinamide; LC-ESI-QTOF; MS2; CE	1.84	123.056	[M+2H]2+	adduct linked to 862_[M+H]2+	1	C6H6N2O		DFPAKSUCGFBDDF-UHFFFAOYSA-N	OC(=N)C1=CN=CC=C1		123.05597:5029378 124.05932:446002 125.06268:23975		17860874	17860604		15679185	15942185		32761392	31909604		15476372	15729961		12537493	12560894		33726412	33420784		13142866	12797962		9708289	9801324	26997544	26971572
Niacin; LC-ESI-QTOF; MS2; [M+H]+; CE	0.59	124.038	[M+H-2H2O]+	adduct linked to 2950_[M+NH4]+	0.0740741	C6H5NO2		PVNIIMVLHYAWGP-UHFFFAOYSA-N	OC(=O)C1=CN=CC=C1		124.03637:6086 125.03972:695 126.04308:595	16428	12636	18613	22650	21705	12978	15568	20472	25704	11079	20093	123	19847	16091	16864	22058	14362	13126	21933	21836	23963	17491	22043	27958	18468	21802	12527
N-GLYCYLGLYCINE	6.85	131.045	[M-H]-	ion correlated with 3095; adduct linked to 3847_[M+Na-2H]-	0.592593	C4H8N2O3		YMAWOPBAYDPSLA-UHFFFAOYSA-N	NCC(O)=NCC(O)=O		131.04701:46783 132.05036:2948 133.05372:2142	435879	430038	413110	343410	371821	376841	348781	359081	347206	324421	329130	320912	284007	291867	245694	375413	325897	322672	293405	332253	296559	263940	256611	250382	330394	327281	332352
N-Formyl-L-Methionine	0.78	178.056	[M+H]+	adduct linked to 3067_[M+ACN+H]+; adduct linked to 2637_[M+Na]+; adduct linked to 6967_[2M+H]+	0.166667	C6H11NO3S		PYUSHNKNPOHWEZ-YFKPBYRVSA-N	CSCC[C@H](NC=O)C(O)=O		178.05606:33672 179.05941:4052 180.06277:1479		106086	99867		97330	93855		88324	88652		89922	94077		80237	74338		101217	104235		85178	83961		138475	127049	80860	74678
Neohesperidin dihydrochalcone	1.48	611.204	[M-H]-	ion correlated with 5610	0.518518	C28H36O15		ITVGXXMINPYUHD-CUVHLRMHSA-N	COC1=C(O)C=C(CCC(=O)C2=C(O)C=C(O[C@@H]3O[C@H](CO)[C@@H](O)[C@H](O)[C@H]3O[C@@H]3O[C@@H](C)[C@H](O)[C@@H](O)[C@H]3O)C=C2O)C=C1		611.20459:4508 612.20794:2605 613.2113:890	4672	3437	3829	2546	2036	1709	10178	11310	10785	3557	4195	4079	3446	5187	4564	13601	12624	13572	4001	4058	4077	4911	3621	3523	14057	15211	15019
N-Carbamoyl-L-Aspartic acid	9.25	177.052	[M+K]+	adduct linked to 4707_[2M+H]+	1	C5H8N2O5		HLKXYZVTANABHZ-REOHCLBHSA-N	OC(=O)C[C@H](NC(O)=N)C(O)=O		177.0518:35168 178.05515:8105 179.05851:471		115513	109122		110306	122860		119070	132742		107604	116684		122866	125917		114672	132947		117776	137411		114396	129716	124545	129270
Naringin; LC-ESI-QTOF; MS2; CE	2.95	273.073	[M+H]+		0.111111	C27H32O14		DFPMSGMNTNDNHN-ZPHOTFPESA-N	C[C@@H]1O[C@@H](O[C@@H]2[C@@H](O)[C@H](O)[C@@H](CO)O[C@H]2OC2=CC(O)=C3C(=O)C[C@H](OC3=C2)C2=CC=C(O)C=C2)[C@H](O)[C@H](O)[C@H]1O		273.07309:14545 274.07644:4829 275.0798:1099		41769	68762		45742	64088		191016	92510		28495	42088		34487	65277		181222	182343		25149	25018		32726	56186	61709	52735
Naringenin M-H	5.58	271.066	[M+TFA-H]-	adduct linked to 5408_[M+FA-H]-	1	C15H12O5		FTVWIRXFELQLPI-UHFFFAOYNA-N	OC1=CC=C(C=C1)C1CC(=O)C2=C(O)C=C(O)C=C2O1		271.06729:115845 272.07064:33788 273.074:4725	185844	180401	187985	204658	194126	180653	288669	293773	278449	150888	145896	159281	168621	172711	165001	295739	306220	299863	175905	174502	177748	180783	177553	174790	322840	316002	326678
N-alpha-Acetyl-L-Ornithine	6.86	173.094	[M-H]-		0.703704	C7H14N2O3		JRLGPAXAGHMNOL-LURJTMIESA-N	CC(O)=N[C@@H](CCCN)C(O)=O		173.09299:15653 174.09634:1201 175.0997:788	28759	27031	27842	48356	47201	44922	38947	47692	48502	22393	20515	26862	38546	42215	39156	62483	55085	55147	25903	23505	27453	40760	38976	43094	55788	55806	53135
N-Acetylputrescine; LC-ESI-QTOF; MS2; CE	6.36	131.116	[M+H]+		0.925926	C6H14N2O		KLZGKIDSEJWEDW-UHFFFAOYSA-N	CC(O)=NCCCCN		131.11909:25044 132.12244:10872 133.1258:1444	99134	90566	83529	57834	66842	64921	56332	45258	51355	78580	82876	73450	45799	58356	54102	74007	57969	58036	75191	76018	65818	48656	42989	38385	51395	42677	43274
N-Acetylneuraminate	0.87	308.099	[M-H]-		0.851852	C11H19NO9		SQVRNKJHWKZAKO-LUWBGTNYSA-N	CC(=O)N[C@@H]1[C@@H](O)CC(O)(O[C@H]1[C@H](O)[C@H](O)CO)C(O)=O		308.09827:136163 309.10162:27110 310.10498:6041	332048	326984	340858	415049	424336	404867	314803	305171	304261	281180	274901	278695	381851	344400	337750	281062	280148	272923	274665	277666	262371	338762	349854	320290	281044	274809	274846
N-Acetylindole; LC-ESI-QTOF; MS2; CE	2.99	160.076	[M+3H]+	adduct linked to 5754_[2M+H]+; similar chromatogram in higher mz_9897	0.722222	C10H9NO		UUCUQJHYUPXDHN-UHFFFAOYSA-N	CC(=O)N1C=CC2=CC=CC=C12		160.07549:13488 161.07884:1816 162.0822:2589		25094	28527		49892	45124		22145	24352		28875	29717		36282	40325		24199	21977		35451	39147		31949	37143	24193	24807
N-ACETYLGLYCINE	5.49	116.035	[M-H]-	adduct linked to 2105_[M-H2O-H]-	0.925926	C4H7NO3		OKJIRPAQVSHGFK-UHFFFAOYSA-N	CC(O)=NCC(O)=O		116.03565:8309 117.039:3217 118.04236:2606	14395	11811	13470	11885	11217	11783	22703	19163	21395	11203	11639	15091	11523	10086	9900	22440	20209	17524	13973	10254	7611	7134	10258	9323	16573	16697	18839
N-Acetyl-D-mannosamine	3.16	222.098	[M+Na]+	ion correlated with 4425; ion correlated with 8937; adduct linked to 3475_[M+H]+	1	C8H15NO6		OVRNDRQMDRJTHS-ZTVVOAFPSA-N	CC(=O)N[C@@H]1C(O)O[C@H](CO)[C@@H](O)[C@@H]1O		222.09764:291946 223.10099:38971 224.10435:7493	111086	102813	202441	271644	205786	217384	2404485	2449892	2420421	149589	114672	117446	168451	186248	223484	2742480	2682313	2687626	139188	118944	126636	121491	154720	190869	1856203	1849233	1691032
N-Acetyl-DL-serine	0.84	146.045	[M+FA-H]-	adduct linked to 3410_[M+TFA-H]-	1	C5H9NO4		JJIHLJJYMXLCOY-UHFFFAOYNA-N	CC(=O)NC(CO)C(O)=O		146.04697:7374510 147.05032:1106072 148.05368:199420	18301076	18108758	18353570	10644691	9491932	10612071	10584684	10573938	10147701	12496296	12873784	12607914	8183666	8226916	8177145	9081475	9136893	9044990	12767149	13008336	12687979	7916845	8032798	7788400	8923011	8826791	8874895
N-Acetyl-DL-aspartic acid; LC-ESI-QTOF; MS2; CE	1.18	176.056	[M+H]+	adduct linked to 2833_[M+CH3OH+H]+	0.111111	C6H9NO5		OTCCIMWXFLJLIA-UHFFFAOYNA-N	CC(O)=NC(CC(O)=O)C(O)=O		176.05484:13183 177.05819:4268 178.06155:2379		27712	21523		16367	18407		40701	40483		18401	23269		12030	15758		39295	41609		15109	19165		10893	11147	37591	38978
N-Acetylaspartate	5.9	174.04	[M-H]-		0.62963	C6H9NO5		OTCCIMWXFLJLIA-BYPYZUCNSA-N	CC(O)=N[C@@H](CC(O)=O)C(O)=O		174.04016:13215 175.04351:1726 176.04687:719	28026	27616	29241	16560	15274	15413	38737	34493	41346	22424	20379	24126	15239	15166	16772	37361	41402	44804	20807	18802	18241	16788	14856	16538	36975	42681	35888
N-acetyl-5-hydroxytryptamine M+H	0.79	219.107	[M+Na]+	adduct linked to 2588_[M+H]+	1	C12H14N2O2		MVAWJSIDNICKHF-UHFFFAOYSA-N	CC(=O)NCCC1=CNC2=CC=C(O)C=C12		219.1071:120237 220.11045:89182 221.11381:7275		277333	248255		272943	268768		221508	210111		218960	259054		219798	213819		196191	211555		253143	236115		264749	258372	216865	203160
N,N-Dimethylglycine; LC-ESI-QTOF; MS2; CE	6.53	104.07	[M+NH4]+	adduct linked to 220_[M+H]+	0.888889	C4H9NO2		FFDGPVCHZBVARC-UHFFFAOYSA-N	CN(C)CC(O)=O		104.06981:251395 105.07316:17576 106.07652:28391	921262	965370	955770	407028	410710	430624	657283	600617	653726	752058	767357	748596	332223	336861	356526	655106	621286	604490	589184	629059	635507	232124	255166	266956	436589	453612	434960
Myricetin	1.65	317.024	[M+K-2H]-	ion correlated with 7758; ion correlated with 7787; ion correlated with 17256; ion correlated with 5320; ion correlated with 9417; ion correlated with 6899; ion correlated with 11972; adduct linked to 7745_[M-H]-; adduct linked to 8163_[M-H]-	0.333333	C15H10O8		IKMDFBPHZNJCSN-UHFFFAOYSA-N	OC1=CC(O)=C2C(OC(=C(O)C2=O)C2=CC(O)=C(O)C(O)=C2)=C1		317.0271:8818 318.03045:1601 319.03381:693	19831	14743	17255	16356	14865	20982	57543	53204	58917	19863	17737	18403	25890	15129	20001	56382	48299	61473	20475	16665	14652	17170	17224	14021	51172	43157	46324
MLS002207185-01!Ile-Pro-Ile90614-48-5 M+H	1.18	342.243	[M+H]+		0.111111	C17H31N3O4		JNTMAZFVYNDPLB-UHFFFAOYNA-N	CCC(C)C(N)C(=O)N1CCCC1C(=O)NC(C(C)CC)C(O)=O		342.24103:13449 343.24438:9783 344.24774:22047	44854	65458	61389	52381	58318	56487	101369	106910	94287	90970	68505	77978	80370	76131	82474	129611	109629	92218	60167	74812	85578	60621	89739	64608	113396	123969	116866
MLS002153472-01!N-Phenylanthranilic acid91-40-7 M+H	6.56	214.082	[M+H]+		0.0555556	C13H11NO2		ZWJINEZUASEZBH-UHFFFAOYSA-N	OC(=O)c1ccccc1Nc1ccccc1		214.08232:2489 215.08567:1266 216.08903:128		9024	8883		7647	9043		6874	8569		5990	8738		8322	6914		5764	6579		10234	4619		13624	7773	6545	7575
MLS002153452-01!5-Hydroxy-L-tryptophan145224-90-4 M+H	3.64	221.095	[M+H]+	adduct linked to 4403_[M+Na]+; similar chromatogram in higher mz_5860	0.888889	C11H12N2O3		LDCYZAJDBXYCGN-VIFPVBQESA-N	N[C@@H](Cc1c[nH]c2ccc(O)cc12)C(O)=O		221.09464:71712 222.09799:13965 223.10135:11040	22971	27559	23858	77634	63364	61333	174034	206738	206650	22123	26619	26155	46059	45673	46449	279242	290893	277445	18316	21122	16724	30787	24436	30162	179006	175619	206296
MLS002153373-01!N-Vanillylnonanamide2444-46-4 M+H	9.12	294.205	[M+H]+	adduct linked to 6251_[M+K]+; similar chromatogram in higher mz_11786; similar chromatogram in higher mz_14705; similar chromatogram in higher mz_7910	1	C17H27NO3		RGOVYLWUIBMPGK-UHFFFAOYSA-N	CCCCCCCCC(=O)NCc1ccc(O)c(OC)c1		294.20752:85643 295.21087:26773 296.21423:4194		322695	281828		321870	343890		315500	351646		330072	308908		324433	278626		316543	328958		283402	321869		295128	314188	325877	324441
MLS002153155-01!N-Oleoylethanolamine111-58-0 M+H	1.2	326.303	[M+CH3OH+H]+	adduct linked to 6404_[M+K]+	1	C20H39NO2		BOWVQLFMWHZBEF-KTKRTIGZSA-N	CCCCCCCC\C=C/CCCCCCCC(=O)NCCO		326.30325:305797 327.3066:114564 328.30996:84544	302902	299603	291506	472307	501245	463064	972715	971490	953819	299236	290002	272728	456453	436128	465938	990225	959708	982815	267036	263216	255731	342416	348158	379144	840692	797457	793091
MLS001333092-01!5-Cholesten-3beta-ol-7-one566-28-9 M+H	11.9	401.344	[M+NH4]+	adduct linked to 9068_[M+K]+	0.277778	C27H44O2		YIKKMWSQVKJCOP-ABXCMAEBSA-N	CC(C)CCC[C@@H](C)[C@H]1CC[C@H]2[C@H]3[C@H](CC[C@]12C)[C@@]1(C)CC[C@H](O)CC1=CC3=O		401.34375:209567 402.3471:49852 403.35046:14391		744184	590982		211417	183490		739973	720244		77122	76600		172452	160332		777556	773717		279487	130531		82842	93577	579577	534020
MLS001332546-01!Glycocholic acid hydrate475-31-0 M+H	1.06	466.319	[M+H]+		0.0740741	C26H43NO6		RFDAIACWWDREDC-RGWSMLPJSA-N	C[C@H](CCC(=O)NCC(O)=O)[C@H]1CC[C@H]2C3[C@H](O)C[C@@H]4C[C@H](O)CC[C@]4(C)[C@H]3C[C@H](O)[C@]12C		466.32224:6930 467.32559:7505 468.32895:10346	45167	49210	45614	29484	31243	28477	53458	22728	53980	43191	54784	47967	21971	27406	36066	25793	63495	60251	19901	56930	56969	58498	62423	63407	57329	25643	27795
MLS001146928-01!HYDROCORTISONE HEMISUCCINATE M+H	1.26	463.231	[2M+H]+	adduct linked to 4545_[M+NH4]+	0.222222	C25H34O8		VWQWXZAWFPZJDA-CGVGKPPMSA-N	C[C@]12C[C@H](O)[C@H]3[C@@H](CCC4=CC(=O)CC[C@]34C)[C@@H]1CC[C@]2(O)C(=O)COC(=O)CCC(O)=O		463.2309:9788 464.23425:6051 465.23761:4075	4814	8207	9673	3416	2697	6586	45545	39334	50597	8772	17535	18998	4970	7934	5277	70977	52077	68348	8770	9769	6988	16647	14166	12615	5595	7255	5892
MLS001146901-01!21-ACETOXYPREGNENOLONE M+H	12.14	375.248	[M+Na]+	adduct linked to 7512_[M+NH4]+	1	C23H34O4		MDJRZSNPHZEMJH-MTMZYOSNSA-N	CC(=O)OCC(=O)[C@H]1CC[C@H]2[C@@H]3CC=C4C[C@@H](O)CC[C@]4(C)[C@H]3CC[C@]12C		375.25119:34712 376.25454:7854 377.2579:6232		176121	166907		181529	215409		178102	149992		168775	193120		170564	168392		162019	147649		124179	158097		197236	183396	163043	158507
MLS000860057-01!6-Hydroxymelatonin M+H	6.08	249.125	[M+H]+		0.444444	C13H16N2O3		OMYMRCXOJJZYKE-UHFFFAOYSA-N	COc1cc2c(CCNC(C)=O)c[nH]c2cc1O		249.12518:10095 250.12853:2048 251.13189:2259	6558	8956	9631	37666	33158	29056	27107	27235	26232	10098	11877	8337	14517	13180	16731	36038	33843	29199	9218	10436	9807	9867	9700	10879	34272	24043	27064
MLS000069750-01!8-HYDROXY-5-NITROQUINOLINE M+H	6.9	191.04	[M+Na]+	adduct linked to 2217_[M+H-H2O]+	1	C9H6N2O3		RJIWZDNTCBHXAL-UHFFFAOYSA-N	Oc1ccc([N+]([O-])=O)c2cccnc12		191.04129:56226 192.04464:5815 193.048:2077	69242	73572	74986	125980	116250	112246	258536	223091	225670	74097	74217	65850	86911	96836	93410	185121	199773	166979	77031	73130	86943	87467	97471	94292	171225	176505	153921
MLS000069748-01!5ALPHA-ANDROST-16-EN-3-ONE M+H	1.09	273.22	[M+H-H2O]+	adduct linked to 5676_[M+H]+	0.814815	C19H28O		HFVMLYAGWXSTQI-QYXZOKGRSA-N	C[C@]12CC[C@H]3[C@@H](CC[C@H]4CC(=O)CC[C@]34C)[C@@H]1CC=C2		273.21982:82129 274.22317:31529 275.22653:29517	91658	90340	93383	354976	369750	328309	307507	314855	312579	315443	329522	316470	228757	214264	209558	377556	369670	375267	381726	371014	369467	401570	442766	431660	74880	69551	80291
MLS000069734-01!HYDROCORTISONE ACETATE M+H	7.64	405.225	[M+H]+		0.888889	C23H32O6		ALEXXDVDDISNDU-JZYPGELDSA-N	CC(=O)OCC(=O)[C@@]1(O)CC[C@H]2[C@@H]3CCC4=CC(=O)CC[C@]4(C)[C@H]3[C@@H](O)C[C@]12C		405.22891:6585 406.23226:1033 407.23562:1131		21019	19675		18214	17095		17198	18579		13643	15343		15367	14505		15171	16992		18157	17607		26063	32846	11079	16466
MLS000069446-01!COUMESTROL M+H	0.82	269.037	[M+H]+	ion correlated with 27; ion correlated with 3818	1	C15H8O5		ZZIALNLLNHEQPJ-UHFFFAOYSA-N	Oc1ccc2c(c1)oc1c2c(=O)oc2cc(O)ccc12		269.04086:19219 270.04421:10487 271.04757:3145		22404	21324		30004	24950		51185	58423		19464	23607		20478	21664		55200	50914		22691	17262		13953	13691	52458	52590
MLS000069411-01!PREGNENOLONE ACETATE M+H	2.89	359.259	[M+H]+	ion correlated with 15484; ion correlated with 16273; ion correlated with 15573; ion correlated with 15223; ion correlated with 15710; ion correlated with 7065; adduct linked to 7623_[M+CH3OH+H]+	0.37037	C23H34O3		CRRKVZVYZQXICQ-RJJCNJEVSA-N	CC(=O)O[C@H]1CC[C@]2(C)[C@H]3CC[C@@]4(C)[C@@H](CC[C@@H]4C(C)=O)[C@@H]3CC=C2C1		359.25934:103616 360.26269:37067 361.26605:768924	7466	11416	8686	6108	11509	11475	515921	518735	536194	7760	10775	9566	7712	6882	29401	542834	531888	516794	9783	7994	8261	6596	10341	4744	751563	680026	701844
MLS000028461-01!URSODEOXYCHOLIC ACID M+H	13.96	393.294	[M+H]+		0.222222	C24H40O4		RUDATBOHQWOJDD-UZVSRGJWSA-N	C[C@H](CCC(O)=O)[C@H]1CC[C@H]2[C@@H]3[C@@H](O)C[C@@H]4C[C@H](O)CC[C@]4(C)[C@H]3CC[C@]12C		393.29883:355018 394.30218:135434 395.30554:26450		704470	678261		1519243	1411640		760365	804930		689201	662359		1421439	1292385		663966	697731		743070	677320		1203256	1232296	752036	684613
MLS000028406-01!HEXESTROL DIPROPIONATE M+H	4.51	383.226	[M+2H]+	adduct linked to 7863_[M+H]+	0.666667	C24H30O4		HZLYMVNJKHJFRO-UHFFFAOYNA-N	CCC(C(CC)c1ccc(OC(=O)CC)cc1)c1ccc(OC(=O)CC)cc1		383.22656:10509 384.22991:4413 385.23327:1162		14332	12420		18023	16796		36705	35232		10070	10437		7260	8870		33150	36857		7177	8857		7119	6365	37756	35062
MGDG 6:0; MGDG 2:0-4:0; [M+NH4]+	3.35	384.192	[M+H]+		0.37037	C15H26O10		YUPMZDHSFGYOEG-UHFFFAOYNA-N	CCCC(=O)OC(COC1OC(CO)C(O)C(O)C1O)COC(C)=O		384.19101:16855 385.19436:5246 386.19772:2467	6073	7110	5886	13064	13594	14056	58089	58411	62299	7196	8058	8613	14923	15407	13645	78040	68514	74574	7531	7236	5775	8798	11366	10618	49822	48580	43122
MGDG 4:0; MGDG 2:0-2:0; [M+FA-H]-	4.24	383.115	[M+CH3OH+H]+	ion correlated with 3521; adduct linked to 6800_[M+3H]+	1	C13H22O10		QTJOSZWLPUKYRL-UHFFFAOYNA-N	CC(=O)OCC(COC1OC(CO)C(O)C(O)C1O)OC(C)=O		383.11438:467887 384.11773:92602 385.12109:22679	310621	370578	329785	183378	199727	181639	2347478	2048708	1768225	224054	269280	235318	129984	121782	111799	1875439	1877608	1723741	233972	228269	194051	70462	65897	73258	656372	742930	652757
MGDG 28:6; MGDG 6:0-22:6; [M+FA-H]-	5.4	707.391	[M+H]+	ion correlated with 12646; ion correlated with 12649; ion correlated with 12645; ion correlated with 12654; ion correlated with 12657; ion correlated with 12659; ion correlated with 12647	0.0740741	C37H58O10		AUXFGQVRZFYQQN-NZSKKQKANA-N	CCCCCC(=O)OCC(COC1OC(CO)C(O)C(O)C1O)OC(=O)CC\C=C/C\C=C/C\C=C/C\C=C/C\C=C/C\C=C/CC		707.39484:22402 708.39819:17780 709.40155:9753	83725	78903	78062	111080	102870	101209	65627	65674	63852	77008	74946	68889	98959	95209	92388	76877	72320	76459	81413	83391	76945	95136	105347	105315	82585	76104	77688
MGDG 28:4; MGDG 8:0-20:4; [M+Hac-H]-	6.2	725.448	[M+H]+		0.222222	C37H62O10		UDVXJCLKPVEBCN-ZRENGBSJNA-N	CCCCCCCC(=O)OCC(COC1OC(CO)C(O)C(O)C1O)OC(=O)CCCCCC\C=C/C\C=C/C\C=C/C\C=C/CC		725.44794:2214 726.45129:5239 727.45465:5247	6254	5369	6573	7338	7130	6128	3240	2762	2568	5357	5367	5192	5197	3453	5776	3302	4441	3241	2993	3733	4235	5524	5883	7335	3138	3099	2329
MGDG 28:4; MGDG 4:0-24:4; [M+FA-H]-	6.47	711.424	[M+H]+		0.333333	C37H62O10		JHFZXNKJPUECSM-AFSLFLIVNA-N	CCCC(=O)OCC(COC1OC(CO)C(O)C(O)C1O)OC(=O)CCCCCCCCCC\C=C/C\C=C/C\C=C/C\C=C/CC		711.42761:3419 712.43096:1443 713.43432:2864	5763	4207	4935	4981	4011	2785	12875	10375	12006	3738	3234	2606	4995	3399	2477	14509	13762	16994	3144	3968	3146	1384	948	2169	11090	10260	10306
MGDG 27:2; MGDG 13:1-14:1; [M+Hac-H]-	6.51	715.46	[M+ACN+H]+	adduct linked to 12116_[M+H]+	0.222222	C36H64O10		JTVUNULWJYOZSD-WGEIWTTONA-N	CCCC\C=C/CCCCCCCC(=O)OC(COC1OC(CO)C(O)C(O)C1O)COC(=O)CCCCCCC\C=C/CCC		715.45898:2341 716.46233:662 717.46569:848	5089	4831	3830	4693	5714	5587	12009	11319	12465	2330	4299	4282	3327	4205	4454	9892	15000	13164	4171	3548	4342	2699	3005	3555	9252	9934	10618
MGDG 26:5; MGDG 8:0-18:5; [M+FA-H]-	5.48	681.376	[M+H]+		0.37037	C35H56O10		RJHMRFBSOBEEQC-NLKJXZCKNA-N	CCCCCCCC(=O)OCC(COC1OC(CO)C(O)C(O)C1O)OC(=O)C\C=C/C\C=C/C\C=C/C\C=C/C\C=C/CC		681.38416:1589 682.38751:776 683.39087:429	4568	3927	4104	5154	3896	4808	3862	5184	5192	3410	3393	3331	4624	4520	4376	4894	5272	5445	4003	3766	4446	3058	4874	4390	3693	4953	5467
MGDG 26:2; MGDG 2:0-24:2; [M+FA-H]-	7.2	687.429	[M+H]+		0.888889	C35H62O10		WZLPKYDIGOTMST-UTJQPWESNA-N	CCCCCCC\C=C/C\C=C/CCCCCCCCCCCC(=O)OC(COC1OC(CO)C(O)C(O)C1O)COC(C)=O		687.43042:3301 688.43377:1006 689.43713:331	10146	10835	10494	11578	11659	9470	10197	11153	12248	11068	11967	10627	15367	11989	11632	12568	14370	16141	12424	8323	13409	13265	11101	10078	10526	8909	8318
MGDG 23:4; MGDG 3:0-20:4; [M+NH4]+	4.98	614.384	[M+CH3OH+H]+	adduct linked to 14999_[M+K]+	1	C32H52O10		CRAPIWRHSNUGSV-AFSLFLIVNA-N	CC\C=C/C\C=C/C\C=C/C\C=C/CCCCCCC(=O)OC(COC1OC(CO)C(O)C(O)C1O)COC(=O)CC		614.38403:32183 615.38738:15678 616.39074:4231		49986	47782		44361	43881		100087	95674		39244	40930		28928	31399		102223	94782		32444	29393		25475	26905	80478	88883
MGDG 23:1; MGDG 2:0-21:1; [M+Hac-H]-	6.57	661.416	[M+NH4]+	ion correlated with 11920; ion correlated with 10910; ion correlated with 10600; adduct linked to 12233_[M+ACN+H]+	0.407407	C32H58O10		XJIWOAFGFPQWJY-QXMHVHEDNA-N	CCCCCCCCC\C=C/CCCCCCCCCC(=O)OC(COC1OC(CO)C(O)C(O)C1O)COC(C)=O		661.4176:14056 662.42095:6283 663.42431:7942	3746	7672	7079	12821	11020	11019	61413	56735	58372	7704	4592	3745	6205	4735	5402	49955	49026	48597	8101	4063	3723	3284	1889	2989	37836	31966	36915
MGDG 23:0; MGDG 6:0-17:0; [M+Hac-H]-	6.54	663.429	[M+H]+	ion correlated with 12258; ion correlated with 16257; ion correlated with 9965; ion correlated with 10950; ion correlated with 9966; ion correlated with 9963; ion correlated with 9956; ion correlated with 9961; ion correlated with 9957; ion correlated with 9788	1	C32H60O10		LNBAZIZLHJHQQD-UHFFFAOYNA-N	CCCCCCCCCCCCCCCCC(=O)OC(COC1OC(CO)C(O)C(O)C1O)COC(=O)CCCCC		663.42749:31394 664.43084:19423 665.4342:5731	14553	15096	15703	28767	30876	30657	124053	118002	113777	17666	17173	14924	26511	23510	25750	118949	115936	116984	15978	17726	16049	12264	12397	16240	98745	92580	93306
MGDG 22:3; MGDG 2:0-20:3; [M+Hac-H]-	5.51	643.362	[M+H]+	similar chromatogram in higher mz_17035	0.166667	C31H52O10		SEWUJFPQFVZLRM-YSTUJMKBNA-N	CC\C=C/C\C=C/C\C=C/CCCCCCCCCC(=O)OC(COC1OC(CO)C(O)C(O)C1O)COC(C)=O		643.36786:5485 644.37121:1426 645.37457:1419		6205	6776		12322	10285		18204	19160		4650	4560		10245	9959		18726	17501		4338	5343		5916	5475	17725	19429
MGDG 22:2; MGDG 5:0-17:2; [M+NH4]+	5.2	604.404	[M+H]+		0.277778	C31H54O10		MTPYJTZXKXVNGS-MURFETPANA-N	CCCC\C=C/C\C=C/CCCCCCCC(=O)OC(COC1OC(CO)C(O)C(O)C1O)COC(=O)CCCC		604.40387:2460 605.40722:1454 606.41058:469		7744	13225		13598	15034		15123	16128		8617	8587		11411	13710		13906	13208		8755	9184		11576	12985	14897	14875
MGDG 21:4; MGDG 5:0-16:4; [M+Hac-H]-	3.88	627.338	[M+H]+		0.0555556	C30H48O10		IGFGHUQFHDDYDL-KUXGPOOQNA-N	CCCCC(=O)OCC(COC1OC(CO)C(O)C(O)C1O)OC(=O)CC\C=C/C\C=C/C\C=C/C\C=C/CC		627.33759:4556 628.34094:1754 629.3443:1035		6970	11397		7033	10471		14297	18542		6312	5683		11995	10285		17223	18309		6515	4497		5912	6646	12449	12522
MGDG 21:4; MGDG 3:0-18:4; [M+Hac-H]-	4.33	627.349	[M+H]+		0.222222	C30H48O10		OWDKFSNGARHBKT-AFSLFLIVNA-N	CC\C=C/C\C=C/C\C=C/C\C=C/CCCCC(=O)OC(COC1OC(CO)C(O)C(O)C1O)COC(=O)CC		627.34692:6831 628.35027:2135 629.35363:3757		15619	9713		24261	26317		20512	27841		8092	10713		16804	20956		23898	23105		12981	11470		14408	9425	23845	20969
MGDG 21:0; MGDG 2:0-19:0; [M+Hac-H]-	6.62	635.399	[M+Na]+	ion correlated with 10539; ion correlated with 10143; adduct linked to 11357_[M+H]+	1	C30H56O10		WGPHPYQCFBPIGG-UHFFFAOYNA-N	CCCCCCCCCCCCCCCCCCC(=O)OC(COC1OC(CO)C(O)C(O)C1O)COC(C)=O		635.40118:60954 636.40453:23698 637.40789:9111	31482	35860	38721	53272	49898	51215	217627	208868	215852	37572	36664	36085	42720	38244	42336	189721	195971	205689	26664	26487	34882	15974	13365	15338	179026	150168	165325
MGDG 21:0; MGDG 2:0-19:0; [M+FA-H]-	6.86	621.39	[2M+H]+	adduct linked to 6661_[M+CH3OH+H]+	0.962963	C30H56O10		WGPHPYQCFBPIGG-UHFFFAOYNA-N	CCCCCCCCCCCCCCCCCCC(=O)OC(COC1OC(CO)C(O)C(O)C1O)COC(C)=O		621.38824:5263 622.39159:1236 623.39495:537	21179	20609	21601	23463	20651	21241	22194	23558	18334	22186	20102	20347	20989	20666	17680	26619	22046	19745	18027	20782	16805	23886	22481	22101	22789	18128	17548
MGDG 21:0; MGDG 2:0-19:0; [M+FA-H]-	6.49	621.39	[M+ACN+H]+	adduct linked to 14506_[M+Na]+	0.222222	C30H56O10		WGPHPYQCFBPIGG-UHFFFAOYNA-N	CCCCCCCCCCCCCCCCCCC(=O)OC(COC1OC(CO)C(O)C(O)C1O)COC(C)=O		621.39392:2389 622.39727:854 623.40063:984		2160	4661		2892	3502		4410	5282		4260	6400		4027	6420		6850	8430		3097	3029		3940	3965	2303	4032
MGDG 20:5; MGDG 2:0-18:5; [M+NH4]+	4.53	570.327	[M+H]+		0.111111	C29H44O10		PKDILVIILWCNFD-JEBPEJKENA-N	CC\C=C/C\C=C/C\C=C/C\C=C/C\C=C/CC(=O)OC(COC1OC(CO)C(O)C(O)C1O)COC(C)=O		570.32721:4726 571.33056:1936 572.33392:6125		8197	8243		11589	10172		18518	17131		3324	3556		6264	6387		16258	13269		2357	3736		5788	3169	12327	14554
MGDG 20:1; MGDG 5:0-15:1; [M+Hac-H]-	4.98	619.376	[M+H]+		0.166667	C29H52O10		RCVKESDLGNJUCH-KTKRTIGZNA-N	CCCCC\C=C/CCCCCCCC(=O)OC(COC1OC(CO)C(O)C(O)C1O)COC(=O)CCCC		619.37744:4129 620.38079:1783 621.38415:488		6070	4428		12418	17464		34345	24288		7169	3653		18618	20779		19144	19108		3685	4511		15589	9750	19856	18468
MGDG 20:0; MGDG 2:0-18:0; [M+NH4]+	6.47	580.408	[M+H]+	ion correlated with 9155; ion correlated with 9548	0.185185	C29H54O10		OWCKIQXJBQUMHD-UHFFFAOYNA-N	CCCCCCCCCCCCCCCCCC(=O)OC(COC1OC(CO)C(O)C(O)C1O)COC(C)=O		580.40607:7248 581.40942:3130 582.41278:2187	4918	7026	6225	8031	7012	7125	24179	24738	26364	8536	5246	6837	7566	8119	9953	30057	30495	28745	4627	4285	6329	7068	5684	7144	21325	18768	18200
MGDG 18:2; MGDG 2:0-16:2; [M+FA-H]-	4.24	575.308	[2M+H]+	adduct linked to 5593_[M+H]+	0.62963	C27H46O10		IPHZHKFYVQNZPM-AFJQJTPPNA-N	CCC\C=C/C\C=C/CCCCCCCC(=O)OC(COC1OC(CO)C(O)C(O)C1O)COC(C)=O		575.30859:5132 576.31194:1418 577.3153:393	4866	5864	6358	4486	6675	4184	9913	8697	9978	6392	5781	5935	8568	6837	7364	16290	18657	16724	10702	11835	9046	10192	10028	10499	16353	18133	14377
MGDG 16:1; MGDG 3:0-13:1; [M+NH4]+	3.78	522.325	[M+Na]+	adduct linked to 12661_[M+K]+	0.166667	C25H44O10		GRRKGORHKSMBKM-SREVYHEPNA-N	CCC\C=C/CCCCCCCC(=O)OC(COC1OC(CO)C(O)C(O)C1O)COC(=O)CC		522.32166:4035 523.32501:1798 524.32837:377		6523	4664		8014	8410		12769	16247		4450	3082		6230	5776		14120	13356		3208	2563		3708	4059	13777	10922
MGDG 15:1; MGDG 2:0-13:1; [M+FA-H]-	4.54	535.274	[2M+H]+	adduct linked to 4517_[M+3H]+	1	C24H42O10		OSUNFNJAVCIGRV-WAYWQWQTNA-N	CCC\C=C/CCCCCCCC(=O)OC(COC1OC(CO)C(O)C(O)C1O)COC(C)=O		535.27527:28522 536.27862:5326 537.28198:1951		107691	94344		234212	213592		172082	177582		86767	74662		231501	202639		162611	179613		117513	78860		149554	181790	137431	115395
MGDG 14:0; MGDG 7:0-7:0; [M+FA-H]-	3.79	523.276	[M+H]+	ion correlated with 5876	0.0555556	C23H42O10		SCKWAKUXGSKSBP-UHFFFAOYNA-N	CCCCCCC(=O)OCC(COC1OC(CO)C(O)C(O)C1O)OC(=O)CCCCCC		523.27582:2711 524.27917:1617 525.28253:368		4746	1957		8443	5823		14574	17561		2384	2337		6791	7196		11230	10379		5824	2265		5575	5001	13210	17092
MGDG 13:0; MGDG 2:0-11:0; [M+NH4]+	4.04	482.305	[M+Na]+	ion correlated with 11732; ion correlated with 11074; ion correlated with 11079; adduct linked to 3114_[M+H-H2O]2+	0.444444	C22H40O10		AJAUSKHYUWMZDC-UHFFFAOYNA-N	CCCCCCCCCCC(=O)OC(COC1OC(CO)C(O)C(O)C1O)COC(C)=O		482.3049:7412 483.30825:4542 484.31161:1202		8401	10348		19190	21485		32552	24533		9427	5952		14001	14987		25745	24144		7602	7880		10166	10731	23283	23327
Methylprednisolone [M+H]	1.2	375.211	[M+Na]+	ion correlated with 7203; ion correlated with 6480; adduct linked to 7178_[M+NH4]+	1	C22H30O5		VHRSUDSXCMQTMA-DTOSWALXSA-N	C[C@H]1C[C@H]2[C@@H]3CC[C@@](O)(C(=O)CO)[C@@]3(C)C[C@@H](O)[C@H]2[C@@]2(C)C=CC(=O)C=C12		375.21506:182422 376.21841:67394 377.22177:38082	266464	274724	306397	658467	743953	757440	889642	815242	926637	334633	355179	307597	500076	490817	359985	722625	719770	803750	309374	302059	307029	424501	411947	430276	777289	743854	747978
METHYLMALONIC ACID	1.76	117.018	[M-H]-	adduct linked to 2137_[M-H2O-H]-	1	C4H6O4		ZIYVHBGGAOATLY-UHFFFAOYSA-N	CC(C(O)=O)C(O)=O		117.02061:1630559 118.02396:93221 119.02732:62157	7568834	6592732	6601555	3576713	3578667	4050541	3506790	3495519	3517690	6337477	6289373	6187135	3517239	3595992	3592149	3719895	3682786	3766248	5440424	5520783	5399394	3609933	3574412	3593034	3751689	3785093	3827933
Methyl Jasmonate	8.54	223.133	[M+K-2H]-	similar chromatogram in higher mz_3734; adduct linked to 3681_[M+Na-2H]-	1	C13H20O3		GEWDNTWNSAZUDX-WQMVXFAESA-N	CC\C=C/C[C@@H]1[C@@H](CC(=O)OC)CCC1=O		223.13347:490728 224.13682:104397 225.14018:14686	834940	512378	732636	1295988	1139970	1276838	2061798	2020080	2039387	381209	366808	362704	1126687	1000919	1124224	2230958	2050863	2194310	394666	411169	383400	1000734	958852	981193	2039880	2228121	2207443
METHYL DIHYDROJASMONATE	1.24	227.162	[2M+H]+	adduct linked to 1474_[M+NH4]+	1	C13H22O3		KVWWIYGFBYDJQC-UHFFFAOYNA-N	CCCCCC1C(CC(=O)OC)CCC1=O		227.16231:61155 228.16566:25605 229.16902:23080	243858	256873	256783	190968	174805	169171	236956	268429	248448	253068	281629	273648	220050	213609	220382	267275	256001	248429	208556	212473	196353	262140	238406	240869	217165	218394	217221
Methionine; LC-ESI-QTOF; MS2; CE	1.19	150.057	[M+K]+	adduct linked to 474_[M+H]+	1	C5H11NO2S		FFEARJCKVFRZRR-UHFFFAOYNA-N	CSCCC(N)C(O)=O		150.05624:2118302 151.05959:247507 152.06295:292896		2760348	2738078		3274340	3265412		5471360	5512082		2293116	2309144		2417365	2464500		5388602	5420164		2030589	2036534		1741324	1793404	4451310	4351655
Malvidin-3-O-beta-D-galactoside; LC-ESI-QTOF; MS2; CE	10.45	509.136	[M-H]-	similar chromatogram in higher mz_17101	0.0740741	C23H25O12		PXUQTDZNOHRWLI-XSEKTIEYSA-O	COC1=CC(=CC(OC)=C1O)C1=C(O[C@@H]2O[C@H](CO)[C@H](O)[C@H](O)[C@H]2O)C=C2C(O)=CC(O)=CC2=[O+]1		509.13608:4784 510.13943:2500 511.14279:362	5395	3377	4429	9056	6371	9123	4466	4652	5034	3367	4510	2993	15400	8342	7285	5794	4834	5405	2738	2181	1405	6474	3290	3661	4728	5553	3937
Malvidin-3-galactoside	9.24	491.119	[M+FA-H]-	adduct linked to 9750_[M+Cl]-	0.037037	C23H25O12		PXUQTDZNOHRWLI-XSEKTIEYSA-O	COC1=CC(=CC(OC)=C1O)C1=C(O[C@@H]2O[C@H](CO)[C@H](O)[C@H](O)[C@H]2O)C=C2C(O)=CC(O)=CC2=[O+]1		491.11917:1147 492.12252:370 493.12588:242	3766	3787	3869	2941	3669	3017	2506	3198	2568	4207	2088	2549	2056	3164	4456	3343	1810	2888	2780	2995	2425	2205	3276	2421	3605	2126	2002
Malvidin-3, 5-di-O-glucoside chloride	2.64	653.169	[M-H]-		0.037037	C29H35O17		CILLXFBAACIQNS-BTXJZROQSA-O	COC1=CC(=CC(OC)=C1O)C1=C(O[C@@H]2O[C@H](CO)[C@@H](O)[C@H](O)[C@H]2O)C=C2C(O[C@@H]3O[C@H](CO)[C@@H](O)[C@H](O)[C@H]3O)=CC(O)=CC2=[O+]1		653.16882:1384 654.17217:747 655.17553:153	402	1019	540	591	691	446	5545	2877	4137	642	453	446	347	808	1107	751	1269	1379	287	524	489	353	645	584	1206	593	1107
Maltotriose	0.92	503.161	[M-H]-	adduct linked to 11436_[M+FA-H]-; adduct linked to 11183_[M+Cl]-	0.814815	C18H32O16		FYGDTMLNYKFZSV-DZOUCCHMSA-N	OC[C@H]1O[C@H](O[C@H]2[C@H](O)[C@@H](O)[C@@H](O[C@H]3[C@H](O)[C@@H](O)C(O)O[C@@H]3CO)O[C@@H]2CO)[C@H](O)[C@@H](O)[C@@H]1O		503.16336:8398 504.16671:2766 505.17007:1200	4638	5752	3725	13208	15385	16331	24472	28626	27360	5247	5213	5390	12747	12889	14584	31402	25214	33442	3954	4587	4990	12681	13255	15189	29295	31372	28361
Maltitol	5.2	343.118	[M-H]-		0.037037	C12H24O11		VQHSOMBJVWLPSR-WUJBLJFYSA-N	OC[C@H](O)[C@@H](O)[C@H](O[C@H]1O[C@H](CO)[C@@H](O)[C@H](O)[C@H]1O)[C@H](O)CO		343.11798:3402 344.12133:484 345.12469:1070	11689	11955	12572	6102	3284	2024	3020	8158	6645	2136	874	2828	9196	2830	6693	2859	8225	8588	710	1107	1080	10078	1624	5216	4805	9534	13452
MALEIC ACID	13.34	115.004	[M+K-2H]-	adduct linked to 3939_[3M-H]-	0.037037	C4H4O4		VZCYOOQTPOCHFL-UPHRSURJSA-N	OC(=O)\C=C/C(O)=O		115.00352:5534 116.00687:771 117.01023:23290	17313	13673	20648	25429	21890	20921	28970	19537	26284	18642	13834	16432	46185	16809	32114	28945	30314	22452	19746	10908	14478	23920	16135	19890	36093	19390	26730
Malate	5.89	135.025	[M+H]+	adduct linked to 2923_[M+ACN+H]+; adduct linked to 2239_[M+NH4]+	0.555556	C4H6O5		BJEPYKJPYRNKOW-REOHCLBHSA-N	O[C@@H](CC(O)=O)C(O)=O		135.02548:7592 136.02883:780 137.03219:37	9858	12541	11125	19637	15983	14400	23958	23853	24828	10779	13124	8616	12791	13863	12056	22424	22718	26573	11276	9078	10187	10462	13897	12458	21625	21009	18341
MAG 8:0; [M+NH4]+	5.66	236.176	[M+H]+		1	C11H22O4		GHBFNMLVSPCDGN-UHFFFAOYNA-N	CCCCCCCC(=O)OCC(O)CO		236.1765:9712 237.17985:2237 238.18321:2275	41175	87826	59523	81451	87365	85079	76836	70642	80131	86351	83374	74443	39418	91887	43575	80880	64397	77752	84214	82785	86925	81209	87869	90315	51633	58633	78499
MAG 18:3; [M+NH4]+	5.73	370.293	[M+H]+		0.222222	C21H36O4		GGJRAQULURVTAJ-PDBXOOCHNA-N	CC\C=C/C\C=C/C\C=C/CCCCCCCC(=O)OCC(O)CO		370.29312:6348 371.29647:1055 372.29983:50259	11936	7416	6087	9311	12608	5001	33268	21750	23326	10977	9690	9529	12332	17253	6138	25779	43748	22078	7127	8916	4488	8935	10334	5148	29864	15853	15028
MAG 16:2; [M+NH4]+	5.93	344.277	[M+H]+	ion correlated with 15088; ion correlated with 14717	0.259259	C19H34O4		UYILNCYYYVUPEC-UTOQUPLUNA-N	CCC\C=C/C\C=C/CCCCCCCC(=O)OCC(O)CO		344.27689:5119 345.28024:2704 346.2836:450	6379	5204	7617	5787	7382	5835	17592	15761	16786	4541	5499	4418	5433	6791	4636	19595	17491	19413	4379	5880	3133	4200	4208	4971	12750	14291	13118
LysoPhosphatidylcholine_16_0 M+H	11.43	496.341	[M+NH4]2+	adduct linked to 27722_[M+K]+	1	C24H50NO7P		ASWBNKHCZGQVJV-UHFFFAOYNA-N	CCCCCCCCCCCCCCCC(=O)OCC(O)COP([O-])(=O)OCC[N+](C)(C)C		496.34076:15295340 497.34411:7816813 498.34747:1641324		47596792	38742720		33269672	29492608		54703376	54017564		7245217	6893506		25370122	24144684		54007128	54241940		28147520	13410901		14653967	13365300	45671668	44140316
Lysine; LC-ESI-QTOF; MS2; CE	13.05	147.114	[M+ACN+H]+	ion correlated with 10013; ion correlated with 1598; ion correlated with 2170; ion correlated with 6338; ion correlated with 6896; ion correlated with 8624; ion correlated with 3265; ion correlated with 8626; adduct linked to 873_[M+NH4]+	0.111111	C6H14N2O2		KDXKERNSBIXSRK-UHFFFAOYNA-N	NCCCCC(N)C(O)=O		147.11383:7600 148.11718:12650 149.12054:17007		26323	24768		14505	13185		7933	11576		8412	10254		15609	9896		12824	13243		9359	12912		13540	10030	9416	9401
L-Valine; LC-ESI-ITFT; MS2; m/z	5.44	118.086	[M+H]+		0.148148	C5H11NO2		KZSNJWFQEVHDMF-BYPYZUCNSA-N	CC(C)[C@H](N)C(O)=O		118.08672:13996 119.09007:952 120.09343:5067	74258	116489	48700	86776	79884	73560	74524	108330	111043	107008	121087	46592	107367	98390	95180	77580	81466	82237	97341	106019	101988	108022	99932	83360	90481	77773	50798
L-TRYPTOPHAN	3.77	203.081	[M+FA-H]-	similar chromatogram in higher mz_23585; adduct linked to 4792_[M+TFA-H]-; similar chromatogram in higher mz_5203; similar chromatogram in higher mz_11111	1	C11H12N2O2		QIVBCDIJIAJPQS-VIFPVBQESA-N	N[C@@H](CC1=CNC2=CC=CC=C12)C(O)=O		203.08221:229980 204.08556:42724 205.08892:4931	319450	286773	290201	334775	298782	314114	604677	603179	548941	301514	308154	313799	256696	240426	265779	635414	619380	663543	288192	291114	288224	265123	255738	255617	649882	606159	662882
L-Threonic acid hemicalcium salt	2.64	135.032	[M-H]-	ion correlated with 5732; adduct linked to 4413_[M+K-2H]-	1	C4H8O5		JPIJQSOTBSSVTP-STHAYSLISA-N	OC[C@H](O)[C@@H](O)C(O)=O		135.03162:14237877 136.03497:1144882 137.03833:68693	10058549	9903464	9553981	12268557	11924297	11910005	58048188	58373252	58306132	9162950	9136979	8720851	8599593	8696365	8579152	56470132	56189996	57493312	8515556	8636234	8448400	8472961	8518948	8563889	56904156	57324940	56201492
LTB5; LC-ESI-QIT; MS2; CE	1.2	333.203	[M-H2O-H]-	adduct linked to 10234_[M+Cl]-	1	C20H30O4		BISQPGCQOHLHQK-HDNPQISLSA-N	CC\C=C/C\C=C/C[C@@H](O)\C=C\C=C\C=C/[C@@H](O)CCCC(O)=O		333.20172:36647 334.20507:16835 335.20843:9110	85642	73915	71606	137400	150971	141952	192036	170739	172510	96520	77476	84454	99120	112112	106061	144494	136312	148154	84334	74113	87441	96274	102887	108724	154085	152199	159688
LTB4_20-Hydroxy; LC-ESI-QIT; MS2; CE	1.2	351.217	[M-H]-	similar chromatogram in higher mz_9574; adduct linked to 14240_[2M-H]-	1	C20H32O5		PTJFJXLGRSTECQ-PSPARDEHSA-N	OCCCCC\C=C/C[C@@H](O)\C=C\C=C\C=C/[C@@H](O)CCCC(O)=O		351.21634:211035 352.21969:46956 353.22305:23670	415167	410561	410848	979566	963870	945059	1038888	1034883	1000896	450374	437611	420291	702713	706775	722482	870703	889426	903005	433730	430699	418857	706069	693469	711853	902728	882557	895000
L-Saccharopine; LC-ESI-QTOF; MS2; CE	6.27	277.139	[M+3H]+	adduct linked to 4653_[M+H]+	0.888889	C11H20N2O6		ZDGJAHTZVHVLOT-YUMQZZPRSA-N	N[C@@H](CCCCN[C@@H](CCC(O)=O)C(O)=O)C(O)=O		277.13925:10087 278.1426:4100 279.14596:3725		37696	45889		31092	35295		25228	23701		33218	34314		38690	34077		29315	29605		42258	36647		37472	37688	34212	35203
LPS 9:0; [M-H]-	4.1	398.165	[M+H]+	adduct linked to 9008_[M+Na]+	0.277778	C15H30NO9P		SYPCDZCNQYYNOW-UHFFFAOYNA-N	CCCCCCCCC(=O)OCC(O)COP(O)(=O)OCC(N)C(O)=O		398.16333:4498 399.16668:531 400.17004:871		2844	5261		7420	7345		13976	9590		3576	5242		4932	5514		15604	12401		2712	2422		3131	5098	12024	13085
LPS 26:4; [M-H]-	5.9	628.355	[M+H]+	ion correlated with 15276	0.5	C32H56NO9P		KYNKDUYIYKWXDA-LTKCOYKYNA-N	CC\C=C/C\C=C/C\C=C/C\C=C/CCCCCCCCCCCCC(=O)OCC(O)COP(O)(=O)OCC(N)C(O)=O		628.35559:7314 629.35894:1595 630.3623:1089		8662	6139		14938	12605		23284	28647		7595	5771		8702	11798		25230	25841		3191	5068		9373	9931	20826	17726
LPS 26:2; [M-H]-	6.8	632.384	[M+H]+		0.166667	C32H60NO9P		JSBSYSWHPSWCSO-MURFETPANA-N	CCCCCCC\C=C/C\C=C/CCCCCCCCCCCCCC(=O)OCC(O)COP(O)(=O)OCC(N)C(O)=O		632.38446:2359 633.38781:1766 634.39117:2834		7357	7356		5792	7973		8078	5055		7937	4596		6436	5191		5739	5401		6343	4559		7017	5386	7527	4833
LPS 22:4; [M-H]-	4.54	572.303	[M+K]+	adduct linked to 11889_[M+H-H2O]+	0.5	C28H48NO9P		ZZTAHCVZBCTVLB-LTKCOYKYNA-N	CC\C=C/C\C=C/C\C=C/C\C=C/CCCCCCCCC(=O)OCC(O)COP(O)(=O)OCC(N)C(O)=O		572.30292:7876 573.30627:7655 574.30963:2325		12568	19869		18509	16798		39710	38117		12324	8426		13092	10434		35257	36504		10057	9672		10316	8720	35332	32019
LPS 20:2; [M-H]-	5.13	548.288	[M+H]+		0.222222	C26H48NO9P		ZLBMVWNMXQYAGW-HZJYTTRNNA-N	CCCCC\C=C/C\C=C/CCCCCCCCCC(=O)OCC(O)COP(O)(=O)OCC(N)C(O)=O		548.29016:3406 549.29351:654 550.29687:1370		10990	11399		11447	18738		21132	17292		12141	11967		10512	14573		23800	23994		9891	7745		13636	11834	13563	22851
LPS 20:1; [M-H]-	5.29	550.318	[M+H]+		0.0555556	C26H50NO9P		WQWSUENXYNSINA-KTKRTIGZNA-N	CCCCCCCC\C=C/CCCCCCCCCC(=O)OCC(O)COP(O)(=O)OCC(N)C(O)=O		550.31836:3831 551.32171:725 552.32507:851		3958	4293		7184	9272		29873	33389		2273	2154		5096	4159		15037	10056		1742	2858		4053	4344	8526	6445
LPS 16:1; [M-H]-	4.6	494.246	[M+H]+		0.0555556	C22H42NO9P		XSJRZJQMAINRKX-FPLPWBNLNA-N	CCCCCC\C=C/CCCCCCCC(=O)OCC(O)COP(O)(=O)OCC(N)C(O)=O		494.24625:3969 495.2496:125 496.25296:1116		3989	2356		6983	7821		11381	10903		2839	2060		4239	4682		13356	8634		3436	2427		4956	4941	8787	9035
L-PROLINE	0.92	114.055	[M+FA-H]-	adduct linked to 2752_[M+TFA-H]-; similar chromatogram in higher mz_8597	1	C5H9NO2		ONIBWKKTOPOVIA-BYPYZUCNSA-N	OC(=O)[C@@H]1CCCN1		114.05453:115600 115.05788:13775 116.06124:777	234984	252184	253636	181832	182299	172931	300595	307245	305631	213435	216539	215371	134223	133299	142931	311131	321277	292846	209586	206061	223162	135227	125694	128950	307306	309437	286140
LPI 8:0; [M-H]-	3.84	459.165	[M+H]+		0.0555556	C17H33O12P		VLNIYXYWZJMULL-UHFFFAOYNA-N	CCCCCCCC(=O)OCC(O)COP(O)(=O)OC1C(O)C(O)C(O)C(O)C1O		459.16531:2452 460.16866:1043 461.17202:380		2207	3219		8005	9019		5666	3945		1372	1182		6954	5642		6641	5511		1448	1179		5645	5088	4080	6834
LPI 24:2; [M-H]-	6.49	679.384	[M+H]+		0.111111	C33H61O12P		QDSYHVXSFHYROB-MURFETPANA-N	CCCCCCC\C=C/C\C=C/CCCCCCCCCCCC(=O)OCC(O)COP(O)(=O)OC1C(O)C(O)C(O)C(O)C1O		679.38208:8277 680.38543:4493 681.38879:23475	11682	9030	10762	11570	7046	11212	31297	28568	21960	10317	11234	12421	9024	9397	8059	40150	37111	40136	10335	9616	9127	4226	5007	5099	27201	28147	30517
LPI 22:0; [M-H]-	6.55	655.39	[M+H]+		0.0740741	C31H61O12P		UBIJBCGVBZKHCX-UHFFFAOYNA-N	CCCCCCCCCCCCCCCCCCCCCC(=O)OCC(O)COP(O)(=O)OC1C(O)C(O)C(O)C(O)C1O		655.39026:5599 656.39361:2592 657.39697:42303	42811	62537	65033	13736	12142	53395	37063	66969	37328	5218	11051	49724	57376	7651	17717	48849	50765	49615	7542	48534	11446	4862	1379	25147	25678	33880	16235
LPI 20:2; [M-H]-	5.35	623.318	[M+H]+	ion correlated with 7062; ion correlated with 11269; adduct linked to 11269_[M+H-H2O]+	0.222222	C29H53O12P		YXHJYKSYLCWEIZ-HZJYTTRNNA-N	CCCCC\C=C/C\C=C/CCCCCCCCCC(=O)OCC(O)COP(O)(=O)OC1C(O)C(O)C(O)C(O)C1O		623.31909:8435 624.32244:2130 625.3258:1397	3889	4150	4546	9104	7278	6472	38714	39557	42854	4022	4696	4991	9739	6643	7137	40518	39352	38532	5154	4452	5022	4933	5712	5503	25320	26875	23915
LPI 19:2; [M-H]-	4.44	609.307	[M+ACN+H]+	adduct linked to 13485_[2M+H]2+	0.0555556	C28H51O12P		XXQOCPDTOLTFGK-NQLNTKRDNA-N	CCCCCC\C=C/C\C=C/CCCCCCCC(=O)OCC(O)COP(O)(=O)OC1C(O)C(O)C(O)C(O)C1O		609.30707:4358 610.31042:2152 611.31378:1980		3403	5997		9382	7994		22501	17563		3385	3248		10129	9396		17603	17708		3307	3095		6004	8041	12718	13269
LPI 19:0; [M-H]-	5.34	613.333	[M+H-H2O]+	ion correlated with 14815; adduct linked to 15800_[M+NH4]+; adduct linked to 27301_[M+H]2+	0.833333	C28H55O12P		DKQHHQKSUPFNHU-UHFFFAOYNA-N	CCCCCCCCCCCCCCCCCCC(=O)OCC(O)COP(O)(=O)OC1C(O)C(O)C(O)C(O)C1O		613.33368:13114 614.33703:2055 615.34039:877		19495	19447		47458	44287		61889	56275		15291	14076		27614	33156		56887	47858		7607	10068		23024	17578	50685	52200
LPI 18:5; [M-H]-	3.76	589.247	[M+H]+		0.111111	C27H43O12P		ULLSOMJQKKEESA-JLNKQSITNA-N	CC\C=C/C\C=C/C\C=C/C\C=C/C\C=C/CC(=O)OCC(O)COP(O)(=O)OC1C(O)C(O)C(O)C(O)C1O		589.24329:4219 590.24664:2444 591.25:392		5362	6405		7953	6337		11087	11045		4678	4176		5990	5807		14769	13781		8463	4597		5203	7711	8119	9693
LPI 17:2; [M-H]-	4.38	581.282	[M+H]+	ion correlated with 2783; ion correlated with 11201; ion correlated with 10186	0.666667	C26H47O12P		CXHDGZFLVMVIOQ-AFJQJTPPNA-N	CCCC\C=C/C\C=C/CCCCCCCC(=O)OCC(O)COP(O)(=O)OC1C(O)C(O)C(O)C(O)C1O		581.28131:17373 582.28466:6748 583.28802:7229	13896	13167	13583	17434	15461	10539	82193	90750	84432	13547	13038	13960	13447	13376	8920	82316	78187	83693	10264	11764	10443	8372	7442	9363	88106	79724	76951
LPI 15:1; [M-H]-	4.42	555.263	[M+Na]+	adduct linked to 10127_[M+Na]+; similar chromatogram in higher mz_11159	0.962963	C24H45O12P		DLFXHPMRXIYGJD-SREVYHEPNA-N	CCCCC\C=C/CCCCCCCC(=O)OCC(O)COP(O)(=O)OC1C(O)C(O)C(O)C(O)C1O		555.26233:29774 556.26568:7554 557.26904:19344	13564	15550	11998	21001	20107	23664	151665	148756	151236	15091	12783	13427	21265	18435	19727	145196	139091	146195	11553	11787	10691	10579	12880	13672	143632	141875	139007
LPG 24:1; [M-H]-	7.71	593.377	[2M+H]2+	ion correlated with 16774; ion correlated with 13846; ion correlated with 17016; ion correlated with 17014; ion correlated with 17019; ion correlated with 17265; ion correlated with 17252; ion correlated with 26571; ion correlated with 14042; ion correlated with 17258; ion correlated with 17811; ion correlated with 14266; ion correlated with 17839; ion correlated with 17830; ion correlated with 1…	0.111111	C30H59O9P		XVSSYMPDULFKBD-QXMHVHEDNA-N	CCCCCCCCCC\C=C/CCCCCCCCCCCC(=O)OCC(O)COP(O)(=O)OCC(O)CO		593.38068:4389 594.38403:2122 595.38739:562		710	1259		1196	992		4063	4319		1230	963		1291	1247		12527	14775		1521	739		1568	1033	3513	3595
LPG 20:4; [M-H]-	4.44	531.268	[M+K]+	ion correlated with 6134; ion correlated with 9311; ion correlated with 4863; adduct linked to 9075_[M+H-H2O]+	0.814815	C26H45O9P		IBHAQCAKDSJHDI-LTKCOYKYNA-N	CC\C=C/C\C=C/C\C=C/C\C=C/CCCCCCC(=O)OCC(O)COP(O)(=O)OCC(O)CO		531.27216:15856 532.27551:5551 533.27887:107807	7998	8049	8992	10544	11222	10880	82082	80635	80866	11617	9794	9638	10923	9941	5753	65629	72604	69341	9001	7643	7624	5587	8226	4077	66784	70808	70088
LPG 20:4; [M-H]-	4.83	531.274	[M+H]+		0.166667	C26H45O9P		IBHAQCAKDSJHDI-LTKCOYKYNA-N	CC\C=C/C\C=C/C\C=C/C\C=C/CCCCCCC(=O)OCC(O)COP(O)(=O)OCC(O)CO		531.27301:5085 532.27636:1497 533.27972:5150		8735	5835		17575	11408		15742	17859		6453	3015		13683	17491		17244	16904		4677	5008		13582	10538	13001	13129
LPG 19:0; [M-H]-	6.52	525.316	[M+H]+		0.185185	C25H51O9P		KEMFFHNVIWFEJX-UHFFFAOYNA-N	CCCCCCCCCCCCCCCCCCC(=O)OCC(O)COP(O)(=O)OCC(O)CO		525.31689:23689 526.32024:17655 527.3236:6108	24256	23586	21294	31504	28921	30667	6984	101620	95810	24383	19413	22188	30534	27536	26881	92260	98260	95000	25397	21198	22284	18321	19385	20347	75386	66000	70194
LPG 18:3; [M-H]-	4.5	505.254	[M+Na]+	ion correlated with 8656; ion correlated with 6164; adduct linked to 9192_[2M+H]+	0.407407	C24H43O9P		AZCURGXIIHFART-PDBXOOCHNA-N	CC\C=C/C\C=C/C\C=C/CCCCCCCC(=O)OCC(O)COP(O)(=O)OCC(O)CO		505.25287:7727 506.25622:2948 507.25958:3536	2712	2289	2676	6611	8391	8031	27563	24645	27630	3546	3213	3015	6925	7207	6403	25938	24594	24389	2523	4068	3471	4686	3308	2428	19863	17872	19860
LPG 17:2; [M-H]-	4.98	493.258	[M+H]+		0.0555556	C23H43O9P		OKVQRJRGNXWGCR-AFJQJTPPNA-N	CCCC\C=C/C\C=C/CCCCCCCC(=O)OCC(O)COP(O)(=O)OCC(O)CO		493.25821:4698 494.26156:660 495.26492:1845		10806	15633		31534	34878		45866	44869		9714	4594		38817	30672		45401	22258		16504	13455		24436	20396	10639	19768
LPG 16:1; [M-H]-	4.98	481.261	[2M+H]+	adduct linked to 4746_[M+K]+	0.777778	C22H43O9P		JSKJPUCKVIJTKI-FPLPWBNLNA-N	CCCCCC\C=C/CCCCCCCC(=O)OCC(O)COP(O)(=O)OCC(O)CO		481.26132:3547 482.26467:988 483.26803:2162		8787	10709		14609	14875		12231	16516		10020	9099		13440	10107		12665	13045		9150	8104		9987	10568	16994	13337
LPE 26:4; [M+H]+	7.71	586.376	[M+H]+	adduct linked to 14673_[M+Na]+	0.277778	C31H56NO7P		GBERDTOQWGVSMZ-LTKCOYKYNA-N	CC\C=C/C\C=C/C\C=C/C\C=C/CCCCCCCCCCCCC(=O)OCC(O)COP(O)(=O)OCCN		586.38062:8566 587.38397:1259 588.38733:547		62802	14998		13513	12780		20345	21649		65792	65032		10033	14259		34833	36843		76927	68188		16892	62727	16330	16836
LPE 22:3; [M-H]-	6.61	530.315	[M+CH3OH+H]+	adduct linked to 9763_[M+NH4]+	0.666667	C27H50NO7P		OYVOJIUVAINTML-QNEBEIHSNA-N	CCCCC\C=C/C\C=C/C\C=C/CCCCCCCCC(=O)OCC(O)COP(O)(=O)OCCN		530.31726:30297 531.32061:18979 532.32397:40820	36266	35545	36662	40645	27221	31948	116228	103153	105140	26501	26671	29164	27002	19609	19362	67988	64538	64914	20984	22213	22456	14415	13310	13052	48543	49455	47366
LPE 21:2; [M-H]-	6.89	518.32	[M+H]+	ion correlated with 9094; ion correlated with 5994; ion correlated with 10590; ion correlated with 6518; ion correlated with 10001; adduct linked to 10590_[M+ACN+H]+	0.296296	C26H50NO7P		WOBMPQVSQBDKCE-NQLNTKRDNA-N	CCCCCC\C=C/C\C=C/CCCCCCCCCC(=O)OCC(O)COP(O)(=O)OCCN		518.31488:10172 519.31823:3613 520.32159:1822	2547	2983	3631	8106	9691	9002	58053	43654	44391	5670	3947	3627	5455	5469	6171	38966	36527	33914	2565	2789	4848	4393	3033	3000	28331	27510	25007
LPE 20:5; [M-H]-	5.53	498.256	[M+Na]+	adduct linked to 9086_[M+H]+	1	C25H42NO7P		KCWGBXXAJHVZNN-JLNKQSITNA-N	CC\C=C/C\C=C/C\C=C/C\C=C/C\C=C/CCCC(=O)OCC(O)COP(O)(=O)OCCN		498.25693:10007 499.26028:4173 500.26364:2693	21615	22748	23051	30025	31516	25847	36713	36877	38347	19900	23259	18912	29869	23379	26896	28962	33293	35306	22401	22684	20249	19978	19152	15527	29598	29148	28443
LPE 20:2; [M-H]-	6.66	504.306	[M+H-2H2O]+	ion correlated with 10052; adduct linked to 10876_[M+H-H2O]+	0.925926	C25H48NO7P		QJHRNPQXCMXOOH-HZJYTTRNNA-N	CCCCC\C=C/C\C=C/CCCCCCCCCC(=O)OCC(O)COP(O)(=O)OCCN		504.30624:68813 505.30959:27064 506.31295:11328	32948	27610	36572	26988	27401	28569	217751	185153	187419	34491	32920	31730	19532	20706	20390	175669	167830	169925	23017	24715	26219	12622	12220	10320	124617	127240	125221
LPE 19:2; [M-H]-	6.72	490.291	[M+Na]+	adduct linked to 8975_[M+H]+	1	C24H46NO7P		XTTDYQJPQTWLQN-NQLNTKRDNA-N	CCCCCC\C=C/C\C=C/CCCCCCCC(=O)OCC(O)COP(O)(=O)OCCN		490.29053:25014 491.29388:7315 492.29724:3863	20557	19384	20692	28483	32899	29453	98414	79730	69931	22414	20533	19797	30762	25009	20461	75867	75842	74086	20330	22872	20556	17750	17695	17437	63705	59637	57234
LPE 19:2; [M+H]+	6.55	492.305	[M+H]+	ion correlated with 10115; ion correlated with 10383; ion correlated with 11216; ion correlated with 9989; ion correlated with 9990; ion correlated with 11920; ion correlated with 9897	0.481482	C24H46NO7P		XTTDYQJPQTWLQN-NQLNTKRDNA-N	CCCCCC\C=C/C\C=C/CCCCCCCC(=O)OCC(O)COP(O)(=O)OCCN		492.3049:16930 493.30825:7023 494.31161:182171	13302	10563	10050	12814	14796	13475	56625	60902	63488	12599	8105	10825	12295	10825	13273	62093	54644	60981	11533	12077	9325	7209	6043	10258	51670	46443	51326
LPE 19:1; [M-H]-	6.65	492.306	[M+H]+	ion correlated with 12853; ion correlated with 9830; ion correlated with 9839; ion correlated with 9367; ion correlated with 11357; ion correlated with 16210; ion correlated with 11966; ion correlated with 9843; ion correlated with 9834; ion correlated with 9823; ion correlated with 9831; ion correlated with 9827; ion correlated with 11786; ion correlated with 10973	0.666667	C24H48NO7P		QXOXODCLNBXHKD-KHPPLWFENA-N	CCCCCCCCC\C=C/CCCCCCCC(=O)OCC(O)COP(O)(=O)OCCN		492.30469:11200 493.30804:7139 494.3114:577357	12949	15414	7646	14573	14379	16162	56335	56038	50496	12968	17814	15605	15468	15648	12347	55950	50391	50911	13942	11193	15173	10249	5859	8058	38689	38846	39331
LPE 19:0; [M+H]+	7.5	496.338	[M+H]+	ion correlated with 10324; ion correlated with 8949; ion correlated with 10012; ion correlated with 12156; ion correlated with 7912	0.037037	C24H50NO7P		GEWUBFCXNZWHKH-UHFFFAOYNA-N	CCCCCCCCCCCCCCCCCCC(=O)OCC(O)COP(O)(=O)OCCN		496.33771:5427 497.34106:2580 498.34442:1424	3335	4207	3122	7256	4625	3280	26500	10591	7721	3681	2254	2317	3913	3310	2923	4176	9783	7586	1924	1916	2374	1729	2072	2182	5711	3659	4627
LPE 18:0; [M-H]-	7.23	480.309	[M+H]+		0.111111	C23H48NO7P		BBYWOYAFBUOUFP-UHFFFAOYNA-N	CCCCCCCCCCCCCCCCCC(=O)OCC(O)COP(O)(=O)OCCN		480.30786:2393 481.31121:1705 482.31457:1242		7305	6967		5720	5284		8515	7872		3585	3803		4244	4873		8192	8681		4355	4108		4357	4184	6905	5611
LPE 17:0; [M+H]+	6.72	468.309	[M+H]+	adduct linked to 9294_[M+Na]+	1	C22H46NO7P		RVNBVQKDPQVSOY-UHFFFAOYNA-N	CCCCCCCCCCCCCCCCC(=O)OCC(O)COP(O)(=O)OCCN		468.30872:397850 469.31207:131736 470.31543:31044	465783	473117	446415	637914	640566	611708	1411197	1452355	1452861	482251	479360	480323	592617	574098	570841	1349215	1358834	1356053	398328	396797	425881	369464	353722	353555	1161767	1097010	1100744
LPE 16:4; [M-H]-	5.57	444.219	[M+CH3OH+H]+	adduct linked to 7681_[M+H-2H2O]+	0.611111	C21H36NO7P		MZWIKZJAMAVIGA-LTKCOYKYNA-N	CC\C=C/C\C=C/C\C=C/C\C=C/CCC(=O)OCC(O)COP(O)(=O)OCCN		444.21881:9004 445.22216:3366 446.22552:390		3501	5606		15217	12788		28590	29587		5064	6842		14324	13443		28000	24494		5464	6294		12113	14275	22438	29693
LPE 13:1; [M+H]+	5.57	410.223	[M+K]2+	adduct linked to 19694_[M+H-2H2O]+	0.666667	C18H36NO7P		IREMKPPTRHIEME-PLNGDYQANA-N	CCC\C=C/CCCCCCCC(=O)OCC(O)COP(O)(=O)OCCN		410.22144:20390 411.22479:2246 412.22815:1536		7945	10800		30852	34613		61922	61535		10811	9827		25268	28745		65858	61815		8858	9170		25836	28195	56934	60220
LPE 13:0; [M+H]+	6.32	412.25	[M+H]+		0.944444	C18H38NO7P		IJTWJFQIBBDJJI-UHFFFAOYNA-N	CCCCCCCCCCCCC(=O)OCC(O)COP(O)(=O)OCCN		412.24948:4297 413.25283:1757 414.25619:791		14446	14098		12638	11606		14184	11030		11847	12534		12119	10751		11311	11522		11692	10575		12642	9429	13672	14884
LPC 9:0; [M+Hac-H]-	4.48	456.231	[M+H]+		0.888889	C17H36NO7P		VKTRCGYRHHVHRW-UHFFFAOYNA-N	CCCCCCCCC(=O)OCC(O)COP([O-])(=O)OCC[N+](C)(C)C		456.23041:5386 457.23376:1806 458.23712:192		10088	8513		17676	16318		13977	9316		7762	7977		11704	14837		14770	13724		8965	9495		10962	11445	10006	10360
LPC 9:0; [M+H]+	4.86	398.23	[M+H]+		0.166667	C17H36NO7P		VKTRCGYRHHVHRW-UHFFFAOYNA-N	CCCCCCCCC(=O)OCC(O)COP([O-])(=O)OCC[N+](C)(C)C		398.23215:3377 399.2355:168 400.23886:848		3601	5668		17935	18296		22899	20994		3768	3509		11506	13690		16671	23383		2821	3660		13199	12424	22061	10171
LPC 8:0; [M+FA-H]-	4.73	428.204	[M+H]+		0.0555556	C16H34NO7P		ZVPMBHRQDPDKEF-UHFFFAOYNA-N	CCCCCCCC(=O)OCC(O)COP([O-])(=O)OCC[N+](C)(C)C		428.20367:3920 429.20702:2583 430.21038:459		4341	5767		3574	5179		6096	5953		4727	4516		5421	6164		13092	9075		5622	4187		2757	3699	5880	4514
LPC 22:3; [M+H]+	6.36	574.387	[M+H]+	ion correlated with 7124; ion correlated with 4647; ion correlated with 14029; ion correlated with 10053	0.0740741	C30H56NO7P		NICUUPBXCTYIAM-YOILPLPUNA-N	CCCCC\C=C/C\C=C/C\C=C/CCCCCCCCC(=O)OCC(O)COP([O-])(=O)OCC[N+](C)(C)C		574.38666:19478 575.39001:6151 576.39337:2917	21729	17732	15378	23081	20567	24051	83190	78963	81564	15133	16142	14686	20707	21946	19758	71690	79933	77522	17361	17732	14994	9090	15064	11636	69773	58031	64939
LPC 20:2; [M+Hac-H]-	6.32	606.372	[M+K]+	adduct linked to 11185_[M+CH3OH+H]+	0.222222	C28H54NO7P		YYQVCMMXPIJVHY-UTJQPWESNA-N	CCCCC\C=C/C\C=C/CCCCCCCCCC(=O)OCC(O)COP([O-])(=O)OCC[N+](C)(C)C		606.37244:9195 607.37579:4064 608.37915:7446	10422	16170	11521	10008	11295	11597	17516	21290	21401	18548	19016	13814	20188	21735	23519	40881	49078	80964	17362	17301	19149	16784	16662	34044	27139	26151	38631
LPC 19:1; [M+Hac-H]-	6.31	594.376	[M+K]+	adduct linked to 10883_[M+ACN+H]+	1	C27H54NO7P		VRVDEVSSPPTZQJ-YPKPFQOONA-N	CCCCCCCCC\C=C/CCCCCCCC(=O)OCC(O)COP([O-])(=O)OCC[N+](C)(C)C		594.3761:62426 595.37945:24027 596.38281:6141	37044	41441	46931	37866	36220	33072	78115	91437	106428	51761	53363	56429	60429	67670	82060	180510	233745	307297	67036	64571	88667	57535	80509	66415	119314	139728	177446
LPC 19:1; [M+FA-H]-	6.38	580.358	[M+H]+	adduct linked to 11217_[M+Na]+	1	C27H54NO7P		VRVDEVSSPPTZQJ-YPKPFQOONA-N	CCCCCCCCC\C=C/CCCCCCCC(=O)OCC(O)COP([O-])(=O)OCC[N+](C)(C)C		580.35754:25490 581.36089:10619 582.36425:5707	17059	22143	23290	20485	21793	21892	40015	51832	53825	21348	23400	34597	35567	43998	37452	96218	116458	152171	29515	35146	46587	29025	32683	34730	71040	70122	100481
LPC 18:5; [M+FA-H]-	4.48	558.288	[M+H]+	ion correlated with 10894	0.037037	C26H44NO7P		JOMZWRMTMYXKKG-WMPRHZDHNA-N	CC\C=C/C\C=C/C\C=C/C\C=C/C\C=C/CC(=O)OCC(O)COP([O-])(=O)OCC[N+](C)(C)C		558.2879:3858 559.29125:4415 560.29461:2644	2237	990	1524	1984	1021	1958	16989	18093	17124	1073	1832	3339	1379	654	921	14185	14590	19880	876	1901	1076	659	856	1620	15183	15532	11859
LPC 18:4; [M+FA-H]-	5.29	560.302	[M+H]+	adduct linked to 12762_[M+H-H2O]+	0.0555556	C26H46NO7P		RVSJNDKZLRQIIG-DOFZRALJNA-N	CC\C=C/C\C=C/C\C=C/C\C=C/CCCCC(=O)OCC(O)COP([O-])(=O)OCC[N+](C)(C)C		560.30182:3844 561.30517:735 562.30853:773		2637	3635		4950	5334		38268	32316		2256	3141		3425	6539		18061	15995		1126	2684		5094	3723	14794	11213
LPC 18:3; [M+H]+	5.58	518.32	[M+H]+		0.277778	C26H48NO7P		WKQNRCYKYCKESD-QNEBEIHSNA-N	CC\C=C/C\C=C/C\C=C/CCCCCCCC(=O)OCC(O)COP([O-])(=O)OCC[N+](C)(C)C		518.32117:4827 519.32452:1773 520.32788:1165		16777	16798		22345	17300		21506	20103		16354	65959		17237	27365		22499	23079		21425	17100		17948	25826	24716	17155
LPC 17:0; [M+H]+	6.49	510.354	[M+H]+	ion correlated with 9894; ion correlated with 9666; ion correlated with 11568	1	C25H52NO7P		SRRQPVVYXBTRQK-UHFFFAOYNA-N	CCCCCCCCCCCCCCCCC(=O)OCC(O)COP([O-])(=O)OCC[N+](C)(C)C		510.35397:46878 511.35732:15741 512.36068:3859	42117	38242	44530	54414	55019	58597	145258	145884	139818	39876	40851	42089	54330	45837	47121	137366	153882	142416	37298	36327	38964	34182	31823	30734	106955	104558	111886
LPC 16:3; [M+Hac-H]-	4.73	548.29	[M+H]+		0.0555556	C24H44NO7P		MXMRHTIUADTCDH-QNEBEIHSNA-N	CC\C=C/C\C=C/C\C=C/CCCCCC(=O)OCC(O)COP([O-])(=O)OCC[N+](C)(C)C		548.29034:3974 549.29369:1741 550.29705:1961		5489	4786		8670	7741		11654	13749		3292	2201		15309	11622		12923	10902		3202	3802		8478	9903	10591	10524
LPC 16:3; [M+H]+	4.98	490.285	[M+H]+		1	C24H44NO7P		MXMRHTIUADTCDH-QNEBEIHSNA-N	CC\C=C/C\C=C/C\C=C/CCCCCC(=O)OCC(O)COP([O-])(=O)OCC[N+](C)(C)C		490.28488:18367 491.28823:4885 492.29159:5433		62783	59805		59303	65105		66422	62966		57656	55572		62817	58331		58427	60131		58297	49732		57121	47686	58746	63258
LPC 15:1; [M+H]+	5.47	480.304	[M+NH4]+	adduct linked to 9604_[M+ACN+H]+	1	C23H46NO7P		SUCJIOBGMPMVBJ-KTKRTIGZNA-N	CCCCC\C=C/CCCCCCCC(=O)OCC(O)COP([O-])(=O)OCC[N+](C)(C)C		480.30396:37113 481.30731:18129 482.31067:100841	44254	40527	43165	71789	65080	70325	103874	109731	106825	44843	45436	44954	72818	69912	77792	89951	92006	89768	50715	52453	53755	50805	60823	68154	87789	88916	79779
LPC 15:0; [M+Hac-H]-	5.75	540.327	[M+H]+		1	C23H48NO7P		RJZVWDTYEWCUAR-UHFFFAOYNA-N	CCCCCCCCCCCCCCC(=O)OCC(O)COP([O-])(=O)OCC[N+](C)(C)C		540.33313:10503 541.33648:4462 542.33984:291		47417	57264		59951	50745		52304	50460		44651	50578		47427	54024		48052	58466		52024	48898		49194	52267	55386	58619
LPC 15:0; [M+H]+	5.46	482.321	[M+K]+	adduct linked to 8289_[M+H-H2O]+; similar chromatogram in higher mz_9604	1	C23H48NO7P		RJZVWDTYEWCUAR-UHFFFAOYNA-N	CCCCCCCCCCCCCCC(=O)OCC(O)COP([O-])(=O)OCC[N+](C)(C)C		482.3201:176168 483.32345:64988 484.32681:14877	237778	216132	226913	340939	337730	335425	493000	499986	471826	237921	241287	241352	356879	352974	351650	471703	466500	481454	297882	286227	299560	310040	320268	327163	463042	478829	454969
LPC 15:0; [M+FA-H]-	6.04	526.313	[M+H-2H2O]+	adduct linked to 11182_[M+K]+; adduct linked to 8965_[M+H-H2O]+	1	C23H48NO7P		RJZVWDTYEWCUAR-UHFFFAOYNA-N	CCCCCCCCCCCCCCC(=O)OCC(O)COP([O-])(=O)OCC[N+](C)(C)C		526.31409:9904 527.31744:1839 528.3208:772	40712	39694	40097	60562	61514	63448	68933	65956	54533	27520	43408	42546	57133	64463	47671	62024	73647	57599	40019	52816	40447	50424	45852	50745	63102	54132	60396
LPC 13:0; [M+H]+	5.43	454.291	[M+H]+	adduct linked to 8451_[M+H-H2O]+	0.962963	C21H44NO7P		WNRCJJWBAXNAPE-UHFFFAOYNA-N	CCCCCCCCCCCCC(=O)OCC(O)COP([O-])(=O)OCC[N+](C)(C)C		454.29153:7475 455.29488:2108 456.29824:1608	12671	10473	12349	15497	16578	13166	21969	24899	23064	11280	11650	10739	14828	14983	15539	22044	22699	24680	12898	13961	10177	12132	12686	10864	21724	20596	17582
LPA 24:2; [M-H]-	7.78	517.326	[M+H-2H2O]+	similar chromatogram in higher mz_12251; adduct linked to 13159_[M+3H]+; similar chromatogram in higher mz_13340; similar chromatogram in higher mz_15920; similar chromatogram in higher mz_22008	0.777778	C27H51O7P		MNBYDWLUPIHPTK-MURFETPANA-N	CCCCCCC\C=C/C\C=C/CCCCCCCCCCCC(=O)OCC(O)COP(O)(O)=O		517.32581:3224 518.32916:1764 519.33252:745		3651	5054		9544	6662		9801	11676		3600	4209		9402	8330		10366	11330		6451	7676		6917	7555	8237	8579
LPA 17:2; [M-H]-	6.27	419.224	[M+H-H2O]+	similar chromatogram in higher mz_8637; adduct linked to 3866_[M+2H]2+	0.703704	C20H37O7P		BZKPZZCBZNVVMB-AFJQJTPPNA-N	CCCC\C=C/C\C=C/CCCCCCCC(=O)OCC(O)COP(O)(O)=O		419.22604:20839 420.22939:5774 421.23275:1082	12719	14419	12426	36823	37117	36781	51067	37826	48320	11066	8316	10559	18127	21281	15112	70519	69172	67054	10299	8915	9928	9114	11757	10188	78312	66984	65193
LPA 17:1; [M-H]-	6.42	421.239	[M+Na]+	adduct linked to 7811_[M+H]+	0.333333	C20H39O7P		PIVUMJCNAUHUPL-HJWRWDBZNA-N	CCCCCCC\C=C/CCCCCCCC(=O)OCC(O)COP(O)(O)=O		421.23663:3898 422.23998:1523 423.24334:549	5058	4643	2380	5093	4929	8142	25454	16096	11912	2609	4019	3990	3432	6100	4691	20866	14232	24223	3679	4651	3007	4442	3186	2685	25613	12259	16339
L-Ornithine	1.23	133.101	[M+H]+		0.037037	C5H12N2O2		AHLPHDHHMVZTML-BYPYZUCNSA-N	NCCC[C@H](N)C(O)=O		133.10101:8386 134.10436:7929 135.10772:21156	39387	49344	38487	52116	39742	30197	40628	47244	37897	45482	76446	80488	42088	51591	38308	35265	50878	39371	42226	43365	42292	42873	30196	32174	48841	46153	37365
L-Norleucine	1.7	130.086	[M+FA-H]-	adduct linked to 3058_[M+TFA-H]-; similar chromatogram in higher mz_15665; similar chromatogram in higher mz_1557	1	C6H13NO2		LRQKBLKVPFOOQJ-YFKPBYRVSA-N	CCCC[C@H](N)C(O)=O		130.08698:634604 131.09033:59267 132.09369:4587	798412	815823	858212	1099077	1125648	1115701	2302582	2302577	2303829	770607	767234	808238	882193	889092	906473	2540560	2370309	2364922	798885	818213	774574	898089	873535	895467	2426558	2400976	2319130
L-Methionine sulfone; LC-ESI-QTOF; MS2; CE	6.53	182.047	[M+H]+		0.037037	C5H11NO4S		UCUNFLYVYCGDHP-BYPYZUCNSA-N	CS(=O)(=O)CC[C@H](N)C(O)=O		182.04684:4815 183.05019:560 184.05355:682	14451	17478	16036	5986	7389	8204	9825	7010	7162	12976	9948	11295	5608	5317	4984	11723	5979	7789	8057	10310	10490	4374	4128	6101	5665	5740	5930
Linoleic acid; FAB-EBEB; MS2; m/z	12.92	279.231	[M+FA-H]-	adduct linked to 6795_[M+TFA-H]-	0.777778	C18H32O2		OYHQOLUKZRVURQ-HZJYTTRNSA-N	CCCCC\C=C/C\C=C/CCCCCCCC(O)=O		279.23102:162266 280.23437:58372 281.23773:10425	214453	23669	133202	248810	172093	240751	220228	229411	230672	5422	3033	7161	483035	267647	253653	326840	243802	244440	4576	3153	2282	176717	78921	82679	261121	231902	235663
L-Iditol	3.02	181.069	[M-H]-	adduct linked to 5851_[M+Cl]-	1	C6H14O6		FBPFZTCFMRRESA-UNTFVMJOSA-N	OC[C@H](O)[C@@H](O)[C@H](O)[C@@H](O)CO		181.06863:198481 182.07198:13639 183.07534:3784	1317348	1358271	1337921	1325211	1304202	1305343	1082349	1127105	1063479	1261424	1214607	1200064	1084770	1076933	1091497	1162217	1195729	1122637	1233447	1264354	1229299	1115966	1099830	1110604	1219168	1214693	1198390
L-Homocystine; LC-ESI-QTOF; MS2; CE	1.64	269.061	[M+H]+	ion correlated with 5277	0.037037	C8H16N2O4S2		ZTVZLYBCZNMWCF-WDSKDSINSA-N	N[C@@H](CCSSCC[C@H](N)C(O)=O)C(O)=O		269.06088:49956 270.06423:4024 271.06759:2155	43922	42959	38463	72732	77767	75160	317799	331963	325451	33692	36903	40176	52606	55593	53351	348470	356173	358960	34497	33126	31643	45143	44071	46598	350221	339020	335577
L-Homocarnosine	1.03	239.119	[M+FA-H]-	adduct linked to 5007_[M-3H]-	1	C10H16N4O3		CCLQKVKJOGVQLU-UHFFFAOYNA-N	NCCCC(=O)NC(CC1=CN=CN1)C(O)=O		239.1178:76303 240.12115:20146 241.12451:10237	182307	210592	224359	152313	158045	169408	253659	264684	298600	161168	214329	188246	174659	177190	195948	284040	246865	260409	238513	248235	265364	273424	308631	387566	332455	353184	385783
L-Histidinol; LC-ESI-QTOF; MS2; CE	5.74	142.086	[M+H]+		0.222222	C6H11N3O		ZQISRDCJNBUVMM-YFKPBYRVSA-N	N[C@H](CO)CC1=CN=CN1		142.09407:4208 143.09742:161 144.10078:8514	32606	19563	19356	13309	19716	19708	20498	15905	23388	16686	31423	25328	17342	17498	26276	14467	23461	21851	19044	27109	23147	22965	13391	24852	19022	23294	15349
L-Glutamine; LC-ESI-ITFT; MS2; m/z	4.88	147.075	[M+H]+	adduct linked to 2765_[M+Na]+	0.333333	C5H10N2O3		ZDXPYRJPNDTMRX-VKHMYHEASA-N	N[C@@H](CCC(O)=N)C(O)=O		147.07541:11725 148.07876:1195 149.08212:1533	4684	8620	4401	12474	13508	13114	45978	42727	48767	6527	7467	4136	11122	14521	9581	47888	43942	43195	4002	6736	4275	5204	6277	6961	38227	34397	34597
Leu-Leu-Tyr; LC-ESI-QTOF; MS2; CE	5.26	408.249	[M+H]+		0.833333	C21H33N3O5		UCNNZELZXFXXJQ-BZSNNMDCSA-N	CC(C)C[C@H](N)C(O)=N[C@@H](CC(C)C)C(O)=N[C@@H](CC1=CC=C(O)C=C1)C(O)=O		408.24719:5114 409.25054:387 410.2539:440		41150	33695		22104	19130		30131	15265		36000	22325		21793	34105		32461	27263		32066	34222		27798	25889	33201	21242
Leucine; LC-ESI-QTOF; MS2; CE	1.84	132.1	[M+ACN+H]+	adduct linked to 874_[M+CH3OH+H]+	1	C6H13NO2		ROHFNLRQFUQHCH-UHFFFAOYNA-N	CC(C)CC(N)C(O)=O		132.10059:1336731 133.10394:122446 134.1073:23982		3624823	3398838		4073334	4132383		7644801	7151410		3115425	3130104		3212327	3256835		7402913	7537186		3060494	3052380		2887373	2979586	5872378	5820582
LDGTS 15:1; [M+H]+	5.08	458.343	[M+H]+		0.037037	C25H47NO6		CBQBGJUIQMONGL-KTKRTIGZNA-N	CCCCC\C=C/CCCCCCCC(=O)OCC(O)COCCC(C([O-])=O)[N+](C)(C)C		458.3429:5048 459.34625:2085 460.34961:598	19656	37330	25721	60041	22460	30718	25761	34434	32829	66566	29171	27120	54845	42068	41574	43515	28183	48506	35408	31299	44231	45716	29094	45351	25541	38825	26491
L-Cystine	6.62	239.011	[M+Cl]-	adduct linked to 5401_[M-H]-	0.777778	C6H12N2O4S2		LEVWYRKDKASIDU-IMJSIDKUSA-N	N[C@@H](CSSC[C@H](N)C(O)=O)C(O)=O		239.0112:72827 240.01455:10925 241.01791:17366	45158	36074	39049	8644	9372	9809	179730	153581	143779	15339	19807	16586	4718	4827	6345	181076	191667	187634	15383	18462	17111	5241	5211	5133	194632	191263	199544
L-Cysteine Sulfinic acid; LC-ESI-ITFT; MS2; m/z	6.75	151.997	[M-H]-		0.037037	C3H7NO4S		ADVPTQAUNPRNPO-REOHCLBHSA-N	N[C@@H](CS(O)=O)C(O)=O		151.99704:3854 153.00039:664 154.00375:776	26667	15803	21394	15487	21666	25159	23501	28690	24365	24922	41386	19284	26000	17127	22170	17339	16120	17812	21216	17471	15731	16893	16910	17233	13159	12407	13557
L-Carnosine; LC-ESI-QTOF; MS2; CE	3.52	227.112	[M+H]+		0.0555556	C9H14N4O3		CQOVPNPJLQNMDC-ZETCQYMHSA-N	NCCC(O)=N[C@@H](CC1=CN=CN1)C(O)=O		227.11156:2179 228.11491:6003189 229.11827:696884		9040	8917		5749	5263		3735	5419		4151	4025		3163	5253		4260	8978		6830	5019		8462	6841	3861	7258
L-beta-homotyrosine-HCl	9.9	194.081	[M-H]-		1	C10H13NO3		VUNPIAMEJXBAFP-QMMMGPOBSA-N	N[C@H](CC(O)=O)CC1=CC=C(O)C=C1		194.08322:115646 195.08657:18839 196.08993:5028	355400	352332	364352	383343	372644	382853	381559	375220	382586	384840	357332	370028	335655	346890	357343	346807	337539	349221	385121	342600	367716	370245	392136	395965	370134	362480	405161
L-beta-Homothreonine; LC-ESI-QTOF; MS2; CE	3.49	134.079	[M+H]+		0.814815	C5H11NO3		NIVRJEWVLMOZNV-QWWZWVQMSA-N	C[C@@H](O)[C@H](N)CC(O)=O		134.07951:21810 135.08286:4268 136.08622:1402112	29021	31014	33282	62968	52840	57707	64703	68003	71842	22871	23820	26322	55935	46590	55197	100185	108525	96749	27475	28093	23306	30343	28119	33148	82626	65158	84407
L-beta-Homomethionine	0.83	162.059	[M-H]-		0.518518	C6H13NO2S		QWVNCDVONVDGDV-YFKPBYRVSA-N	CSCC[C@H](N)CC(O)=O		162.05995:5223 163.0633:22293 164.06666:5036	16310	15979	15461	17005	20081	13033	16264	17872	16757	11345	8779	7418	14361	14917	12387	22475	18125	16447	7680	12537	9796	10202	17215	12873	18177	18075	19068
L-beta-Homoleucine	2.88	144.101	[M-H]-	similar chromatogram in higher mz_7447; similar chromatogram in higher mz_8407; similar chromatogram in higher mz_12811	0.296296	C7H15NO2		MLYMSIKVLAPCAK-LURJTMIESA-N	CC(C)C[C@H](N)CC(O)=O		144.10313:5981 145.10648:1505 146.10984:1287	5575	2964	5359	18426	17716	18433	7639	7610	6214	8316	6717	4957	26668	27388	25987	5834	7519	8282	2711	6877	3542	26977	27134	27547	5702	9368	9844
L-Arginine	8.46	173.102	[M+FA-H]-	adduct linked to 6592_[M+TFA-H]-	1	C6H14N4O2		ODKSFYDXXFIFQN-BYPYZUCNSA-N	N[C@@H](CCCNC(N)=N)C(O)=O		173.10175:90254 174.1051:7504 175.10846:847	605921	593054	599020	724588	706661	688255	826257	811870	745177	539239	535977	487119	507902	542687	558659	758492	744888	711979	503483	514629	478337	554330	554891	528995	738808	776388	782626
L-Anserine; LC-ESI-QTOF; MS2; CE	0.82	241.128	[M+H]+		0.0555556	C10H16N4O3		MYYIAHXIVFADCU-QMMMGPOBSA-N	CN1C=NC=C1C[C@H](N=C(O)CCN)C(O)=O		241.12823:2765 242.13158:1953 243.13494:2088		8217	15496		11815	14072		16938	10772		11530	11012		10798	11512		11442	12325		10488	10087		10372	16652	10937	11493
Lactic acid	1.64	89.0228	[M-H2O-H]-	ion correlated with 7751; ion correlated with 3091; ion correlated with 4915; adduct linked to 3503_[M+Cl]-	0.814815	C3H6O3		JVTAAEKCZFNVCJ-UWTATZPHSA-N	C[C@@H](O)C(O)=O		89.0227:251455 90.02605:9042 91.02941:11875	107842	111517	119771	283378	284779	312144	1475922	1451402	1499842	174821	112658	98811	250432	260647	253346	1328779	1333129	1463964	144081	110557	100603	259764	283142	273307	1458136	1400023	1485700
L-5-Oxoproline; LC-ESI-QTOF; MS2; CE	1.19	130.049	[M+H]+	adduct linked to 1647_[M+Na]+; adduct linked to 4170_[2M+H]+	1	C5H7NO3		ODHCTXKNWHHXJC-VKHMYHEASA-N	OC(=O)[C@@H]1CCC(O)=N1		130.05032:503296 131.05367:54935 132.05703:7226		1231403	1156426		870442	871737		1350216	1339594		1091480	1130722		865693	877595		1374728	1354797		1035412	1028067		1626923	1619356	1030188	1011992
L-2-Aminoadipic acid; LC-ESI-QTOF; MS2; CE	2.79	162.077	[M+H]+		0.111111	C6H11NO4		OYIFNHCXNCRBQI-BYPYZUCNSA-N	N[C@@H](CCCC(O)=O)C(O)=O		162.07607:5553 163.07942:6879 164.08278:2301	15981	33009	34394	19323	23946	17378	18752	18152	15681	30355	25125	21731	21347	16217	16996	16744	24069	26357	18950	21942	22853	17101	18959	21570	22101	22707	18201
L-(+)-Tartrate	1.02	149.01	[M+TFA-H]-	adduct linked to 929_[2M-H]-	0.888889	C4H6O6		FEWJPZIEWOKRBE-JCYAYHJZSA-N	O[C@H]([C@@H](O)C(O)=O)C(O)=O		149.00911:44114 150.01246:4529 151.01582:4992	205193	225623	156548	126108	172865	249497	230576	211749	171270	173003	246031	132525	136874	123307	155299	123002	181974	118495	136013	153809	153778	145265	186213	206407	178821	199840	217998
L-(+)-Lysine	0.77	145.098	[M-H2O-H]-	adduct linked to 3082_[M+Cl]-	1	C6H14N2O2		KDXKERNSBIXSRK-YFKPBYRVSA-N	NCCCC[C@H](N)C(O)=O		145.09825:94447 146.1016:17598 147.10496:999	175535	200129	199637	231126	245125	251389	258988	247503	241175	187335	193931	193202	193289	201034	188664	214980	227081	213579	174600	176105	193678	206128	197087	196838	240111	204370	239921
L-(-)-Phenylalanine	3.21	164.072	[M-H2O-H]-	adduct linked to 7214_[2M-H]-	1	C9H11NO2		COLNVLDHVKWLRT-QMMMGPOBSA-N	N[C@@H](CC1=CC=CC=C1)C(O)=O		164.07213:1095434 165.07548:146369 166.07884:15729	1426593	1449509	1469736	1744886	1766635	1771371	3377525	3408180	3347602	1402154	1403785	1432580	1401745	1377441	1407261	3599686	3580838	3582379	1426039	1453238	1415816	1415038	1399219	1406168	3621400	3560712	3582378
Kynurenine	1.28	209.091	[M+H]+	similar chromatogram in higher mz_8882	0.814815	C10H12N2O3		YGPSJZOEDVAXAB-QMMMGPOBSA-N	N[C@@H](CC(=O)C1=CC=CC=C1N)C(O)=O		209.0903:12949 210.09365:3484 211.09701:8443	29681	35604	49662	43254	57741	55079	32724	39226	42698	37975	54900	61382	64762	42452	59926	53421	36320	38099	40248	64260	46498	42085	43092	37793	39435	43475	33833
Kynurenic acid	4.39	188.033	[M-H]-		0.111111	C10H7NO3		HCZHHEIFKROPDY-UHFFFAOYSA-N	OC(=O)C1=CC(=O)C2=CC=CC=C2N1		188.03371:4007 189.03706:457 190.04042:3134	10907	9655	13247	14343	13092	11967	15722	12246	19387	9921	14818	14446	11949	13560	12399	17296	19385	14993	13772	13760	11490	12305	15257	12691	14197	17605	18756
Kaurenic acid M+H	12.8	303.23	[M+NH4]+	ion correlated with 9839; ion correlated with 9802; adduct linked to 6110_[M+ACN+H]+; similar chromatogram in higher mz_5965; similar chromatogram in higher mz_10502; similar chromatogram in higher mz_14583	0.777778	C20H30O2		NIKHGUQULKYIGE-OTCXFQBHSA-N	C[C@@]12CCC[C@](C)([C@H]1CC[C@@]13C[C@@H](CC[C@@H]21)C(=C)C3)C(O)=O		303.22955:535591 304.2329:227474 305.23626:37432		620997	1380235		20188	15392		12841	16707		45490	94099		14714	20112		114409	121159		338868	455186		15237	13931	47660	70134
Kanamycin A M+H	1.27	485.239	[M+H]+		0.0740741	C18H36N4O11		SBUJHOSQTJFQJX-NOAMYHISSA-N	NC[C@H]1O[C@H](O[C@@H]2[C@@H](N)C[C@@H](N)[C@H](O[C@H]3O[C@H](CO)[C@@H](O)[C@H](N)[C@H]3O)[C@H]2O)[C@H](O)[C@@H](O)[C@@H]1O		485.23953:4991 486.24288:2164 487.24624:2148	4860	5131	3518	10557	13175	11102	26072	28139	21360	7237	4366	4472	11495	11544	14890	30176	29637	20101	2705	7428	4609	7752	9194	11027	16022	17434	9723
Kaempferol-3-Rhamnoside-4''-Rhamnoside-7-Rhamnoside; LC-ESI-QTOF; MS2; CE	18.2	725.232	[M+H]+		0.111111	C33H40O18		NLJNYZLJCNVCNR-UHFFFAOYNA-N	CC1OC(OC2C(C)OC(OC3=C(OC4=CC(OC5OC(C)C(O)C(O)C5O)=CC(O)=C4C3=O)C3=CC=C(O)C=C3)C(O)C2O)C(O)C(O)C1O		725.2323:3091 726.23565:2861 727.23901:1766		21991	12926		23578	26960		12018	9588		11587	19986		19508	17316		7484	12937		38038	25031		43377	37086	20820	20436
Kaempferol-3-O-glucoside; LC-ESI-QTOF; MS2; CE	1.01	895.199	[2M-H]-	adduct linked to 10832_[M-H2O-H]-	0.185185	C21H20O11		JPUKWEQWGBDDQB-QSOFNFLRSA-N	OC[C@H]1O[C@@H](OC2=C(OC3=CC(O)=CC(O)=C3C2=O)C2=CC=C(O)C=C2)[C@H](O)[C@@H](O)[C@@H]1O		895.19934:4668 896.20269:9817 897.20605:9803	12376	21546	15063	13749	11005	12171	13045	18706	21061	13188	17926	14440	16433	16513	18031	5917	16038	8878	18355	16481	16478	14580	18738	27195	19312	20297	23814
Kaempferol-3-Glucuronide	1.05	461.081	[M-H]-		0.185185	C21H18O12		FNTJVYCFNVUBOL-ZUGPOPFOSA-N	O[C@@H]1[C@@H](O)[C@H](OC2=C(OC3=CC(O)=CC(O)=C3C2=O)C2=CC=C(O)C=C2)O[C@@H]([C@H]1O)C(O)=O		461.07489:1812 462.07824:1539 463.0816:6771	3332	5616	5429	5233	4374	5469	4006	4732	7067	4382	5704	4002	7396	4268	4518	7833	9399	7150	5600	5519	9231	4684	6263	9783	10823	9660	8617
Kaempferol M-H	3	285.044	[M-H2O-H]-	adduct linked to 10683_[M+TFA-H]-	0.666667	C15H10O6		IYRMWMYZSQPJKC-UHFFFAOYSA-N	OC1=CC=C(C=C1)C1=C(O)C(=O)C2=C(O)C=C(O)C=C2O1		285.04663:22269 286.04998:3954 287.05334:2172	112178	92215	89971	84319	96957	110948	28475	24076	23954	120019	120946	121965	108676	120191	121486	16211	14824	17431	94275	98116	103574	89140	118584	104868	9714	14124	13197
Isorhamnetin-3-O-rutinoside; LC-ESI-QTOF; MS2; CE	3.08	647.149	[M+Na]+	adduct linked to 11488_[M+H]+	0.37037	C28H32O16		UIDGLYUNOUKLBM-GEBJFKNCSA-N	COC1=C(O)C=CC(=C1)C1=C(O[C@@H]2O[C@H](CO[C@@H]3O[C@@H](C)[C@H](O)[C@@H](O)[C@H]3O)[C@@H](O)[C@H](O)[C@H]2O)C(=O)C2=C(O)C=C(O)C=C2O1		647.15387:1971 648.15722:880 649.16058:168	7470	5658	6790	6523	6585	11868	4244	1917	1744	7435	8468	10223	5249	6634	8236	962	2316	1419	5236	6223	5143	6807	11451	12240	2806	2153	2127
Isopentenyladenine	1.26	204.121	[M+H]+		0.0740741	C10H13N5		HYVABZIGRDEKCD-UHFFFAOYSA-N	CC(C)=CCNC1=C2NC=NC2=NC=N1		204.12361:5737 205.12696:4773 206.13032:9375	30498	29097	55553	29199	41212	34086	65481	30406	47309	56720	27121	69002	35362	64742	61819	21474	32004	51440	47815	42833	23418	46689	49994	32754	33400	43724	37992
Isonicotinate	1.62	122.025	[M+Na-2H]-	ion correlated with 11785; ion correlated with 10798; ion correlated with 10254; ion correlated with 12347; ion correlated with 6687; ion correlated with 6692; ion correlated with 9227; ion correlated with 6688; ion correlated with 6694; ion correlated with 6690; ion correlated with 6693; ion correlated with 6685; ion correlated with 6686; ion correlated with 8398; ion correlated with 8020; ion c…	0.333333	C6H5NO2		TWBYWOBDOCUKOW-UHFFFAOYSA-N	OC(=O)C1=CC=NC=C1		122.0256:16795 123.02895:2956 124.03231:6130	16189	15066	19005	17434	20252	22048	77225	84068	78158	12693	16366	13848	19215	15396	14278	84709	72759	87817	15682	18297	11465	12932	17186	14885	81859	81781	80483
Isatin; LC-ESI-QTOF; MS2; [M+H]+; CE	1.19	148.042	[M+H]+	ion correlated with 14818; adduct linked to 5183_[2M+H]+	0.222222	C8H5NO2		JXDYKVIHCLTXOP-UHFFFAOYSA-N	O=C1NC2=CC=CC=C2C1=O		148.04274:41132 149.04609:4246 150.04945:3071378		40122	34766		51305	47498		66343	68554		35365	29921		50349	46728		116751	122166		40541	31612		40655	49795	81798	79997
Inosine-5'-triphosphate trisodium salt	9.24	506.968	[M+FA-H]-	adduct linked to 8848_[M+FA-H]-	0.555556	C10H15N4O14P3		HAEJPQIATWHALX-KQYNXXCUSA-N	O[C@@H]1[C@@H](COP(O)(=O)OP(O)(=O)OP(O)(O)=O)O[C@H]([C@@H]1O)N1C=NC2=C1N=CN=C2O		506.96912:2595 507.97247:573 508.97583:113	9825	11428	7803	9221	11320	10344	10884	11475	11746	8047	7213	7047	12269	12895	8828	9135	10756	10428	9392	9492	10214	8881	8262	8475	10428	11605	10917
Inosine-5'-monophosphate	1.1	347.037	[M-H]-	adduct linked to 7301_[M+Na-2H]-; adduct linked to 15512_[2M-H]-	0.333333	C10H13N4O8P		GRSZFWQUAKGDAV-KQYNXXCUSA-N	O[C@@H]1[C@@H](COP(O)(O)=O)O[C@H]([C@@H]1O)N1C=NC2=C1N=CN=C2O		347.03656:515760 348.03991:114089 349.04327:20285	1458660	1461473	1523150	250695	255481	241794	5051	4563	4814	1083151	1128125	1094426	229359	221086	232990	5407	3128	3375	1138612	1123434	1110380	223421	229547	228391	2867	3458	2242
Inosine; LC-ESI-QTOF; MS2; CE	2.83	269.089	[M+H]+	adduct linked to 5667_[M+Na]+; adduct linked to 10179_[2M+H]+; adduct linked to 10181_[2M+H]+; adduct linked to 10184_[2M+H]+	1	C10H12N4O5		UGQMRVRMYYASKQ-KQYNXXCUSA-N	OC[C@H]1O[C@H]([C@H](O)[C@@H]1O)N1C=NC2=C1N=CN=C2O		269.08853:14508678 270.09188:2412657 271.09524:342539	29082440	29902962	29552532	47432440	47320132	47481300	74699608	73389480	73346432	30464060	31407000	31702096	47914916	47664096	46747768	76286216	74994312	74269968	37626384	36965172	36108700	45193488	43208768	43666020	61381976	62008092	60196520
Indole-3-carboxylic acid_120169 M+H	6.06	162.05	[M+H]+		1	C9H7NO2		KMAKOBLIOCQGJP-UHFFFAOYSA-N	OC(=O)C1=CNC2=CC=CC=C12		162.05029:255232 163.05364:16679 164.057:2895	294538	300048	295610	373713	356838	365539	812984	778303	779905	275141	299540	279733	277970	277315	283148	831257	843991	836704	277364	271202	296730	224521	220452	221793	688204	669192	654034
Indole-3-acetyl-L-valine; LC-ESI-QTOF; MS2; CE	4.32	275.144	[M+Na]+	adduct linked to 3961_[M+H]+	0.333333	C15H18N2O3		AZEGJHGXTSUPPG-AWEZNQCLSA-N	CC(C)[C@H](N=C(O)CC1=CNC2=CC=CC=C12)C(O)=O		275.14227:31981 276.14562:4465 277.14898:1578		123476	118045		12956	15866		4733	7440		28821	27918		11519	10863		24783	22835		6450	5680		4586	5145	9276	5829
Indole-3-acetyl-L-tryptophan; LC-ESI-QQ; MS2; CE	12.59	362.147	[M+H]+	ion correlated with 7201; ion correlated with 7209; ion correlated with 7205; ion correlated with 7213; ion correlated with 7198	0.222222	C21H19N3O3		FOSPCYZZRVNHJS-UHFFFAOYNA-N	OC(CC1=CNC2=CC=CC=C12)=NC(CC1=CNC2=CC=CC=C12)C(O)=O		362.1488:12528 363.15215:8478 364.15551:4555		119113	81249		41000	34296		39376	35290		11097	9569		28829	27108		37519	33438		56076	22717		17970	17977	39683	36870
Indole-3-acetonitrile; LC-ESI-QTOF; MS2; CE	9.04	157.079	[M+H]+		0.037037	C10H8N2		DMCPFOBLJMLSNX-UHFFFAOYSA-N	N#CCC1=CNC2=CC=CC=C12		157.07869:9982 158.08204:1082 159.0854:741	38995	69138	29624	40338	29332	24550	36538	26718	34402	31605	30772	26993	26062	32488	24316	27444	59801	25772	35322	31320	67178	26879	28772	22690	33727	22951	30695
Indole-3-Acetaldehyde	0.85	240.031	[M-H]-		0.851852	C10H11NO4S		AGASQWULIFZUOK-UHFFFAOYNA-N	OC(CC1=CNC2=CC=CC=C12)S(O)(=O)=O		240.02963:12692 241.03298:143593 242.03634:64465	9097	9708	8734	22259	22329	22568	26637	25369	24423	6596	10084	7073	32599	27226	23203	25356	22477	23883	7992	9986	8858	23017	20356	18822	22781	18629	21570
Hypotaurine; LC-ESI-QTOF; MS2; CE	6.61	110.025	[M+H]+	ion correlated with 9817; adduct linked to 313_[M+H-H2O]+	1	C2H7NO2S		VVIUBCNYACGLLV-UHFFFAOYNA-N	NCCS(O)=O		110.02522:187791 111.02857:16506 112.03193:12802	337719	338072	344187	178915	186943	170623	675364	634232	612141	250064	239907	250585	146444	142010	140612	625291	659424	614979	183895	197143	187289	98071	104601	99071	464830	444418	433576
Homoveratrylamine [M+H]	4.4	182.115	[M+Na]+	adduct linked to 1863_[M+H]+; similar chromatogram in higher mz_14086; similar chromatogram in higher mz_20543	0.944444	C10H15NO2		ANOUKFYBOAKOIR-UHFFFAOYSA-N	COc1ccc(CCN)cc1OC		182.11519:52264 183.11854:12833 184.1219:4175		160041	138959		71924	61046		40287	37531		58553	56117		43798	52523		54348	53845		60097	49358		31014	45852	37728	35566
Homogenentisic acid	1.43	167.031	[M-H]-		0.0740741	C8H8O4		IGMNYECMUMZDDF-UHFFFAOYSA-N	OC(=O)CC1=CC(O)=CC=C1O		167.0334:7270 168.03675:2134 169.04011:2192	16560	28294	22040	21429	14627	19939	26268	19834	30782	25849	31802	27187	21646	22831	21228	18673	19630	22668	25224	28762	28973	25072	22934	21506	23198	19508	27587
Histidine; LC-ESI-QTOF; MS2; CE	1.19	156.076	[M+NH4]+	adduct linked to 1345_[M+H]+	1	C6H9N3O2		HNDVDQJCIGZPNO-UHFFFAOYNA-N	NC(CC1=CN=CN1)C(O)=O		156.07632:111010 157.07967:14017 158.08303:8761		279188	264726		195558	196497		310109	302944		246360	261896		179200	154832		334113	314861		238894	226927		126275	130926	270426	257486
Hexylamine; LC-ESI-QTOF; MS2; CE	2.85	102.128	[M+H]+		1	C6H15N		BMVXCPBXGZKUPN-UHFFFAOYSA-N	CCCCCCN		102.12778:65352 103.13113:4461 104.13449:2119		445439	332810		419173	342204		288352	285433		298641	394379		367173	377140		368202	327527		379798	346938		366923	294596	370609	401614
HexCer-NS d68:5; HexCer-NS d30:3/38:2; [M+FA-H]-	15.95	1213.03	[M+H]+		0.111111	C74H137NO8		JBYSGSMSUUSEMB-NWFHVSNQNA-N	CCCCCCCCCCCCCCCCC\C=C\CC\C=C\CC\C=C\C(O)C(COC1OC(CO)C(O)C(O)C1O)NC(=O)CCCCCCCCCCCCCCCCCCC\C=C/C\C=C/CCCCCCCCCCCCC		1213.03882:5832 1214.04217:4888 1215.04553:2592		24676	27764		11865	9448		2756	764		387	306		1869	791		1206	811		48507	18581		3117	2206	3675	2591
HexCer-NS d45:4; HexCer-NS d25:2/20:2; [M-H]-	13.34	846.676	[M+H]+	ion correlated with 26484; ion correlated with 26844; ion correlated with 26683; ion correlated with 17278; ion correlated with 27153; ion correlated with 26623; ion correlated with 24858; ion correlated with 14904; ion correlated with 26895; ion correlated with 26052; ion correlated with 26068; ion correlated with 27259; ion correlated with 26698; ion correlated with 15081; ion correlated with 2…	0.0555556	C51H93NO8		ZVNNPIHZBDSQSH-CQTLIISANA-N	CCCCCCCCCCCCCCCC\C=C\CC\C=C\C(O)C(COC1OC(CO)C(O)C(O)C1O)NC(=O)CCCCCCCCC\C=C/C\C=C/CCCCC		846.67633:3096 847.67968:3942 848.68304:4008		9941	25253		10681	6523		15445	10811		4958	5900		7024	9909		77241	79320		18705	18392		8791	8384	18569	25860
HexCer-NS d44:5; HexCer-NS d28:3/16:2; [M-H]-	12.8	830.652	[M+H]+	ion correlated with 26641; ion correlated with 26650	0.111111	C50H89NO8		BHDNFGWIHFICEY-LWYYUTDCNA-N	CCCCCCCCCCCCCCC\C=C\CC\C=C\CC\C=C\C(O)C(COC1OC(CO)C(O)C(O)C1O)NC(=O)CC\C=C/C\C=C/CCCCCCCC		830.65198:3010 831.65533:2737 832.65869:5022		3935	6794		2080	1928		3773	3307		1957	1346		1698	1509		11260	15943		6400	4213		1434	2209	5172	7129
HexCer-NS d42:3; HexCer-NS d16:1/26:2; [M-H]-	12.79	806.656	[M+H]+	ion correlated with 26143; adduct linked to 25995_[M+K]+	0.0555556	C48H89NO8		QKHMRKDLFMTONO-JYWYJQOPNA-N	CCCCCCCCCCC\C=C/C\C=C/CCCCCCCCCC(=O)NC(COC1OC(CO)C(O)C(O)C1O)C(O)\C=C\CCCCCCCCCCC		806.65607:2649 807.65942:1580 808.66278:7672		5833	9476		3477	3657		3950	2787		1860	907		1656	1915		9180	10430		15999	4090		1159	2040	5001	8246
HexCer-NS d38:3; HexCer-NS d14:3/24:0; [M+FA-H]-	10.67	796.581	[M+H]+	ion correlated with 19948; adduct linked to 20911_[M+H-2H2O]+	0.111111	C44H81NO8		QXVCFNTXPRIAPO-SEOMLTSPNA-N	CCCCCCCCCCCCCCCCCCCCCCCC(=O)NC(COC1OC(CO)C(O)C(O)C1O)C(O)\C=C\CC\C=C\CC\C=C\C		796.58661:14276 797.58996:8697 798.59332:2698		23813	26744		14901	12609		3887	5459		2399	1597		10577	8841		4960	11624		86558	17483		7789	5760	6464	5136
HexCer-NS d38:1; HexCer-NS d18:1/20:0; [M+FA-H]-	11.44	800.62	[M+H-H2O]+	adduct linked to 24940_[M+H]+	0.0555556	C44H85NO8		DFELABABMXOKTD-QOSDPKFLNA-N	CCCCCCCCCCCCCCCCCCCC(=O)NC(COC1OC(CO)C(O)C(O)C1O)C(O)\C=C\CCCCCCCCCCCCC		800.62:8475 801.62335:3829 802.62671:2625		14185	45529		14752	24354		7710	7793		5483	2758		21293	18930		7624	9091		30968	13161		12679	15744	10777	7489
HexCer-NS d35:5; HexCer-NS d17:3/18:2; [M+H]+	7.5	706.531	[M+H]+	ion correlated with 10324; ion correlated with 5710; ion correlated with 7533; ion correlated with 8818; ion correlated with 10660; ion correlated with 13731; ion correlated with 14084; ion correlated with 14351; ion correlated with 14855; ion correlated with 14898	0.037037	C41H71NO8		TUJPARZPJVWMAS-PHRFCSSNNA-N	CCCCC\C=C/C=C\CCCCCCCCC(=O)NC(COC1OC(CO)C(O)C(O)C1O)C(O)\C=C\CC\C=C\CC\C=C\CCCC		706.53101:4002 707.53436:1802 708.53772:1204	1878	1548	1821	1441	1371	2592	19126	1097	2747	908	1726	1587	1360	1094	2063	1749	1379	1098	1397	1486	1658	3978	1301	1901	2269	1380	1161
HexCer-NDS d44:0; HexCer-NDS d22:0/22:0; [M+FA-H]-	13.8	886.735	[M+ACN+H]+	ion correlated with 16154; ion correlated with 25778; ion correlated with 8050; adduct linked to 26418_[M+NH4]+	0.222222	C50H99NO8		VRVDSOACMJFOPW-UHFFFAOYNA-N	CCCCCCCCCCCCCCCCCCCCCC(=O)NC(COC1OC(CO)C(O)C(O)C1O)C(O)CCCCCCCCCCCCCCCCCCC		886.73199:3503 887.73534:5973 888.7387:8135		3734	3473		2075	1213		8171	8250		3142	1587		1392	1907		6622	6574		2469	1302		957	966	12852	8880
HexCer-NDS d43:0; HexCer-NDS d15:0/28:0; [M+Hac-H]-	13.49	886.733	[M+H]+	ion correlated with 26361; ion correlated with 26927; ion correlated with 26835; ion correlated with 26818; ion correlated with 27171; ion correlated with 26534; ion correlated with 26819; ion correlated with 7974; ion correlated with 26816; ion correlated with 26531; ion correlated with 26832; ion correlated with 26830; ion correlated with 26831; ion correlated with 26833	0.0555556	C49H97NO8		CYZUXVPZPDYFBU-UHFFFAOYNA-N	CCCCCCCCCCCCCCCCCCCCCCCCCCCC(=O)NC(COC1OC(CO)C(O)C(O)C1O)C(O)CCCCCCCCCCCC		886.73303:2242 887.73638:2591 888.73974:2161		1588	1581		1943	1683		22512	17622		1684	1239		1032	1397		7880	9641		1005	874		976	1003	21331	18758
HexCer-NDS d40:2; HexCer-NDS d24:0/16:2; [M+H]+	11.49	782.66	[M+Na]+	adduct linked to 20879_[M+H]+	0.0555556	C46H87NO8		PHDVXSLDSTVXFW-LJYOJVAYNA-N	CCCCCCCCCCCCCCCCCCCCCC(O)C(COC1OC(CO)C(O)C(O)C1O)NC(=O)CC\C=C/C\C=C/CCCCCCCC		782.65991:3640 783.66326:4435 784.66662:2296		13108	17205		6050	6294		8606	9824		2533	2183		10460	6604		9105	14497		13947	10168		5048	4626	9143	6853
HexCer-NDS d40:0; HexCer-NDS d20:0/20:0; [M-H]-	13.34	784.663	[M+H]+		0.111111	C46H91NO8		GKESFIIUNJMTJX-UHFFFAOYNA-N	CCCCCCCCCCCCCCCCCCCC(=O)NC(COC1OC(CO)C(O)C(O)C1O)C(O)CCCCCCCCCCCCCCCCC		784.66382:4556 785.66717:5614 786.67053:36595		19863	32202		27774	26483		24426	23049		9526	6370		21962	14404		31307	24236		43398	25030		22288	23392	28783	22673
HexCer-NDS d40:0; HexCer-NDS d14:0/26:0; [M-H]-	12.8	784.663	[M+H]+		0.111111	C46H91NO8		GOKUMANHFSDAIJ-UHFFFAOYNA-N	CCCCCCCCCCCCCCCCCCCCCCCCCC(=O)NC(COC1OC(CO)C(O)C(O)C1O)C(O)CCCCCCCCCCC		784.66394:3457 785.66729:9038 786.67065:36013		10472	20195		9683	10407		10827	11604		3680	1768		9076	10366		13722	12337		18345	8035		5409	6920	11563	15410
HexCer-AP t31:3; HexCer-AP t15:2/16:1; [M+Hac-H]-	5.59	744.492	[M+H]+		0.481482	C37H67NO10		RZKNZVXQTQKJIG-YESSPURPNA-N	CCCCCCCC\C=C/CCCCC(O)C(=O)NC(COC1OC(CO)C(O)C(O)C1O)C(O)C(O)CCC\C=C\CC\C=C\CC		744.49182:10589 745.49517:6777 746.49853:3223	43567	37481	34866	48191	51087	49401	18673	20421	27166	32709	35947	30988	46458	49056	43130	29846	25047	24935	40897	34231	38609	47573	49412	48011	23215	20975	25529
HexCer-AP t30:3; HexCer-AP t14:2/16:1; [M+Hac-H]-	5.34	730.463	[M+H]+		0.555556	C36H65NO10		IKYGSHQMZOFFPI-OGTQFOPZNA-N	CCCCCCCC\C=C/CCCCC(O)C(=O)NC(COC1OC(CO)C(O)C(O)C1O)C(O)C(O)CCC\C=C\CC\C=C\C		730.46417:15172 731.46752:19481 732.47088:54092	69808	68236	78081	102253	78086	81470	95285	92931	106233	71703	71836	55414	84328	79153	82006	83683	98256	91942	71630	67875	70719	77241	85544	81346	102242	91697	81215
HexCer-AP t30:3; HexCer-AP t14:1/16:2; [M+FA-H]-	5.59	716.46	[M+H]+		0.703704	C36H65NO10		LXAYIYCZWSSUQE-HCXUTYDPNA-N	CCCCCCCC\C=C/C\C=C/CC(O)C(=O)NC(COC1OC(CO)C(O)C(O)C1O)C(O)C(O)CCC\C=C\CCCCC		716.46619:6597 717.46954:3707 718.4729:1741	20002	20624	16371	24221	22357	23185	11399	13151	12270	15789	12783	14546	25929	20417	21977	14943	17012	14835	17614	14635	14135	23571	22254	18884	13459	14738	13024
HexCer-AP t29:3; HexCer-AP t14:2/15:1; [M-H]-	4.97	656.438	[M+H]+		0.185185	C35H63NO10		LSJLRIMIHBAVLG-IBYOAKQBNA-N	CCCCC\C=C/CCCCCCC(O)C(=O)NC(COC1OC(CO)C(O)C(O)C1O)C(O)C(O)CCC\C=C\CC\C=C\C		656.43402:3942 657.43737:764 658.44073:198	11437	9468	7850	7763	10057	5742	16261	13697	12016	9693	11993	10934	9611	5428	8767	25931	18097	15387	7177	11020	10833	4907	8783	5309	13300	13899	11433
HexCer-AP t29:2; HexCer-AP t16:1/13:1; [M+FA-H]-	5.4	704.466	[M+H]+		0.62963	C35H65NO10		AXTBEQDMXHFNSB-DDABOFDQNA-N	CCCCCCC\C=C\CCCC(O)C(O)C(COC1OC(CO)C(O)C(O)C1O)NC(=O)C(O)CCCCC\C=C/CCCC		704.4671:15662 705.47045:15380 706.47381:36144	50935	39994	49152	69662	96228	113036	128853	65301	69973	76195	67514	42927	74959	71497	69535	80267	74916	80295	103949	51111	99686	113637	67060	68786	74961	70545	146477
HexCer-AP t29:2; HexCer-AP t15:1/14:1; [M+Hac-H]-	5.37	718.465	[M+H]+	adduct linked to 12464_[M+H-H2O]+	0.851852	C35H65NO10		SQRIWMYZOVLXLW-NAVQJKEVNA-N	CCCCCC\C=C\CCCC(O)C(O)C(COC1OC(CO)C(O)C(O)C1O)NC(=O)C(O)CCCCCC\C=C/CCCC		718.46661:3926 719.46996:8481 720.47332:9472	17914	17804	19310	20904	21411	22056	21379	21941	20080	17886	14913	15690	21883	18214	18650	23529	22641	21181	17865	18686	18573	21557	22459	15748	31195	23932	29094
HexCer-AP t28:1; HexCer-AP t14:0/14:1; [M+Hac-H]-	5.4	706.467	[M+H]+		0.62963	C34H65NO10		DOEGAMYIPBCSPR-LUAWRHEFNA-N	CCCCCCCCCCC(O)C(O)C(COC1OC(CO)C(O)C(O)C1O)NC(=O)C(O)CCCCCC\C=C/CCCC		706.46686:26151 707.47021:41778 708.47357:41107	86030	105302	99724	112929	102445	123969	83642	83261	79726	75802	77705	78602	104986	121367	118971	86413	86134	90220	89666	87223	86482	109431	101573	107937	80453	86558	85335
HexCer-AP t27:0; HexCer-AP t14:0/13:0; [M-H]-	5.43	634.452	[M+H]+		0.148148	C33H65NO10		GBJYBAKCVUJHGD-UHFFFAOYNA-N	CCCCCCCCCCCC(O)C(=O)NC(COC1OC(CO)C(O)C(O)C1O)C(O)C(O)CCCCCCCCCC		634.4538:4629 635.45715:1898 636.46051:467	23115	31802	39423	39184	24221	23194	39943	35489	22037	31220	24326	28014	24616	31038	35730	38711	25038	24310	34019	26346	52354	42155	27105	30744	24081	18887	24755
HexCer-AP t26:3; HexCer-AP t14:2/12:1; [M-H]-	4.22	614.384	[M+H]+		0.5	C32H57NO10		VWCVJULXCKIZIT-WIMLJPDENA-N	CCCCCC\C=C/CCC(O)C(=O)NC(COC1OC(CO)C(O)C(O)C1O)C(O)C(O)CCC\C=C\CC\C=C\C		614.38446:7525 615.38781:4476 616.39117:880		3774	5683		13763	13240		23376	23822		2720	2311		14224	14558		19693	19004		4324	3750		4915	4771	27445	22108
HBMP 66:0; HBMP 22:0-22:0-22:0; [M-H]+	16.04	1212.02	[M+H]+		0.0555556	C72H141O11P		AJCCQNJCLGAAPJ-UHFFFAOYNA-N	CCCCCCCCCCCCCCCCCCCCCC(=O)OCC(COP(O)(=O)OCC(CO)OC(=O)CCCCCCCCCCCCCCCCCCCCC)OC(=O)CCCCCCCCCCCCCCCCCCCCC		1212.02112:10764 1213.02447:17725 1214.02783:8125		15893	67282		21625	11345		2520	2168		992	718		7682	3408		1076	1959		69710	34501		5735	8482	6450	2534
HBMP 44:6; HBMP 12:0-18:5-14:1; [M-H]+	12.71	891.577	[M+H]+	ion correlated with 26324; ion correlated with 24906; ion correlated with 15088; ion correlated with 26896; ion correlated with 17280; ion correlated with 25438; ion correlated with 27392; ion correlated with 25334; ion correlated with 26969; ion correlated with 17279; ion correlated with 25246; ion correlated with 27094; ion correlated with 16991; ion correlated with 26542; ion correlated with 2…	0.0555556	C50H85O11P		VYBCMPRXMZRHTJ-LTIPGURLNA-N	CCCCCCCCCCCC(=O)OC(CO)COP(O)(=O)OCC(COC(=O)CCCCCCC\C=C/CCCC)OC(=O)C\C=C/C\C=C/C\C=C/C\C=C/C\C=C/CC		891.57654:32473 892.57989:30827 893.58325:20091		19011	48526		3200	3010		6770	4949		2390	13028		4923	2755		179899	259029		14735	35006		1830	3202	26070	48935
HBMP 44:5; HBMP 12:0-18:5-14:0; [M+NH4]+	12.7	912.628	[M+H]+	ion correlated with 15142; ion correlated with 27484; ion correlated with 25686; ion correlated with 27109; ion correlated with 26905	0.111111	C50H87O11P		QABZVZWNMHNIOS-REAGCVRKNA-N	CCCCCCCCCCCCCC(=O)OCC(COP(O)(=O)OCC(CO)OC(=O)CCCCCCCCCCC)OC(=O)C\C=C/C\C=C/C\C=C/C\C=C/C\C=C/CC		912.62762:3251 913.63097:2817 914.63433:4367		3126	8800		1516	1406		2345	977		1584	865		817	972		13534	20056		5315	4192		2000	1091	4693	5171
HBMP 44:2; HBMP 12:0-16:0-16:2; [M-H]+	13.36	899.633	[M+H]+	ion correlated with 27463; ion correlated with 26782; ion correlated with 20152; ion correlated with 27544; ion correlated with 27186	0.0555556	C50H93O11P		PREAOSQDIBYOBB-HMTRZLGANA-N	CCCCCCCCCCCCCCCC(=O)OC(COC(=O)CCCCCCC\C=C/C\C=C/CCC)COP(O)(=O)OCC(CO)OC(=O)CCCCCCCCCCC		899.6333:3676 900.63665:10106 901.64001:7912		11435	24600		2370	2682		3315	1694		1349	4056		2449	1086		21006	32749		3650	15898		869	1441	6472	11828
HBMP 42:3; HBMP 12:0-16:3-14:0; [M+NH4]+	12.7	888.635	[M+H]+	ion correlated with 18692; ion correlated with 15142; ion correlated with 15092; ion correlated with 26957; ion correlated with 27484; ion correlated with 25686; ion correlated with 26731; ion correlated with 23154; ion correlated with 22057; ion correlated with 17850; ion correlated with 27177	0.111111	C48H87O11P		KDJYEWLPFITPRB-GTPUAJEFNA-N	CCCCCCCCCCCCCC(=O)OCC(COP(O)(=O)OCC(CO)OC(=O)CCCCCCCCCCC)OC(=O)CCCCC\C=C/C\C=C/C\C=C/CC		888.63501:4070 889.63836:3673 890.64172:17147		4480	9361		3026	1907		3002	1904		1705	2202		2161	1477		20780	19990		7763	7481		1258	1074	5467	6285
HBMP 42:0; HBMP 12:0-14:0-16:0; [M-H]+	13.35	875.639	[M+H]+	ion correlated with 26871; ion correlated with 16988; ion correlated with 27153; ion correlated with 27075; ion correlated with 19388; ion correlated with 15011; ion correlated with 26623; ion correlated with 21811; ion correlated with 25973; ion correlated with 26839; ion correlated with 15807; ion correlated with 14904; ion correlated with 26388; ion correlated with 24977; ion correlated with 1…	0.111111	C48H93O11P		KJHNUNYTZZBVQD-UHFFFAOYNA-N	CCCCCCCCCCCCCCCC(=O)OCC(COP(O)(=O)OCC(CO)OC(=O)CCCCCCCCCCC)OC(=O)CCCCCCCCCCCCC		875.63837:2499 876.64172:3004 877.64508:4069		12287	32507		5447	2847		5760	5325		1963	5067		1844	2362		64561	69523		17559	16779		2342	1715	16658	18492
Guanosine-5'-triphosphate sodium salt	6.57	523.998	[M+H]+	ion correlated with 9880; ion correlated with 9877; ion correlated with 9884; ion correlated with 9936; ion correlated with 9862; ion correlated with 9930; ion correlated with 9933; ion correlated with 11212	0.0740741	C10H16N5O14P3		XKMLYUALXHKNFT-UUOKFMHZSA-N	O[C@@H]1[C@@H](COP(O)(=O)OP(O)(=O)OP(O)(O)=O)O[C@H]([C@@H]1O)N1C=NC2=C1NC(=N)N=C2O		524.00201:4921 525.00536:13967 526.00872:7690	6836	7423	8284	10086	8772	10432	22398	24564	22690	6363	5997	6235	9442	8520	7830	20984	19641	20991	5494	4940	6945	6063	5232	5013	16612	14977	15476
Guanosine 5'-monophosphate	1.09	362.049	[M-H]-	adduct linked to 7708_[M+Na-2H]-; similar chromatogram in higher mz_7154	0.888889	C10H14N5O8P		RQFCJASXJCIDSX-UUOKFMHZSA-N	O[C@@H]1[C@@H](COP(O)(O)=O)O[C@H]([C@@H]1O)N1C=NC2=C1NC(=N)N=C2O		362.04837:176707 363.05172:41052 364.05508:7343	485312	488682	533003	313429	324470	312923	6378	5624	5023	456035	467192	453197	308782	294928	308426	5946	5110	5777	460377	459092	449551	300767	296294	296637	6613	4563	4869
Guanosine 5'-diphosphate-D-mannose	1.1	604.066	[M-H]-		0.37037	C16H25N5O16P2		MVMSCBBUIHUTGJ-GDJBGNAASA-N	NC1=NC(=O)C2=C(N1)N(C=N2)[C@@H]1O[C@H](COP(O)(=O)OP(O)(=O)O[C@H]2O[C@H](CO)[C@@H](O)[C@H](O)[C@@H]2O)[C@@H](O)[C@H]1O		604.06775:10618 605.0711:6006 606.07446:17012	24365	30003	30415	20591	31893	29177	42420	43854	54652	28175	43568	37336	29769	27947	32018	52269	62514	54462	49169	53402	57560	47185	63200	61590	85276	85529	92140
Guanosine	3.68	282.082	[M-H]-	adduct linked to 8849_[M+Cl]-; adduct linked to 9097_[M+FA-H]-; adduct linked to 12722_[2M-H]-; adduct linked to 13290_[2M+FA-H]-; adduct linked to 16006_[3M-H]-; similar chromatogram in higher mz_10760	1	C10H13N5O5		NYHBQMYGNKIUIF-UUOKFMHZSA-N	OC[C@H]1O[C@H]([C@H](O)[C@@H]1O)N1C=NC2=C1NC(=N)N=C2O		282.08521:932116 283.08856:162199 284.09192:24853	425849	371315	413796	767789	892381	904397	3786999	3764912	3732132	392974	377050	377332	609354	737771	613227	4228399	3604172	3606421	311995	314704	303459	638059	629072	630478	3703314	3642074	3726804
Guanidine [M+H]	3.77	232.153	[M+H-2H2O]+	similar chromatogram in higher mz_3477; similar chromatogram in higher mz_9968; similar chromatogram in higher mz_10753; similar chromatogram in higher mz_14130; adduct linked to 5508_[M+K]+	1	C12H17N5		HKZNADVVGXKQDL-UHFFFAOYSA-N	CCC(C)(C)NC(Nc1cccnc1)=NC#N		232.15356:71424 233.15691:12668 234.16027:3849		84917	84163		210464	212919		183797	172516		62787	74085		214510	221272		188446	178810		96651	97429		179360	169472	135250	135146
Glycyl-L-proline; LC-ESI-QTOF; MS2; CE	4.31	173.091	[M+2H]2+	adduct linked to 5986_[M+H-2H2O]+; adduct linked to 2289_[M+3H]+	0.814815	C7H12N2O3		KZNQNBZMBZJQJO-YFKPBYRVSA-N	NCC(=O)N1CCC[C@H]1C(O)=O		173.09229:41933 174.09564:5843 175.099:5431	171014	169046	171066	73720	53199	121820	104597	94328	141252	130940	125123	90601	54864	53936	112422	173611	212157	186588	189707	162864	151525	103255	140861	97674	84878	97829	120027
GLYCOLIC ACID	18.08	75.0085	[M-H]-		0.037037	C2H4O3		AEMRFAOFKBGASW-UHFFFAOYSA-N	OCC(O)=O		75.00852:4688 76.01187:419 77.01523:135	21997	6203	27681	26368	13801	42444	10286	8719	4640	6182	4840	3355	14146	38673	6284	8994	8242	4384	7487	8741	5645	8949	6234	4719	5753	7384	7480
GLYCINE	0.82	76.0378	[M+H-2H2O]+	adduct linked to 1608_[M+K]+	0.888889	C2H5NO2		DHMQDGOQFOQNFH-UHFFFAOYSA-N	NCC(O)=O		76.03979:7519 77.04314:1486 78.0465:1627		20672	12427		11168	12812		8993	6265		13723	16291		9830	6576		7752	8668		13523	12347		11230	11421	11648	10445
Glycerophosphate(2)	2.88	171.006	[M-H]-		0.0740741	C3H9O6P		AWUCVROLDVIAJX-GSVOUGTGSA-N	OC[C@@H](O)COP(O)(O)=O		171.00868:4641 172.01203:1838 173.01539:16495	7601	17555	9681	18541	21915	19918	48027	53992	43348	20278	19361	23257	33967	32415	25743	42953	24340	33149	19420	15483	33307	23247	25735	25265	39829	38587	40458
Glyceric acid	0.92	105.019	[M+FA-H]-	ion correlated with 1550; ion correlated with 2797; adduct linked to 1069_[2M-H]-	0.666667	C3H6O4		RBNPOMFGQQGHHO-UWTATZPHSA-N	OC[C@@H](O)C(O)=O		105.01872:350275 106.02207:20576 107.02543:9675	398503	405011	356280	273364	261625	245056	1042518	1088497	897769	452559	465108	457630	239880	201617	201103	966700	966799	1002985	469456	467165	473151	199678	207652	184181	1024087	1063907	892952
Glutathione	1.34	306.074	[M-H]-	adduct linked to 6300_[M+Na-2H]-	1	C10H17N3O6S		RWSXRVCMGQZWBV-WDSKDSINSA-N	N[C@@H](CCC(O)=N[C@@H](CS)C(O)=NCC(O)=O)C(O)=O		306.07782:111298 307.08117:21858 308.08453:10668	552193	545857	480680	412446	391281	394900	516415	526704	524910	400188	415671	410374	316922	318498	323412	433552	447559	435292	417173	418583	417202	324224	323478	320571	427101	452732	418181
GLUTARIC ACID	1.64	131.035	[M-H2O-H]-	ion correlated with 2343; ion correlated with 7753; ion correlated with 10687; ion correlated with 1859; adduct linked to 5137_[M+FA-H]-; adduct linked to 1628_[M-2H]-; adduct linked to 1695_[M-H]-	0.703704	C5H8O4		JFCQEDHGNNZCLN-UHFFFAOYSA-N	OC(=O)CCCC(O)=O		131.03531:189346 132.03866:14916 133.04202:3919	135123	336521	354980	208664	209389	215908	1032443	1098435	1072748	381102	366703	179534	174285	193237	173875	1048623	964211	1087556	350992	352932	428271	181419	212035	192203	1058154	1001338	895293
Glutamine; LC-ESI-QTOF; MS2; CE	0.82	147.076	[M+ACN+H]+	adduct linked to 405_[M+H]+	1	C5H10N2O3		ZDXPYRJPNDTMRX-UHFFFAOYNA-N	NC(CCC(O)=N)C(O)=O		147.07594:2161397 148.07929:2740514 149.08265:296882		3740522	3756690		5573843	5563534		4316886	4134070		4438586	4388268		5131611	5115504		4004812	3986904		4566312	4550710		5715836	5849322	4649534	4753976
Glutamic acid; LC-ESI-QTOF; MS2; CE	0.84	148.059	[M+H]+	adduct linked to 2044_[M+Na]+	1	C5H9NO4		WHUUTDBJXJRKMK-UHFFFAOYNA-N	NC(CCC(O)=O)C(O)=O		148.05919:4278106 149.06254:263482 150.0659:49727		12116804	12193853		7644921	7485574		4165074	3984374		12195405	12427818		7811220	7925538		3856181	3894965		10459747	10405036		6525560	6785282	3843424	3829705
Gluconate	1.64	195.049	[M+FA-H]-	ion correlated with 11669; ion correlated with 587; adduct linked to 3091_[M-H2O-H]-	1	C6H12O7		RGHNJXZEOKUKBD-SQOUGZDYSA-N	OC[C@@H](O)[C@@H](O)[C@H](O)[C@@H](O)C(O)=O		195.05238:1264187 196.05573:106441 197.05909:26832	299901	255059	296937	845187	852599	949279	6204258	6138480	6150278	230955	297661	289277	727918	828936	718268	5923118	5212958	5327346	256383	257729	250874	729203	752956	757318	5413438	5299534	5371814
GlcADG 41:5; GlcADG 23:0-18:5; [M+NH4]+	12.7	878.64	[M+H]+	ion correlated with 18692; ion correlated with 15142; ion correlated with 15092; ion correlated with 26957; ion correlated with 27484; ion correlated with 27165; ion correlated with 26905; ion correlated with 23154; ion correlated with 22057; ion correlated with 17850; ion correlated with 27177	0.0555556	C50H84O11		AFQPAVGHIPPMJJ-XRDYFJMKNA-N	CCCCCCCCCCCCCCCCCCCCCCC(=O)OC(COC1OC(C(O)C(O)C1O)C(O)=O)COC(=O)C\C=C/C\C=C/C\C=C/C\C=C/C\C=C/CC		878.64032:5133 879.64367:4671 880.64703:7536		2767	8210		2570	2422		2107	2301		1377	2518		2163	1590		24988	25129		4613	7966		1568	1892	5429	5667
GlcADG 41:2; GlcADG 22:0-19:2; [M-H]-	13.32	865.646	[M+H]+		0.0555556	C50H90O11		DMCFEQLSOCAKRF-NYBAESITNA-N	CCCCCCCCCCCCCCCCCCCCCC(=O)OC(COC1OC(C(O)C(O)C1O)C(O)=O)COC(=O)CCCCCCC\C=C/C\C=C/CCCCCC		865.64624:3086 866.64959:5873 867.65295:2589		43201	49666		30212	26488		22860	19140		11938	8921		27845	21773		22074	13100		60182	34522		22860	9345	26858	27710
GlcADG 41:0; GlcADG 19:0-22:0; [M-H]-	13.49	869.669	[M+H]+		0.0555556	C50H94O11		WEDHOJNEEZPSEB-UHFFFAOYNA-N	CCCCCCCCCCCCCCCCCCCCCC(=O)OCC(COC1OC(C(O)C(O)C1O)C(O)=O)OC(=O)CCCCCCCCCCCCCCCCCC		869.66901:2296 870.67236:3193 871.67572:2880		1782	2374		2549	848		6184	4558		960	1329		1438	2040		10229	13000		3521	4750		1424	1741	8865	10706
GlcADG 39:3; GlcADG 17:0-22:3; [M-H]-	12.81	835.595	[M+H]+		0.0555556	C48H84O11		NFRQOJKJJPSGKU-WDTHWMLCNA-N	CCCCCCCCCCCCCCCCC(=O)OC(COC1OC(C(O)C(O)C1O)C(O)=O)COC(=O)CCCCCCCC\C=C/C\C=C/C\C=C/CCCCC		835.59448:10449 836.59783:14601 837.60119:9244		22296	29754		13461	12953		35924	36223		4756	4666		16560	8878		44655	46744		32334	16458		8697	8524	23164	35455
GlcADG 39:2; GlcADG 20:0-19:2; [M-H]-	12.81	837.612	[M+H]+		0.0555556	C48H86O11		SSKKDAOPNNNIJV-DYMXKLMANA-N	CCCCCCCCCCCCCCCCCCCC(=O)OC(COC1OC(C(O)C(O)C1O)C(O)=O)COC(=O)CCCCCCC\C=C/C\C=C/CCCCCC		837.6123:2904 838.61565:24485 839.61901:16336		12223	17329		9826	8396		10170	10988		5266	6096		9331	8803		25004	14834		34020	12428		5335	6975	11835	13167
GlcADG 39:1; GlcADG 13:0-26:1; [M-H]-	12.8	839.627	[M+H]+	ion correlated with 25117	0.0555556	C48H88O11		OWLDDQDIRDKEIG-HNENSFHCNA-N	CCCCCCCCCCCCC(=O)OC(COC1OC(C(O)C(O)C1O)C(O)=O)COC(=O)CCCCCCCCCCCCC\C=C/CCCCCCCCCC		839.62683:8055 840.63018:4342 841.63354:2591		46232	59577		52269	38967		39737	37896		30187	15455		42370	26915		66475	31647		86847	38187		25352	27467	42464	45996
GlcADG 37:2; GlcADG 13:0-24:2; [M-H]-	11.42	809.588	[M+H]+		0.0555556	C46H82O11		SPYKJSQBQJDICH-GJLVVWLQNA-N	CCCCCCCCCCCCC(=O)OC(COC1OC(C(O)C(O)C1O)C(O)=O)COC(=O)CCCCCCCCCCC\C=C/C\C=C/CCCCCCC		809.58765:5325 810.591:7778 811.59436:6714		17518	37238		31230	32931		17560	18414		8080	4506		20621	18663		45974	34547		34482	18840		25289	12321	43271	20354
GlcADG 37:1; GlcADG 22:0-15:1; [M-H]-	11.98	811.595	[M+H]+		0.0555556	C46H84O11		JLTDZYKUBXOLPZ-OWBHPGMINA-N	CCCCCCCCCCCCCCCCCCCCCC(=O)OC(COC1OC(C(O)C(O)C1O)C(O)=O)COC(=O)CCCCCCC\C=C/CCCCC		811.5946:6472 812.59795:7021 813.60131:7156		28519	30324		31048	30510		33279	47917		24165	23827		23203	36783		65236	62986		40059	35548		18106	22900	46012	42668
GlcADG 36:0; GlcADG 15:0-21:0; [M+NH4]+	12.34	818.635	[M+H]+		0.0555556	C45H84O11		XVLGBCHOVDMKDR-UHFFFAOYNA-N	CCCCCCCCCCCCCCCCCCCCC(=O)OCC(COC1OC(C(O)C(O)C1O)C(O)=O)OC(=O)CCCCCCCCCCCCCC		818.63501:5943 819.63836:3317 820.64172:3362		22599	51589		19172	14936		19880	20021		4814	3490		16680	12494		24355	46290		80316	18758		7025	7683	22504	19014
GlcADG 34:5; GlcADG 16:2-18:3; [M-H]-	7.77	761.482	[M+ACN+H]+	ion correlated with 19283; ion correlated with 19273; ion correlated with 19573; ion correlated with 19581; ion correlated with 19587; ion correlated with 15098; ion correlated with 15101; ion correlated with 20208; ion correlated with 20215; ion correlated with 15323; ion correlated with 21021; ion correlated with 21028; ion correlated with 15518; ion correlated with 15522; ion correlated with 1…	0.222222	C43H70O11		IOYWUWOAHRPKDR-NOGDRUJUNA-N	CCC\C=C/C\C=C/CCCCCCCC(=O)OC(COC1OC(C(O)C(O)C1O)C(O)=O)COC(=O)CCCCCCC\C=C/C\C=C/C\C=C/CC		761.47919:8257 762.48254:1984 763.4859:443		980	779		878	408		10785	9679		857	278		610	391		24983	22121		780	1479		945	812	6873	6789
GlcADG 32:4; GlcADG 12:0-20:4; [M-H]-	7.74	735.471	[M+H]+	ion correlated with 14262; ion correlated with 14472; ion correlated with 18072; ion correlated with 14466; ion correlated with 14463; ion correlated with 18060; ion correlated with 18068; ion correlated with 18558; ion correlated with 18495; ion correlated with 18513; ion correlated with 18510; ion correlated with 14659; ion correlated with 18552; ion correlated with 19254; ion correlated with 1…	0.277778	C41H68O11		LOUULLCFYCPLAP-OFAZCYPNNA-N	CCCCCCCCCCCC(=O)OC(COC1OC(C(O)C(O)C1O)C(O)=O)COC(=O)CCCCCC\C=C/C\C=C/C\C=C/C\C=C/CC		735.47363:6411 736.47698:347 737.48034:57		1422	701		632	727		5753	6892		1195	778		632	964		20814	20557		567	897		776	1139	4999	4647
GlcADG 30:3; GlcADG 13:1-17:2; [M-H]-	7.32	709.441	[M+H]+		0.740741	C39H66O11		ZJIXCZRVMMRBPB-OHAOOUHYNA-N	CCCC\C=C/C\C=C/CCCCCCCC(=O)OCC(COC1OC(C(O)C(O)C1O)C(O)=O)OC(=O)CCCCCCC\C=C/CCC		709.44666:2649 710.45001:1036 711.45337:107	10267	8713	9656	10371	9177	7328	11137	7880	10285	11879	10559	11744	9279	9609	7687	10834	12615	11128	9789	6076	8736	10155	11560	11645	10589	11857	10296
GlcADG 25:1; GlcADG 12:0-13:1; [M-H]-	6.98	643.405	[M+H]+		1	C34H60O11		RGDNTFBUZADTIW-CLFYSBASNA-N	CCCCCCCCCCCC(=O)OC(COC1OC(C(O)C(O)C1O)C(O)=O)COC(=O)CCCCCCC\C=C/CCC		643.40546:4686 644.40881:1202 645.41217:175	13274	15817	15569	21407	18904	16116	16927	16913	17473	16412	17687	18282	16784	17160	15302	17952	22803	16929	17916	16347	16922	19303	14777	20321	18878	15642	18880
Geranylgeranyl pyrophosphate ammonium salt	1.88	449.185	[M-H]-	adduct linked to 11635_[M+Na-2H]-	1	C20H36O7P2		OINNEUNVOZHBOX-QIRCYJPONA-N	CC(C)=CCC\C(C)=C\CC\C(C)=C\CC\C(C)=C\COP(O)(=O)OP(O)(O)=O		449.18506:17378 450.18841:3831 451.19177:2191	36214	33880	34844	33298	31992	30344	85189	92900	90908	34156	34679	35717	22393	27010	20834	80823	76359	65925	34044	37971	37857	25679	26684	25729	79577	69989	70455
Genistein M+Na	1.07	293.035	[M+H]+	ion correlated with 4738	0.833333	C15H10O5		TZBJGXHYKVUXJN-UHFFFAOYSA-N	OC1=CC=C(C=C1)C1=COC2=CC(O)=CC(O)=C2C1=O		293.03525:15377 294.0386:1930 295.04196:3603		38559	41088		18673	18721		7208	6026		44062	44237		22538	22474		9510	13563		45273	40998		25345	22782	18421	21019
gamma-Tocotrienol; LC-ESI-QTOF; MS2; CE	12.14	411.319	[M+H]+		0.0555556	C28H42O2		OTXNTMVVOOBZCV-WAZJVIJMSA-N	CC(C)=CCC\C(C)=C\CC\C(C)=C\CC[C@]1(C)CCC2=C(O1)C(C)=C(C)C(O)=C2		411.31931:4627 412.32266:1775 413.32602:4397		34953	33088		24678	22376		26614	24843		26003	16299		23314	21485		30739	30155		31720	24025		24819	22266	31420	26044
gamma-Linolenic acid	1.06	277.215	[M-H]-	ion correlated with 7775; ion correlated with 11695; ion correlated with 8586; ion correlated with 7840; ion correlated with 8939; ion correlated with 16403; ion correlated with 8166; ion correlated with 11004; ion correlated with 9159; ion correlated with 11036; ion correlated with 8069; ion correlated with 13258; ion correlated with 13498; ion correlated with 7438; ion correlated with 11719; io…	0.851852	C18H30O2		VZCCETWTMQHEPK-QNEBEIHSSA-N	CCCCC\C=C/C\C=C/C\C=C/CCCCC(O)=O		277.21542:16696 278.21877:3827 279.22213:83835	15837	16580	14119	20268	19900	19573	68633	65931	62606	14987	14310	14511	16782	18730	19228	60636	60873	63884	17882	12482	14536	15731	15500	16532	62015	56222	56643
gamma-Glu-Cys; LC-ESI-QTOF; MS2; CE	1.58	251.064	[M+CH3OH+H]+	ion correlated with 5056; adduct linked to 4836_[M+ACN+H]+	0.333333	C8H14N2O5S		RITKHVBHSGLULN-WHFBIAKZSA-N	N[C@@H](CCC(O)=N[C@@H](CS)C(O)=O)C(O)=O		251.06509:103172 252.06844:20808 253.0718:5551	24756	22050	24063	24189	19409	21748	320616	261936	267115	22906	23464	20725	18281	12488	16690	292982	317020	288518	17258	19980	20999	13879	15732	15292	191246	171216	196823
Folic acid	3	440.13	[M-H2O-H]-	adduct linked to 9221_[M-H]-	0.962963	C19H19N7O6		OVBPIULPVIDEAO-LBPRGKRZSA-N	OC(=O)CC[C@H](NC(=O)C1=CC=C(NCC2=NC3=C(NC(=N)N=C3O)N=C2)C=C1)C(O)=O		440.13287:6857 441.13622:1422 442.13958:839	21628	9229	16056	24818	28491	16582	29443	24370	31376	7235	9838	6005	16159	17513	23448	23543	23627	21275	9566	11411	15876	21169	20524	21506	24100	25025	22556
Flavanone; LC-ESI-QTOF; MS2; CE	3.41	225.094	[M+H]+		0.333333	C15H12O2		ZONYXWQDUYMKFB-UHFFFAOYNA-N	O=C1CC(OC2=CC=CC=C12)C1=CC=CC=C1		225.09396:19372 226.09731:11483 227.10067:4204	14610	24726	21928	6279	4827	3884	80486	78072	78789	17802	17821	21864	7000	5676	5464	32644	34808	34769	17668	16626	17768	36680	36409	37828	22222	24077	23275
FAHFA 46:8; FAHFA 26:4/20:4; [M-H]-	12.8	689.554	[M+H]+		0.0555556	C46H74O4		UYVDVYSEWRVAAG-JLNRCLCRNA-N	CC\C=C/C\C=C/C\C=C/C\C=C/CCCCCCCCCCCCC(=O)OC(CCCCCC(O)=O)\C=C/C\C=C/C\C=C/C\C=C/CC		689.55408:3118 690.55743:2510 691.56079:1536		14508	16606		7284	12232		6030	6613		5941	4858		8923	7448		9930	12359		23300	9563		5535	5837	11832	11995
FAHFA 46:0; FAHFA 19:0/27:0; [M-H]-	14.75	705.675	[M+K]+	adduct linked to 16416_[M+2H]+	0.111111	C46H90O4		NFLGQDYTWULXPY-UHFFFAOYNA-N	CCCCCCCCCCCCCCCCCCC(CCCCCCCC(O)=O)OC(=O)CCCCCCCCCCCCCCCCCC		705.67963:23802 706.68298:8513 707.68634:3702		75609	115173		25790	63723		8407	5146		13667	2245		26470	8678		8189	9858		116970	67375		15407	10472	31626	15755
FAHFA 44:10; FAHFA 22:6/22:4; [M-H]-	12.74	657.494	[M+H]+	ion correlated with 17158; ion correlated with 16162	0.0555556	C44H66O4		JWLKQJNCMJZZTO-OMUNRLPUNA-N	CC\C=C/C\C=C/C\C=C/C\C=C/C\C=C/C\C=C/CCC(=O)OC(CCCCCCCC(O)=O)\C=C/C\C=C/C\C=C/C\C=C/CC		657.49414:2462 658.49749:6779 659.50085:17209		9180	7692		3554	9462		7138	9880		2849	3645		3900	3484		15495	15839		7981	6845		4200	6749	9969	11998
FAHFA 43:6; FAHFA 26:4/17:2; [M-H]-	12.85	651.533	[2M+H]+	adduct linked to 6788_[M+Na]+	0.0555556	C43H72O4		ZRZMFZGZTVCCAG-UKPBSPBANA-N	CCCC\C=C/C\C=C/C(CCCCCCC(O)=O)OC(=O)CCCCCCCCCCCC\C=C/C\C=C/C\C=C/C\C=C/CC		651.53259:29398 652.53594:15908 653.5393:4850		89377	83374		62373	72075		53405	70047		10128	3512		36127	13865		26865	35636		121038	53930		16950	24733	15784	72348
FAHFA 43:6; FAHFA 22:5/21:1; [M-H]-	13.23	651.532	[M+H]+		0.111111	C43H72O4		NMPSJQAKLPHWKP-CYXFIDTMNA-N	CCCCCCCCC\C=C/C(CCCCCCCCC(O)=O)OC(=O)CCCCC\C=C/C\C=C/C\C=C/C\C=C/C\C=C/CC		651.53223:23194 652.53558:12039 653.53894:3298		125280	142240		68244	76366		90205	95943		32097	17592		100582	53213		89644	69879		745329	282159		53636	46319	50726	190777
FAHFA 43:6; FAHFA 19:2/24:4; [M-H]-	13	651.533	[M+H]+		0.0555556	C43H72O4		FSWASDFKBJPGRY-NSBAMZRTNA-N	CCCCCC\C=C/C\C=C/CCCCCCCC(=O)OC(CCCCCCCC(O)=O)CC\C=C/C\C=C/C\C=C/C\C=C/CC		651.53259:18365 652.53594:8248 653.5393:3551		79953	101153		65790	59490		76886	72723		20347	9329		37625	27862		32802	28836		241623	102439		44917	22235	30144	106480
FAHFA 42:7; FAHFA 20:4/22:3; [M-H]-	12.7	635.498	[M+H]+		0.0555556	C42H68O4		BRCYGLYVZNLVFB-HXRNTICSNA-N	CCCCC\C=C/C\C=C/C\C=C/C(CCCCCCCC(O)=O)OC(=O)CCCCCC\C=C/C\C=C/C\C=C/C\C=C/CC		635.49805:3054 636.5014:4461 637.50476:2103		7581	14726		8092	6943		7568	10543		5127	7127		2654	5069		18025	24426		8247	12451		6546	4505	12497	6091
FAHFA 41:5; FAHFA 18:5/23:0; [M-H]-	13.27	625.513	[M+Na]+	adduct linked to 15462_[M+CH3OH+H]+	0.166667	C41H70O4		SAMNACAXZCMGPL-LCXQFGQMNA-N	CCCCCCCCCCCCCCC(CCCCCCCC(O)=O)OC(=O)C\C=C/C\C=C/C\C=C/C\C=C/C\C=C/CC		625.51251:24332 626.51586:9910 627.51922:4395		106163	179429		27089	21059		23958	15240		10728	5946		10394	4902		10574	15192		195611	85480		10423	15705	17002	37192
FAHFA 40:5; FAHFA 18:5/22:0; [M-H]-	13.05	611.503	[M+H-H2O]+	ion correlated with 3388; ion correlated with 3342; ion correlated with 3350; ion correlated with 3747; adduct linked to 15302_[M+H]+	0.0555556	C40H68O4		WOOHEVFPIRCTCL-HCZOFUEZNA-N	CCCCCCCCCCCCCC(CCCCCCCC(O)=O)OC(=O)C\C=C/C\C=C/C\C=C/C\C=C/C\C=C/CC		611.50275:2370 612.5061:3465 613.50946:3312		7078	5836		2212	1830		1446	1178		818	1308		1006	846		2208	1860		1493	975		1627	728	1127	1123
FAHFA 35:7; FAHFA 22:6/13:1; [M-H]-	7.13	537.391	[M+ACN+H]+	adduct linked to 10031_[M+CH3OH+H]+	0.333333	C35H54O4		WRZGHZHSZJUOSS-VWTPVYGUNA-N	CCC\C=C/C(CCCCCCC(O)=O)OC(=O)CC\C=C/C\C=C/C\C=C/C\C=C/C\C=C/C\C=C/CC		537.39203:13866 538.39538:5057 539.39874:1498	83226	49350	68678	72476	67823	91003	112327	99893	98736	72244	64484	71100	61556	56325	75498	112049	85317	95833	63543	75041	86583	58231	57602	101076	75058	114009	67225
FAHFA 35:7; FAHFA 18:5/17:2; [M-H]-	7.5	537.391	[M+Na]+	adduct linked to 10514_[M+K]+	0.37037	C35H54O4		QHZGERSQNGTNJB-OBCFLOPXNA-N	CCCC\C=C/C\C=C/C(CCCCCCC(O)=O)OC(=O)C\C=C/C\C=C/C\C=C/C\C=C/C\C=C/CC		537.39209:16932 538.39544:5347 539.3988:3533	120069	139058	63420	100663	134505	86496	86260	122987	130734	81201	80271	125476	151147	85908	78947	145087	132723	105690	92822	91014	87664	113494	122078	88949	108399	115061	110226
FAHFA 31:5; FAHFA 9:0/22:5; [M-H]-	7.17	485.356	[M+H-2H2O]+	adduct linked to 10520_[M+CH3OH+H]+	0.962963	C31H50O4		NUFWMTZHGDSHRC-XKIUTNHANA-N	CCCCCCCCC(=O)OC(CCCCC(O)=O)\C=C/C\C=C/C\C=C/C\C=C/C\C=C/CC		485.35962:54273 486.36297:21814 487.36633:4384	11484	11769	11400	18070	15641	15928	197764	217585	220988	15079	12940	9884	14845	16176	13081	214847	209568	214085	8976	8584	11383	11648	12466	12047	178254	183693	180674
FAHFA 30:6; FAHFA 22:6/8:0; [M-H]-	6.05	469.327	[M+H]+		0.259259	C30H46O4		TVBJOOVTRITRNP-YNUSHXQLNA-N	CCCC(CCCC(O)=O)OC(=O)CC\C=C/C\C=C/C\C=C/C\C=C/C\C=C/C\C=C/CC		469.32736:11295 470.33071:4420 471.33407:1000	61107	63029	65426	62725	59517	80907	67793	52069	50708	60668	59159	62385	60510	55944	64466	50564	59070	57439	69992	64753	61556	63735	61543	61513	51830	65016	49050
FAHFA 28:6; FAHFA 22:6/6:0; [M-H]-	6.06	441.298	[M+H]+		0.333333	C28H42O4		OJGDFGMQGYZEHC-JDPCYWKWNA-N	CC\C=C/C\C=C/C\C=C/C\C=C/C\C=C/C\C=C/CCC(=O)OC(C)CCCC(O)=O		441.29727:6154 442.30062:2964 443.30398:60	32406	31226	30142	36337	31083	36460	26192	30867	28285	39464	32261	34203	31960	28903	21409	26851	24416	28866	36613	30948	28705	27354	27116	35497	31054	26378	32071
FAHFA 28:5; FAHFA 20:5/8:0; [M-H]-	5.84	443.321	[M+H]+		0.611111	C28H44O4		DJVOLBULCVDDDC-AAQCHOMXNA-N	CCCC(CCCC(O)=O)OC(=O)CCC\C=C/C\C=C/C\C=C/C\C=C/C\C=C/CC		443.31912:2360 444.32247:769 445.32583:79		8038	8736		10285	8539		8973	8875		9469	7059		5450	7777		8406	10154		7707	10058		10902	7635	7344	6942
FAHFA 26:6; FAHFA 22:6/4:0; [M-H]-	5.8	413.264	[M+Na]+	adduct linked to 7624_[M+H]+	0.740741	C26H38O4		VEKBRDJBTXJBOF-YNUSHXQLNA-N	CC\C=C/C\C=C/C\C=C/C\C=C/C\C=C/C\C=C/CCC(=O)OC(CC)C(O)=O		413.26703:62375 414.27038:25994 415.27374:4539	316139	369313	346353	406285	404261	356622	244520	174354	262708	379680	397549	332258	376505	411321	362781	167717	167453	231483	349718	383270	343313	412850	417350	422190	276896	186488	261733
FAHFA 25:6; FAHFA 22:6/3:0; [M-H]-	5.57	399.252	[M+H]+		0.0555556	C25H36O4		AZLACSVBPBXWLW-JDPCYWKWNA-N	CC\C=C/C\C=C/C\C=C/C\C=C/C\C=C/C\C=C/CCC(=O)OC(C)C(O)=O		399.25232:2681 400.25567:1247 401.25903:1564		8298	13080		11878	8908		15900	18248		10155	7655		9257	9963		17665	15991		10009	7471		8133	10927	14541	15241
FAHFA 25:1; FAHFA 16:1/9:0; [M-H]-	6.69	409.323	[M+H]+		0.166667	C25H46O4		VLOBFOPXRZBZBI-KHPPLWFENA-N	CCCCCC\C=C/CCCCCCCC(=O)OC(CCCC)CCCC(O)=O		409.32819:10299 410.33154:1844 411.3349:594		151135	154712		74565	155897		148218	128593		125583	105251		138814	145116		84372	70305		65767	72451		77671	91623	96666	128749
FAHFA 24:3; FAHFA 4:0/20:3; [M-H]-	5.71	391.281	[M+H]+		0.148148	C24H40O4		TZEDUYQVLLWEGM-QUHQWNQENA-N	CCCC(=O)OC(CCCCCCCCC(O)=O)\C=C/C\C=C/C\C=C/CC		391.28104:17798 392.28439:5737 393.28775:2331	131546	149335	119530	132533	129867	160551	103619	128261	207507	144481	159670	139537	123022	141851	137019	115277	208298	212317	115378	144671	152341	146928	134404	141339	126766	99694	118698
FAHFA 24:3; FAHFA 20:3/4:0; [M-H]-	6.48	391.281	[M+H]+		0.185185	C24H40O4		MEVJYQBBOPSOQS-AGRJPVHONA-N	CC\C=C/C\C=C/C\C=C/CCCCCCCCCC(=O)OC(CC)C(O)=O		391.28082:32184 392.28417:10660 393.28753:4395	222275	147452	122304	110441	162835	125548	172812	176279	164495	128710	179325	180069	145382	154943	156364	163088	165132	190894	130959	126840	201720	145046	170750	170520	258211	209548	286825
FAHFA 24:3; FAHFA 2:0/22:3; [M-H]-	6.06	391.281	[M+H]+	ion correlated with 1864; adduct linked to 14326_[2M+H]+	0.777778	C24H40O4		DPQDELJPKXRVKY-ODADLQAXNA-N	CCCCC\C=C/C\C=C/C\C=C/C(CCCCCCCC(O)=O)OC(C)=O		391.28073:51120 392.28408:15119 393.28744:4853	228414	196373	238256	259891	261825	249168	235438	359918	228094	198213	202752	163697	268513	195492	160711	243992	301058	233695	164583	172093	244940	159925	219834	260715	270637	293121	300800
FAHFA 24:3; FAHFA 18:3/6:0; [M-H]-	5.79	391.281	[M+H]+	adduct linked to 8038_[M+Na]+	0.851852	C24H40O4		KBOOKUPRRAOHIW-YSTUJMKBNA-N	CC\C=C/C\C=C/C\C=C/CCCCCCCC(=O)OC(C)CCCC(O)=O		391.2807:29899 392.28405:11463 393.28741:2157	110783	100894	121534	133849	109811	88726	131939	121451	207507	89095	80532	125015	99354	93457	105283	116466	176969	212317	115334	106405	82807	109278	138154	111647	117579	138810	139311
FAHFA 24:2; FAHFA 20:2/4:0; [M-H]-	6.95	393.292	[M+3H]+	adduct linked to 8017_[M+Na]+	0.037037	C24H42O4		XJTPOPOLPXZMAL-MURFETPANA-N	CCCCC\C=C/C\C=C/CCCCCCCCCC(=O)OC(CC)C(O)=O		393.29218:3902 394.29553:2341 395.29889:184	19829	24734	25866	20879	30132	18422	27313	22609	26989	28710	18964	13710	21696	21218	21590	25037	17470	22413	31186	29502	19612	23646	28624	15965	20828	13872	29064
FAHFA 22:3; FAHFA 2:0/20:3; [M-H]-	5.52	363.266	[M+H]+		0.296296	C22H36O4		BRCMCWAAJXJCCK-OUJAJACINA-N	CC\C=C/C\C=C/C\C=C/C(CCCCCCCCC(O)=O)OC(C)=O		363.25897:2619 364.26232:1377 365.26568:1563	11085	12477	10962	13724	14072	10874	10366	13988	10631	12160	11135	12647	13919	13855	12873	10841	11880	15706	13360	13475	10852	15497	11739	12981	17108	15611	11283
FAHFA 22:2; FAHFA 6:0/16:2; [M-H]-	5.44	365.277	[2M+H]+	adduct linked to 2650_[M+H-H2O]+	1	C22H38O4		QCKRBOKUUHCARG-BDKHBZMCNA-N	CCCCCC(=O)OC(CCCCCCC(O)=O)\C=C/C\C=C/CCC		365.27686:18160 366.28021:4121 367.28357:1692	46058	47118	45129	28936	33375	24093	49640	47799	53075	80466	76669	83344	33869	32008	35296	36516	39355	35837	50269	46880	44676	36108	36122	34072	36872	40831	39309
FAHFA 21:3; FAHFA 16:3/5:0; [M-H]-	5.45	349.247	[M+H]+		0.592593	C21H34O4		DRWSWHLACQSUTD-AGRJPVHONA-N	CC\C=C/C\C=C/C\C=C/CCCCCC(=O)OC(CC)CC(O)=O		349.24377:3673 350.24712:2178 351.25048:793	19029	20129	13293	12201	14569	15336	4629	4593	4727	12542	13170	6952	16311	16884	17328	9046	7836	7505	13811	10882	10611	6788	5063	7483	5433	4457	3912
FAHFA 21:3; FAHFA 16:3/5:0; [M-H]-	5.19	349.247	[M+H]+		0.166667	C21H34O4		DRWSWHLACQSUTD-AGRJPVHONA-N	CC\C=C/C\C=C/C\C=C/CCCCCC(=O)OC(CC)CC(O)=O		349.24557:2713 350.24892:1874 351.25228:960		3793	5299		4999	4967		13741	10158		12873	12653		5086	6662		6648	4723		10011	7172		7809	4010	11254	16122
FAHFA 20:4; FAHFA 16:4/4:0; [M-H]-	5.33	333.208	[M+Na]+	adduct linked to 5681_[M+2H]+; similar chromatogram in higher mz_27301	0.722222	C20H30O4		FXVDHIONLVIZCV-AFSLFLIVNA-N	CC\C=C/C\C=C/C\C=C/C\C=C/CCC(=O)OC(CC)C(O)=O		333.20721:4841 334.21056:124 335.21392:591		14855	12241		10085	13394		11114	11353		13852	9726		18891	12023		11028	8879		13243	14041		12987	12622	11107	15351
FAHFA 20:3; FAHFA 16:3/4:0; [M-H]-	5.52	335.22	[M+NH4]+	adduct linked to 5862_[M+H]+	1	C20H32O4		YWGUVFXKDBTXSY-AGRJPVHONA-N	CC\C=C/C\C=C/C\C=C/CCCCCC(=O)OC(CC)C(O)=O		335.21982:14725 336.22317:1822 337.22653:341		39406	37400		39555	40654		36707	39734		36794	42017		47367	43460		46001	43433		40453	39810		39657	38734	43881	34786
FAHFA 18:2; FAHFA 16:2/2:0; [M-H]-	5.77	309.217	[M+H]+		0.5	C18H30O4		YQAPXBVCTJSYMG-UTOQUPLUSA-N	CCC\C=C/C\C=C/CCCCCCCC(=O)OCC(O)=O		309.21017:4120 310.21352:1497 311.21688:1992		12596	15560		10609	6823		17770	19495		13021	14904		10260	9579		15536	18543		15807	11080		10009	9589	18673	19900
FA 22:7; [M-H]-	5.37	325.221	[M+H]+	adduct linked to 6764_[M+Na]+	1	C22H30O2		BNILNELXPSMLEL-DOXAWJNTSA-N	CC\C=C\C=C\C=C/C=C/C=C/C=C/C=C/CCCCCC(O)=O		325.22321:11498 326.22656:1987 327.22992:1214		52197	54572		37404	28099		34825	39958		37494	33038		36440	39231		36123	34813		36850	28589		36254	35172	40329	31047
FA 22:4; [M-H]-	6.02	331.258	[M+H]+		0.111111	C22H36O2		IGFLWIHPPADNDL-GFRMADBLSA-N	CC\C=C\C\C=C\C\C=C\C\C=C\CCCCCCCCC(O)=O		331.25815:3043 332.2615:964 333.26486:530		2045	3978		3460	4901		2883	3943		2872	1123		3057	1885		1220	1751		3910	3252		9843	12267	3966	3703
FA 21:5; [M-H]-	5.64	315.242	[M+H]+		0.444444	C21H32O2		FTZNBRYEWNXFKM-ISFAVVKVSA-N	CCC\C=C\C=C\C=C\C=C\C=C\CCCCCCCC(O)=O		315.24225:4936 316.2456:1461 317.24896:442		19324	15575		17980	17222		19212	16371		16868	20893		20289	18796		14747	15950		14706	23206		17750	19435	22855	17265
FA 21:0; [M-H]-	8.47	325.311	[M+H]+		0.0555556	C21H42O2		CKDDRHZIAZRDBW-UHFFFAOYSA-N	CCCCCCCCCCCCCCCCCCCCC(O)=O		325.31073:2491 326.31408:1192 327.31744:215		5323	7219		8796	15398		273630	274393		4528	2983		10619	11716		237550	250400		4502	3878		7705	6923	188956	175413
FA 16:2; [M-H]-	5.81	251.214	[M+H]+		0.111111	C16H28O2		CQHASUVQRDMWKB-WBVBYKIGSA-N	CCCCCCCC\C=C/C\C=C\CCC(O)=O		251.20911:4256 252.21246:2925 253.21582:1246		187207	159318		10598	102921		45149	51416		125512	34125		96626	92691		108412	87428		165651	122326		50580	50675	120858	17729
Ethanolamine phosphate	0.83	140.01	[M+K-2H]-	ion correlated with 1885; adduct linked to 626_[M-H]-	0.333333	C2H8NO4P		SUHOOTKUPISOBE-UHFFFAOYSA-N	NCCOP(O)(O)=O		140.01193:22853 141.01528:2380 142.01864:1804	88869	103083	98448	47470	41010	45146	29005	26725	31865	69121	78025	71662	32999	44056	35947	24092	24684	27861	74926	76855	76033	39266	37329	37218	27278	23884	31434
Eriodictyol-7-O-neohesperidoside	13.33	595.167	[M+FA-H]-	adduct linked to 14573_[M+TFA-H]-	0.777778	C27H32O15		OBKKEZLIABHSGY-DOYQYKRZSA-N	C[C@@H]1O[C@@H](O[C@@H]2[C@@H](O)[C@H](O)[C@@H](CO)O[C@H]2OC2=CC(O)=C3C(=O)C[C@H](OC3=C2)C2=CC(O)=C(O)C=C2)[C@H](O)[C@H](O)[C@H]1O		595.17035:3494 596.1737:1068 597.17706:348	3839	6754	5995	4044	5616	5280	8531	9393	10387	13505	13960	11388	3582	3567	2647	6555	6871	6661	12734	10092	17044	7181	7512	5559	8364	8598	8556
Eriodictyol-7-O-glucoside; LC-ESI-QTOF; MS2; CE	8.86	451.131	[M+K]+	adduct linked to 8754_[M+ACN+H]+	0.481482	C21H22O11		RAFHNDRXYHOLSH-SFTVRKLSSA-N	OC[C@H]1O[C@@H](OC2=CC(O)=C3C(=O)C[C@H](OC3=C2)C2=CC(O)=C(O)C=C2)[C@H](O)[C@@H](O)[C@@H]1O		451.12912:3431 452.13247:456 453.13583:949	4668	2697	3468	4870	4670	4866	10939	13704	11784	2065	2036	1932	2014	2213	2920	12535	11726	9898	1360	1820	1092	1556	2211	2927	9248	11598	10602
Ephedrine; LC-ESI-ITFT; MS2; CE	2.83	166.122	[M+H]+		0.740741	C10H15NO		KWGRBVOPPLSCSI-WPRPVWTQSA-N	CN[C@@H](C)[C@H](O)C1=CC=CC=C1		166.12196:51385 167.12531:7826 168.12867:12174	256375	483037	299888	353260	213959	265177	55074	59753	102782	335136	385883	484463	271225	314479	298014	101514	178668	62374	287666	266097	277780	368714	314396	446574	160365	106249	192032
D-Xylulose	2.41	151.058	[M+H]+		0.037037	C5H10O5		LQXVFWRQNMEDEE-OVEKKEMJSA-N	OCC1(O)OC[C@@H](O)[C@@H]1O		151.05791:5013 152.06126:3160 153.06462:13755	11085	11487	8840	12408	12394	13468	31482	30172	27006	13156	8594	12340	11984	14460	9988	28498	37835	34709	15457	13118	14046	16562	14501	8011	25266	21388	23515
D-Sorbitol; LC-ESI-QTOF; MS2; CE	1.2	183.079	[M+K]+	adduct linked to 2080_[M+H]+	0.148148	C6H14O6		FBPFZTCFMRRESA-FBXFSONDNA-N	OC[C@H](O)[C@H](O)[C@H](O)[C@H](O)CO		183.07936:71201 184.08271:13418 185.08607:6178	81538	70496	81582	97297	97264	92277	106588	112102	113124	120963	98547	109759	125521	130470	125844	130961	145828	140002	254063	243577	276731	119208	122900	115032	115297	116437	104888
D-Sorbitol 6-phosphate; LC-ESI-QTOF; MS2; CE	8.74	263.054	[M+Na]+	adduct linked to 3141_[M+H-H2O]+	1	C6H15O9P		GACTWZZMVMUKNG-SLPGGIOYSA-N	OC[C@H](O)[C@@H](O)[C@H](O)[C@H](O)COP(O)(O)=O		263.05331:27136 264.05666:10418 265.06002:9061		70718	87910		75617	74668		56171	56966		70321	66586		70207	76552		49693	49567		72966	80923		69555	63412	64396	59862
D-Ribose 5-phosphate	0.83	229.01	[M+Cl]-	adduct linked to 2953_[M-H]-	0.962963	C5H11O8P		KTVPXOYAKDPRHY-SOOFDHNKSA-N	OC1O[C@H](COP(O)(O)=O)[C@@H](O)[C@H]1O		229.00885:106062 230.0122:18183 231.01556:25404	227293	228242	227260	264124	297628	264448	67760	61650	55377	145446	151764	157759	250211	265748	253161	54641	52123	54678	159500	157386	156210	259163	256329	270530	49084	55284	51531
Dopamine; LC-ESI-QTOF; MS2; CE	0.6	154.084	[M+Na]+	adduct linked to 676_[M+H-H2O]+	0.592593	C8H11NO2		VYFYYTLLBUKUHU-UHFFFAOYSA-N	NCCC1=CC(O)=C(O)C=C1		154.08762:7245 155.09097:12711 156.09433:6134	19403	13004	13180	16236	20316	27926	17662	29518	19383	26281	22803	108	20447	18967	15729	26797	34855	29000	22133	24714	20348	18594	22881	22746	32866	20887	30073
DL-Lactic acid; LC-ESI-QTOF; MS2; CE	1.17	89.0246	[M-H]-	adduct linked to 728_[M+Na-2H]-; adduct linked to 1716_[M+FA-H]-; adduct linked to 3137_[M+TFA-H]-; adduct linked to 3782_[2M+FA-H]-; similar chromatogram in higher mz_448; similar chromatogram in higher mz_2087; similar chromatogram in higher mz_2859; similar chromatogram in higher mz_7093; similar chromatogram in higher mz_7768; similar chromatogram in higher mz_9161; similar chromatogram in hi…	1	C3H6O3		JVTAAEKCZFNVCJ-UHFFFAOYNA-N	CC(O)C(O)=O		89.02539:4569598 90.02874:250201 91.0321:65885	10377119	10814400	11196406	8790785	8843289	8632623	11953532	12073531	12012924	11370879	11807850	11708284	7293340	7460492	7176875	13274739	13335732	13159034	11640648	11473463	11255070	7369480	7521480	7327509	12984564	11919361	13116680
DL-Glyceraldehyde 3-phosphate	0.83	168.989	[M+K-2H]-	adduct linked to 2105_[M+Na-2H]-	0.37037	C3H7O6P		LXJXRIRHZLFYRP-UHFFFAOYNA-N	OC(COP(O)(O)=O)C=O		168.98882:19918 169.99217:1357 170.99553:131161	30383	30130	34660	61980	60185	57074	19020	15415	19125	27710	15959	25244	59426	63108	59677	17357	17186	16832	28266	26959	26026	54638	61607	52494	15147	17122	16869
DL-Cystathionine	4.07	221.058	[M-H]-		0.0740741	C7H14N2O4S		ILRYLPWNYFXEMH-UHFFFAOYNA-N	NC(CCSCC(N)C(O)=O)C(O)=O		221.05754:4505 222.06089:1049 223.06425:4879	16439	15642	12521	42490	32668	20947	46626	48087	46281	8814	13851	13434	27180	28765	25708	46337	55091	45705	17591	19296	16584	32525	33476	37525	39057	43011	40287
DL-alpha,epsilon-Diaminopimelic acid; LC-ESI-QTOF; MS2; CE	4.28	191.101	[M+ACN+H]+	ion correlated with 5810; adduct linked to 1505_[M+H-H2O]+	0.259259	C7H14N2O4		GMKMEZVLHJARHF-UHFFFAOYNA-N	NC(CCCC(N)C(O)=O)C(O)=O		191.10336:21924 192.10671:4709 193.11007:3519	44731	11761	23994	21485	31392	29781	60076	76508	68641	26040	22885	13025	16738	18045	24713	85885	82964	72941	16695	38103	36133	31391	12283	31057	58784	49684	55998
DL-6,8-Thioctic acid	0.77	207.049	[M+H]+		0.388889	C8H14O2S2		AGBQKNBQESQNJD-UHFFFAOYNA-N	OC(=O)CCCCC1CCSS1		207.04773:16448 208.05108:1859 209.05444:3607		73617	50300		28847	29943		30818	43052		67647	50082		40117	24759		36525	31209		49640	45865		21268	22602	29369	27094
DL-5-Hydroxylysine; LC-ESI-QTOF; MS2; CE	0.87	163.113	[M+H]+		0.222222	C6H14N2O3		YSMODUONRAFBET-UHFFFAOYNA-N	NCC(O)CCC(N)C(O)=O		163.11343:302975 164.11678:57946 165.12014:5040		687276	657492		624801	604876		1041008	995839		488322	496727		490037	491412		1053509	1038204		461966	463978		343889	336441	838312	834021
DL-3,4-Dihydroxymandelic acid; LC-ESI-QTOF; MS2; CE	1.07	185.042	[M+H]+	similar chromatogram in higher mz_4669	0.444444	C8H8O5		RGHMISIYKIHAJW-UHFFFAOYNA-N	OC(C(O)=O)C1=CC(O)=C(O)C=C1		185.04243:12227 186.04578:25214 187.04914:8241		31690	32334		29478	32818		27356	39024		49606	35229		34957	32370		35768	35874		31111	28361		42363	41213	41421	35096
Dihydrotestosterone; LC-APPI-QQ; MS2; CE	1.06	255.218	[M+H]+	ion correlated with 876; ion correlated with 1524; ion correlated with 1000; ion correlated with 3100; ion correlated with 12659; similar chromatogram in higher mz_4036	0.666667	C19H30O2		NVKAWKQGWWIWPM-FMFZMMAASA-N	CC12CCC3C(CC[C@H]4CC(=O)CCC34C)C1CC[C@@H]2O		255.21555:20304 256.2189:7300 257.22226:2337		4119	5056		8015	9313		60405	56288		4663	3451		7195	5992		50579	49118		2914	3547		6351	7417	37911	37744
Dihydroorotate	1.93	157.032	[M+Cl]-	adduct linked to 4225_[M-3H]-	0.888889	C5H6N2O4		UFIVEPVSAGBUSI-REOHCLBHSA-N	OC(=O)[C@@H]1CC(O)=NC(O)=N1		157.02542:20873 158.02877:32310 159.03213:41104	95605	83021	88384	86593	82215	84221	163963	141111	168125	113482	78483	80112	133318	85149	90334	121533	118831	115102	81965	89009	90600	85363	80661	89886	118617	119244	116948
Diethanolamine; LC-ESI-QTOF; MS2; CE	6.39	106.085	[M+CH3OH+H]+	adduct linked to 36_[M+H-H2O]+	1	C4H11NO2		ZBCBWPMODOFKDW-UHFFFAOYSA-N	OCCNCCO		106.08514:128647 107.08849:7537 108.09185:2487	278433	286363	279222	464129	453682	438128	315924	325119	319372	283683	270858	336310	496659	483308	459006	535832	552384	556984	346795	339904	359269	423323	442723	443065	311595	299721	291493
DGTS 39:7; DGTS 21:2-18:5; [M+H]+	10.68	796.619	[M+H]+		0.166667	C49H81NO7		BWEICEAGSHEUAK-GBVRMQONNA-N	CCCCCC\C=C/C\C=C/CCCCCCCCCC(=O)OCC(COCCC(C([O-])=O)[N+](C)(C)C)OC(=O)C\C=C/C\C=C/C\C=C/C\C=C/C\C=C/CC		796.61652:5066 797.61987:5490 798.62323:2509		24183	21982		28456	14423		13178	15904		9312	3082		18954	14155		20841	16973		54241	32738		10104	12923	12203	18174
DGTS 36:0; DGTS 16:0-20:0; [M+H]+	12.8	768.663	[M+Na]+	adduct linked to 19794_[M+H-H2O]+	0.111111	C46H89NO7		KLOWKYMHWLUTPL-UHFFFAOYNA-N	CCCCCCCCCCCCCCCCCCCC(=O)OC(COCCC(C([O-])=O)[N+](C)(C)C)COC(=O)CCCCCCCCCCCCCCC		768.66443:7636 769.66778:6605 770.67114:7419		5612	14197		4827	5031		8206	7211		2799	1766		2944	5448		10653	11882		29550	9155		3044	3291	10240	10317
DGTS 34:9; DGTS 16:4-18:5; [M+H]+	6.47	722.502	[M+H]+		0.0740741	C44H67NO7		ZGOWASNRSQOWHM-HAURBCOSNA-N	CC\C=C/C\C=C/C\C=C/C\C=C/CCC(=O)OCC(COCCC(C([O-])=O)[N+](C)(C)C)OC(=O)C\C=C/C\C=C/C\C=C/C\C=C/C\C=C/CC		722.50085:4017 723.5042:1590 724.50756:939	13469	17158	13339	18659	16734	15025	15591	12669	12386	23164	16755	16453	15887	19406	13096	15933	15688	17729	16434	30677	14284	15936	27830	20607	13666	13565	14712
DGTS 27:3; DGTS 9:0-18:3; [M+H]+	6.28	636.494	[M+3H]+	adduct linked to 11634_[M+H]+; adduct linked to 11277_[M+3H]+	0.407407	C37H65NO7		LPPGMGRQVAOSQB-BLMAZVTDNA-N	CCCCCCCCC(=O)OCC(COCCC(C([O-])=O)[N+](C)(C)C)OC(=O)CCCCCCC\C=C/C\C=C/C\C=C/CC		636.49084:5776 637.49419:2264 638.49755:884	11319	15314	12897	29483	28336	23377	6488	7957	8966	12039	11989	9769	23806	20681	19595	8953	10244	8317	12981	12048	12109	26483	24663	26653	10781	8034	8643
DGTS 19:3; DGTS 3:0-16:3; [M+H]+	4.12	524.358	[M+H]+		0.222222	C29H49NO7		SKLAQESXFGTVKP-ORZIMQNZNA-N	CC\C=C/C\C=C/C\C=C/CCCCCC(=O)OC(COCCC(C([O-])=O)[N+](C)(C)C)COC(=O)CC		524.35876:14079 525.36211:6675 526.36547:1661	13089	13284	21810	13759	18574	16832	35584	41888	38285	24303	25420	27253	19582	13425	13666	80543	70004	82103	17298	20625	22025	21607	19412	14968	30112	31535	31449
DGTS 19:2; DGTS 2:0-17:2; [M+H]+	5.03	526.37	[M+H]+		0.944444	C29H51NO7		XHJSVQKOCVUKRQ-UTJQPWESNA-N	CCCC\C=C/C\C=C/CCCCCCCC(=O)OC(COCCC(C([O-])=O)[N+](C)(C)C)COC(C)=O		526.36987:4634 527.37322:1205 528.37658:220		7251	10448		15918	12742		14180	15651		6550	6284		9103	11658		10684	15985		6410	5186		6835	7554	12601	12612
DGTS 18:1; DGTS 5:0-13:1; [M+H]+	4.21	514.374	[M+H]+		0.037037	C28H51NO7		OBHSGWYUNZFOTP-KHPPLWFENA-N	CCCCC(=O)OCC(COCCC(C([O-])=O)[N+](C)(C)C)OC(=O)CCCCCCC\C=C/CCC		514.3739:4328 515.37725:977 516.38061:2671	26723	24059	15086	18264	10935	16791	22446	20083	38391	26038	28189	24496	36164	16177	21960	34037	16341	26381	20641	9174	18521	31399	33802	35736	37717	24365	22160
DGTS 17:0; DGTS 2:0-15:0; [M+H]+	5.44	502.37	[M+H]+		0.185185	C27H51NO7		LNGBVNDCDXWREW-UHFFFAOYNA-N	CCCCCCCCCCCCCCC(=O)OC(COCCC(C([O-])=O)[N+](C)(C)C)COC(C)=O		502.36859:4957 503.37194:518 504.3753:900	23449	25907	16879	18734	23105	19799	25847	18452	20566	37466	18716	17248	29811	21181	24704	26745	19898	35832	45688	26043	32519	24983	34376	34820	25929	17471	20234
D-Glucosyl-beta1-1'-D-erythoro-Sphingosine	1.09	462.339	[M+H-2H2O]+	ion correlated with 11037; ion correlated with 8964; ion correlated with 11036; adduct linked to 9510_[M+H]+; adduct linked to 9550_[M+K]+	0.592593	C24H47NO7		HHJTWTPUPVQKNA-JIAPQYILSA-N	CCCCCCCCCCCCC\C=C\[C@@H](O)[C@@H](N)CO[C@@H]1O[C@H](CO)[C@@H](O)[C@H](O)[C@H]1O		462.33957:18259 463.34292:15411 464.34628:17287	26471	37696	25957	34454	34914	34959	39961	35243	40190	80431	86951	84554	90942	84285	87420	37947	40346	40862	41713	42929	40664	48511	59184	51162	46659	49295	48108
D-Glucosamine-6-phosphate	4.05	258.04	[M+FA-H]-	adduct linked to 4263_[M+Cl]-	1	C6H14NO8P		XHMJOUIAFHJHBW-UKFBFLRUSA-N	N[C@H]1[C@@H](O)O[C@H](COP(O)(O)=O)[C@@H](O)[C@@H]1O		258.04001:22284 259.04336:5073 260.04672:2002	29282	30785	29446	41499	41447	39484	64066	65633	62367	31780	31639	31437	28525	31163	28932	68079	69897	67983	29657	30565	30118	28438	28135	30335	68120	65400	64831
DGDG 6:0; DGDG 2:0-4:0; [M+Hac-H]-	1.12	587.221	[M+H]+		0.111111	C21H36O15		PBGTWHDFURTNIN-UHFFFAOYNA-N	CCCC(=O)OC(COC1OC(COC2OC(CO)C(O)C(O)C2O)C(O)C(O)C1O)COC(C)=O		587.22156:2226 588.22491:1732 589.22827:15807		4635	4926		6968	5012		9086	12626		3407	3635		5687	5297		9572	12272		5931	3861		8440	3293	10294	9848
DGDG 5:0; DGDG 2:0-3:0; [M+Hac-H]-	1.13	573.212	[M+H]+	ion correlated with 2918; ion correlated with 22963; ion correlated with 8105; ion correlated with 12883; ion correlated with 13778; ion correlated with 12153; ion correlated with 11754	0.333333	C20H34O15		QKHGDKSFRSEBLD-UHFFFAOYNA-N	CCC(=O)OC(COC1OC(COC2OC(CO)C(O)C(O)C2O)C(O)C(O)C1O)COC(C)=O		573.20813:4420 574.21148:1772 575.21484:3477		1517	1231		6323	3483		13039	13211		1421	1622		2349	4070		10919	12483		963	2540		3573	3902	9702	10686
DGDG 47:6; DGDG 25:0-22:6; [M+NH4]+	12.8	1108.79	[M+H]+		0.333333	C62H106O15		GPLTVHIFQFKHMN-QFLVRXTDNA-N	CCCCCCCCCCCCCCCCCCCCCCCCC(=O)OCC(COC1OC(COC2OC(CO)C(O)C(O)C2O)C(O)C(O)C1O)OC(=O)CC\C=C/C\C=C/C\C=C/C\C=C/C\C=C/C\C=C/CC		1108.78723:2470 1109.79058:2977 1110.79394:1187		5234	3198		2973	2824		4866	4278		1033	858		3712	2154		3336	3352		7626	1960		1870	2889	3671	4217
DGDG 4:0; DGDG 2:0-2:0; [M+FA-H]-	1.06	545.173	[2M+H]+	adduct linked to 5282_[M+H]+	0.814815	C19H32O15		ZDJYIEFNPSASNU-UHFFFAOYNA-N	CC(=O)OCC(COC1OC(COC2OC(CO)C(O)C(O)C2O)C(O)C(O)C1O)OC(C)=O		545.1734:4762 546.17675:2630 547.18011:3409	5067	8306	7540	9985	10907	12047	14531	17977	16233	6181	6369	5400	12872	11960	11872	15786	16994	13839	4684	7810	6396	9205	9200	10294	13374	13433	10395
DGDG 34:9; DGDG 16:4-18:5; [M+NH4]+	5.1	920.538	[M+H]+		0.555556	C49H74O15		JENPNZPKRNNAEA-KTHSNPCCNA-N	CC\C=C/C\C=C/C\C=C/C\C=C/CCC(=O)OCC(COC1OC(COC2OC(CO)C(O)C(O)C2O)C(O)C(O)C1O)OC(=O)C\C=C/C\C=C/C\C=C/C\C=C/C\C=C/CC		920.53949:6498 921.54284:10273 922.5462:29869	9183	8508	6659	16373	14528	10375	13767	14517	13862	9015	10859	8902	17819	17259	12118	9764	14453	10037	10039	13532	14983	15133	16946	8621	16084	12599	17752
DGDG 34:8; DGDG 16:4-18:4; [M+NH4]+	5.12	922.552	[M+H]+		0.518518	C49H76O15		SLYXMTFIEYHYPE-JXHSLMTKNA-N	CC\C=C/C\C=C/C\C=C/C\C=C/CCCCC(=O)OC(COC1OC(COC2OC(CO)C(O)C(O)C2O)C(O)C(O)C1O)COC(=O)CC\C=C/C\C=C/C\C=C/C\C=C/CC		922.55237:22199 923.55572:25792 924.55908:54485	25002	31021	28640	57567	48729	37150	28484	24615	29535	43636	39693	29617	73381	72279	54736	21047	26003	19197	36350	43609	45712	70223	59778	54046	30559	26682	32891
DGDG 32:7; DGDG 16:3-16:4; [M+NH4]+	5.18	896.536	[M+H]+		0.888889	C47H74O15		PDWYIUQNLHTRIC-ARDMRTSLNA-N	CC\C=C/C\C=C/C\C=C/CCCCCC(=O)OCC(COC1OC(COC2OC(CO)C(O)C(O)C2O)C(O)C(O)C1O)OC(=O)CC\C=C/C\C=C/C\C=C/C\C=C/CC		896.53357:17104 897.53692:16350 898.54028:42028	36289	39315	35647	52543	47855	40325	6265	10525	15857	57230	50006	48635	55949	67176	54140	15169	14526	18073	52748	61229	60719	62685	56896	83441	13244	8705	15272
DGDG 32:6; DGDG 16:3-16:3; [M+NH4]+	5.21	898.55	[M+H]+		0.37037	C47H76O15		STLXGOSABKLXLS-YTWBPVBXNA-N	CC\C=C/C\C=C/C\C=C/CCCCCC(=O)OCC(COC1OC(COC2OC(CO)C(O)C(O)C2O)C(O)C(O)C1O)OC(=O)CCCCC\C=C/C\C=C/C\C=C/CC		898.55109:20086 899.55444:18278 900.5578:30863	91022	104156	114836	132599	129416	99736	30992	39457	51205	78402	126077	134230	169889	95082	159739	63283	37175	40353	150744	98259	142002	176746	172453	158001	43459	36484	44104
DGDG 31:6; DGDG 9:0-22:6; [M+NH4]+	5.29	884.543	[M+H]+		0.222222	C46H74O15		HCTIKIPSWPWORS-ZHGRDZPSNA-N	CCCCCCCCC(=O)OCC(COC1OC(COC2OC(CO)C(O)C(O)C2O)C(O)C(O)C1O)OC(=O)CC\C=C/C\C=C/C\C=C/C\C=C/C\C=C/C\C=C/CC		884.54077:3889 885.54412:1901 886.54748:1542	14900	12082	10095	14260	13497	7994	17291	10177	9188	9943	12075	24850	12652	13764	10481	9618	9944	12839	15845	11851	14090	15814	12648	11348	8402	16234	11305
DGDG 30:6; DGDG 8:0-22:6; [M+NH4]+	5.21	870.517	[M+H]+	adduct linked to 15792_[M+ACN+H]+	0.814815	C45H72O15		LLEYAGLRLJQNSH-KVLQSIFKNA-N	CCCCCCCC(=O)OCC(COC1OC(COC2OC(CO)C(O)C(O)C2O)C(O)C(O)C1O)OC(=O)CC\C=C/C\C=C/C\C=C/C\C=C/C\C=C/C\C=C/CC		870.51794:14070 871.52129:13200 872.52465:92672	47422	47259	44711	32798	42153	41665	40979	61766	49447	47890	55685	51400	42246	41836	43826	49653	44762	48786	56547	68519	55112	43857	45705	46872	47329	45237	47978
DGDG 30:5; DGDG 14:1-16:4; [M+NH4]+	5.2	872.537	[M+H-2H2O]+	adduct linked to 15974_[M+CH3OH+H]+; adduct linked to 16032_[M+ACN+H]+	0.851852	C45H74O15		FQHBSYIODVGCOC-YPXRLMRGNA-N	CCCC\C=C/CCCCCCCC(=O)OCC(COC1OC(COC2OC(CO)C(O)C(O)C2O)C(O)C(O)C1O)OC(=O)CC\C=C/C\C=C/C\C=C/C\C=C/CC		872.53717:63478 873.54052:62298 874.54388:34830	198294	219243	212829	185522	193627	232604	118683	151557	173318	222950	261485	224622	251023	202468	224009	145490	139134	141002	239053	236970	234917	253423	227260	231667	173827	144718	163365
DGDG 30:5; DGDG 12:0-18:5; [M+NH4]+	5.57	872.537	[M+H]+		0.111111	C45H74O15		RRPLYNOCHGVLBV-MSRJLWSLNA-N	CCCCCCCCCCCC(=O)OCC(COC1OC(COC2OC(CO)C(O)C(O)C2O)C(O)C(O)C1O)OC(=O)C\C=C/C\C=C/C\C=C/C\C=C/C\C=C/CC		872.5368:4402 873.54015:5016 874.54351:13344	8095	6840	7517	10053	6547	7487	13931	11691	19591	8645	6294	7591	6885	4934	8634	12908	19105	19098	6618	10277	6218	6711	8176	8459	16318	17649	19358
DGDG 30:4; DGDG 14:1-16:3; [M+NH4]+	5.56	874.549	[M+H]+		0.62963	C45H76O15		YSDHAHLSBHLAQQ-WBGHLPHUNA-N	CCCC\C=C/CCCCCCCC(=O)OCC(COC1OC(COC2OC(CO)C(O)C(O)C2O)C(O)C(O)C1O)OC(=O)CCCCC\C=C/C\C=C/C\C=C/CC		874.54974:8358 875.55309:6698 876.55645:6426	12731	12193	18835	16051	13248	10131	39355	38291	29341	11202	12814	11755	19658	13043	11784	38628	43476	39841	12340	10094	18717	18657	15236	14081	41788	43676	43565
DGDG 29:6; DGDG 7:0-22:6; [M+NH4]+	4.57	856.503	[M+CH3OH+H]+	adduct linked to 15384_[M+Na]+	0.740741	C44H70O15		WZFRTWIOIULOPL-CWBKFRHXNA-N	CCCCCCC(=O)OCC(COC1OC(COC2OC(CO)C(O)C(O)C2O)C(O)C(O)C1O)OC(=O)CC\C=C/C\C=C/C\C=C/C\C=C/C\C=C/C\C=C/CC		856.50635:3273 857.5097:3806 858.51306:2581	11587	11431	11195	13606	11975	11185	4711	5279	5193	10401	12049	9596	9932	7460	9648	5093	6066	4222	8299	6908	10675	11766	15762	12547	5001	4566	5244
DGDG 29:5; DGDG 9:0-20:5; [M+NH4]+	5.17	858.522	[M+H]+		0.666667	C44H72O15		WKEBXRWDXRDYAG-TYBQXOFFNA-N	CCCCCCCCC(=O)OCC(COC1OC(COC2OC(CO)C(O)C(O)C2O)C(O)C(O)C1O)OC(=O)CCC\C=C/C\C=C/C\C=C/C\C=C/C\C=C/CC		858.51898:18337 859.52233:14010 860.52569:23195	99433	109646	97925	82102	84402	70870	27846	35748	37720	87487	82890	101388	66248	73813	76523	32229	11079	32018	82147	85279	84342	94216	88495	88039	31779	9934	35971
DGDG 29:5; DGDG 11:0-18:5; [M+NH4]+	5.21	858.52	[M+H]+		0.37037	C44H72O15		GMNINHROTKVQGG-FKBCMGSONA-N	CCCCCCCCCCC(=O)OCC(COC1OC(COC2OC(CO)C(O)C(O)C2O)C(O)C(O)C1O)OC(=O)C\C=C/C\C=C/C\C=C/C\C=C/C\C=C/CC		858.5188:14326 859.52215:15269 860.52551:24162	99275	109646	97657	82102	83541	70870	28522	35748	37720	87487	82890	84327	76931	73970	81474	32229	36368	32522	82147	85279	89795	94216	88495	80147	31779	32210	33874
DGDG 29:4; DGDG 13:1-16:3; [M+NH4]+	5.19	860.535	[M+ACN+H]+	adduct linked to 14720_[M+H-H2O]+	0.555556	C44H74O15		SWXWIDGFQLRABU-FALJLNFXNA-N	CCC\C=C/CCCCCCCC(=O)OCC(COC1OC(COC2OC(CO)C(O)C(O)C2O)C(O)C(O)C1O)OC(=O)CCCCC\C=C/C\C=C/C\C=C/CC		860.53357:21974 861.53692:17210 862.54028:22782	124947	135203	135331	104900	104777	89144	32702	51348	48122	127162	121362	138042	91285	74690	93975	51326	52072	52122	118676	109245	116088	101299	101573	106061	50716	51209	45667
DGDG 29:3; DGDG 13:1-16:2; [M+NH4]+	5.25	862.553	[M+H]+		0.148148	C44H76O15		MDRSDPMMARXEQV-XQPAXWOQNA-N	CCC\C=C/CCCCCCCC(=O)OCC(COC1OC(COC2OC(CO)C(O)C(O)C2O)C(O)C(O)C1O)OC(=O)CCCCCCC\C=C/C\C=C/CCC		862.55322:7628 863.55657:7488 864.55993:9845	79374	121433	76397	42192	46937	94775	48982	42235	43019	124048	120211	40719	82047	86422	87468	51835	53040	45825	106313	114500	115092	48787	64835	84924	49637	47654	42542
DGDG 28:5; DGDG 10:0-18:5; [M+NH4]+	5.24	844.505	[M+H]+	adduct linked to 15619_[M+CH3OH+H]+; adduct linked to 15622_[M+CH3OH+H]+	0.962963	C43H70O15		LIQHXVYXPFBTNB-CLGUWDSLNA-N	CCCCCCCCCC(=O)OCC(COC1OC(COC2OC(CO)C(O)C(O)C2O)C(O)C(O)C1O)OC(=O)C\C=C/C\C=C/C\C=C/C\C=C/C\C=C/CC		844.50562:15111 845.50897:14050 846.51233:14977	33361	38002	38930	16291	18770	18619	55134	55530	58061	48241	49903	47264	23671	22885	20615	51512	50846	46543	35666	35974	36879	18850	19074	20250	53610	57167	61103
DGDG 28:4; DGDG 4:0-24:4; [M+NH4]+	5.25	846.52	[M+H]+		0.111111	C43H72O15		VPZBSADVPZLUBZ-AFSLFLIVNA-N	CCCC(=O)OCC(COC1OC(COC2OC(CO)C(O)C(O)C2O)C(O)C(O)C1O)OC(=O)CCCCCCCCCC\C=C/C\C=C/C\C=C/C\C=C/CC		846.52277:6502 847.52612:4632 848.52948:47497	69212	62660	40396	30403	40112	45784	85285	114055	105604	78972	73919	80061	36993	30121	52832	93891	89383	77481	33248	75591	79406	51307	24183	45357	85166	82319	94031
DGDG 28:3; DGDG 6:0-22:3; [M+NH4]+	5.56	848.538	[M+H]+		0.148148	C43H74O15		HKHCZBGPGVDUFR-YOILPLPUNA-N	CCCCC\C=C/C\C=C/C\C=C/CCCCCCCCC(=O)OC(COC1OC(COC2OC(CO)C(O)C(O)C2O)C(O)C(O)C1O)COC(=O)CCCCC		848.5365:6066 849.53985:3122 850.54321:16443	22789	19639	18294	24564	27369	27271	27092	18809	26604	18635	14712	20817	30643	26172	33773	22210	21093	30482	21217	20623	19741	33976	32834	32326	28593	25045	23518
DGDG 28:3; DGDG 10:0-18:3; [M+NH4]+	5.49	848.537	[M+ACN+H]+	adduct linked to 7873_[M+NH4]2+	0.481482	C43H74O15		IDTRQRTWQNHULA-BBDKIWCZNA-N	CCCCCCCCCC(=O)OCC(COC1OC(COC2OC(CO)C(O)C(O)C2O)C(O)C(O)C1O)OC(=O)CCCCCCC\C=C/C\C=C/C\C=C/CC		848.53644:10901 849.53979:8104 850.54315:35171	29373	30537	24113	41831	37865	35080	37930	38644	35823	28572	30432	25408	33959	36885	29036	39669	38901	46169	32740	29181	24107	38870	42038	38936	38136	32331	37265
DGDG 28:3; DGDG 10:0-18:3; [M+Hac-H]-	5.19	889.524	[M+H]+		0.259259	C43H74O15		IDTRQRTWQNHULA-BBDKIWCZNA-N	CCCCCCCCCC(=O)OCC(COC1OC(COC2OC(CO)C(O)C(O)C2O)C(O)C(O)C1O)OC(=O)CCCCCCC\C=C/C\C=C/C\C=C/CC		889.52191:6623 890.52526:7576 891.52862:5288	23377	27424	28968	31131	23909	30266	13387	14646	18687	32657	35443	37027	29361	32929	33574	11762	11834	13018	24879	27768	24565	31479	29892	30619	17332	12981	14074
DGDG 28:2; DGDG 13:1-15:1; [M+NH4]+	5.78	850.549	[M+H]+		0.148148	C43H76O15		NWYQDDIMWOZMPA-GAAGKNNANA-N	CCCCC\C=C/CCCCCCCC(=O)OC(COC1OC(COC2OC(CO)C(O)C(O)C2O)C(O)C(O)C1O)COC(=O)CCCCCCC\C=C/CCC		850.54974:5295 851.55309:3499 852.55645:2454	21863	21201	23208	32292	29747	32388	12534	9305	10030	22873	18721	20713	30620	28345	30391	13258	12949	14610	20465	24780	21813	35516	35350	40429	15480	11667	12172
DGDG 27:3; DGDG 7:0-20:3; [M+NH4]+	5.18	834.522	[M+H]+		0.222222	C42H72O15		IEJFYCGSXKGIGN-LNCSVHMCNA-N	CCCCCCC(=O)OCC(COC1OC(COC2OC(CO)C(O)C(O)C2O)C(O)C(O)C1O)OC(=O)CCCCCCCCC\C=C/C\C=C/C\C=C/CC		834.52258:52940 835.52593:34236 836.52929:233623	271384	246573	244478	217564	208557	180731	95534	71361	75809	230392	218665	206094	185846	177106	156953	76661	103614	74912	213740	198782	258059	204598	211291	180728	104147	76921	77040
DGDG 27:3; DGDG 5:0-22:3; [M+NH4]+	5.32	834.522	[M+H]+		0.185185	C42H72O15		IFFXPQJHLDQOTO-YOILPLPUNA-N	CCCCC\C=C/C\C=C/C\C=C/CCCCCCCCC(=O)OC(COC1OC(COC2OC(CO)C(O)C(O)C2O)C(O)C(O)C1O)COC(=O)CCCC		834.52203:8771 835.52538:7402 836.52874:23102	42333	55107	54694	23581	25691	36126	55249	34440	57743	34583	61932	49721	25745	52731	47377	33845	29409	41884	56403	36790	33125	30895	33150	27846	44684	40026	43110
DGDG 27:3; DGDG 11:0-16:3; [M+FA-H]-	5.17	861.479	[M+H]+		0.277778	C42H72O15		DYLBUDWRRLQSAF-DBRBFSQJNA-N	CCCCCCCCCCC(=O)OCC(COC1OC(COC2OC(CO)C(O)C(O)C2O)C(O)C(O)C1O)OC(=O)CCCCC\C=C/C\C=C/C\C=C/CC		861.48285:3339 862.4862:4018 863.48956:2266		3451	3833		5617	5176		15504	17748		2638	4806		5035	5364		14105	13791		2646	3720		2742	5065	10698	12991
DGDG 27:2; DGDG 13:1-14:1; [M+NH4]+	5.31	836.538	[M+H]+		0.666667	C42H74O15		OSYSVUJHJFADDK-WGEIWTTONA-N	CCCC\C=C/CCCCCCCC(=O)OC(COC1OC(COC2OC(CO)C(O)C(O)C2O)C(O)C(O)C1O)COC(=O)CCCCCCC\C=C/CCC		836.54028:35275 837.54363:24426 838.54699:32831	186679	171950	170889	186237	161918	116612	127550	129178	124391	179906	176817	217729	162557	153433	160829	114514	112919	122277	158930	174138	108392	178640	186287	188628	117152	144919	132364
DGDG 26:3; DGDG 4:0-22:3; [M+NH4]+	5.36	820.508	[M+H]+	adduct linked to 15504_[M+ACN+H]+	1	C41H70O15		AYILUHANOCYNEK-ORZIMQNZNA-N	CCCCC\C=C/C\C=C/C\C=C/CCCCCCCCC(=O)OC(COC1OC(COC2OC(CO)C(O)C(O)C2O)C(O)C(O)C1O)COC(=O)CCC		820.5072:63263 821.51055:34840 822.51391:281872	169051	171492	189217	170887	192015	174401	372412	342805	309262	202678	203629	178165	227962	227206	193624	314038	333667	299283	193028	190821	204011	174490	186260	186543	300839	279454	272785
DGDG 26:2; DGDG 5:0-21:2; [M+NH4]+	5.35	822.519	[M+Na]+	adduct linked to 14716_[M+H]+	1	C41H72O15		HBKQRUFHUMCQTM-XVTLYKPTNA-N	CCCCCC\C=C/C\C=C/CCCCCCCCCC(=O)OC(COC1OC(COC2OC(CO)C(O)C(O)C2O)C(O)C(O)C1O)COC(=O)CCCC		822.52026:263812 823.52361:132463 824.52697:83290	1082306	1042556	1012332	1007572	1130395	1116483	1127118	1189640	943311	1068644	1096929	1081256	1341667	1220861	1125832	1195676	1312751	1132200	1099346	1073075	1176250	1179778	1223369	1170612	1315646	1236929	1225501
DGDG 26:2; DGDG 4:0-22:2; [M+NH4]+	5.49	822.519	[M+K]+	adduct linked to 4919_[M+3H]3+	1	C41H72O15		VBSJABQFCGHQQV-MURFETPANA-N	CCCCC\C=C/C\C=C/CCCCCCCCCCCC(=O)OC(COC1OC(COC2OC(CO)C(O)C(O)C2O)C(O)C(O)C1O)COC(=O)CCC		822.51843:73215 823.52178:52945 824.52514:45354	224156	189106	242617	265947	303954	283315	261449	220863	257874	185417	232320	219024	208247	228469	218895	223697	245487	231684	219390	172991	181559	226585	222175	238686	204613	221887	252359
DGDG 26:2; DGDG 2:0-24:2; [M+NH4]+	5.79	822.518	[M+H]+		0.0740741	C41H72O15		AWWBBKSEKUJZJB-UTJQPWESNA-N	CCCCCCC\C=C/C\C=C/CCCCCCCCCCCC(=O)OC(COC1OC(COC2OC(CO)C(O)C(O)C2O)C(O)C(O)C1O)COC(C)=O		822.51788:4490 823.52123:1968 824.52459:2610	19040	16559	20486	23168	22272	25932	14744	13416	11289	18167	14603	13827	22699	24197	21058	15733	16397	13731	17841	16590	17443	24383	29254	29780	17421	18271	14534
DGDG 26:1; DGDG 9:0-17:1; [M+NH4]+	5.7	824.527	[M+H]+		0.0740741	C41H74O15		ORGQKYZXSXSXGA-YPKPFQOONA-N	CCCCCCCCC(=O)OCC(COC1OC(COC2OC(CO)C(O)C(O)C2O)C(O)C(O)C1O)OC(=O)CCCCCCC\C=C/CCCCCCC		824.53119:4809 825.53454:4349 826.5379:4409	20026	20027	17421	24519	18608	22122	20088	18991	19358	24886	19031	21040	17893	18650	24460	20777	20172	32326	20895	19506	18814	26308	21297	23840	20779	18513	19700
DGDG 26:1; DGDG 6:0-20:1; [M+NH4]+	5.78	824.531	[M+H]+		0.037037	C41H74O15		UHVZEWGIQNUTDM-SEYXRHQNNA-N	CCCCCCCC\C=C/CCCCCCCCCC(=O)OC(COC1OC(COC2OC(CO)C(O)C(O)C2O)C(O)C(O)C1O)COC(=O)CCCCC		824.53137:5275 825.53472:2446 826.53808:4589	24473	16825	20818	26787	20572	20535	14069	10405	13786	16525	18123	14787	17927	18440	15418	14753	14549	31231	16678	16802	20270	19406	23892	24204	12601	13646	15313
DGDG 26:1; DGDG 2:0-24:1; [M+FA-H]-	6.2	851.499	[M+H]+		0.62963	C41H74O15		LUFPRNJTXJLCKD-SEYXRHQNNA-N	CCCCCCCCCC\C=C/CCCCCCCCCCCC(=O)OC(COC1OC(COC2OC(CO)C(O)C(O)C2O)C(O)C(O)C1O)COC(C)=O		851.49756:3230 852.50091:3293 853.50427:4256	10890	8710	8550	10537	8629	7554	3943	4221	4476	10450	8805	7708	8100	9248	7884	5250	4149	4664	9553	7391	9430	10337	11327	9266	5006	4734	4739
[truncated: 371 more rows]

## Sheet: Sheet2
Metabolites	0D_1a	0D_2a	0D_3a	0D_1b	0D_2b	0D_3b	0D_1c	0D_2c	0D_3c	2D_1a	2D_2a	2D_3a	2D_1b	2D_2b	2D_3b	2D_1c	2D_2c	2D_3c	7D_1a	7D_2a	7D_3a	7D_1b	7D_2b	7D_3b	7D_1c	7D_2c	7D_3c
[truncated: 1,346 more rows]

[truncated: 7 more sheets: Sheet8, Sheet3, VIP, MDA, Clean ID_Pathways, Sheet7, Sheet9]
